# Supplementary material for: Analysis of the microRNA transcriptome and expression of different isomiRs in human peripheral blood mononuclear cells
Source: BMC Res Notes. 2013 Sep 28;6:390. doi: 10.1186/1756-0500-6-390 (PMC3851811; doi:10.1186/1756-0500-6-390)
Supplement: Additional file 1 — Reference miRNA Expression Profile. A list of the reference miRNAs, with their raw frequency or expression values as well as the normalized expression values through TPM for all the four samples. TPM (transcripts parts per million) = miRNA Frequency / Total number of reads in the sample * 106. [file 1756-0500-6-390-S1.xls]

## Sheet: Reference_miRNA_Profile
Normal 1				Normal 2				Patient 1				Pateint 2
miRNA	Frequency	TPM		miRNA	Frequency	TPM		miRNA	Frequency	TPM		miRNA	Frequency	TPM		Note
hsa-let-7a-2-3p	0	0		hsa-let-7a-2-3p	0	0		hsa-let-7a-2-3p	0	0		hsa-let-7a-2-3p	0	0		Sample	Total number of reads
hsa-let-7a-3p	0	0		hsa-let-7a-3p	2	0.184246		hsa-let-7a-3p	4	0.376042		hsa-let-7a-3p	1	0.0871263		Normal 1	11490402
hsa-let-7a-5p	100473	8744.08		hsa-let-7a-5p	98863	9107.57		hsa-let-7a-5p	64475	6061.32		hsa-let-7a-5p	91829	8000.72		Normal 2	10855039
hsa-let-7b-3p	0	0		hsa-let-7b-3p	0	0		hsa-let-7b-3p	0	0		hsa-let-7b-3p	0	0		Patient 1	10637119
hsa-let-7b-5p	468414	40765.7		hsa-let-7b-5p	593030	54631.8		hsa-let-7b-5p	531019	49921.3		hsa-let-7b-5p	369116	32159.7		Patient 2	11477587
hsa-let-7c	14163	1232.59		hsa-let-7c	11823	1089.17		hsa-let-7c	20225	1901.36		hsa-let-7c	14133	1231.36
hsa-let-7d-3p	344	29.938		hsa-let-7d-3p	267	24.5969		hsa-let-7d-3p	166	15.6057		hsa-let-7d-3p	227	19.7777
hsa-let-7d-5p	45176	3931.63		hsa-let-7d-5p	29141	2684.56		hsa-let-7d-5p	14530	1365.97		hsa-let-7d-5p	23794	2073.08		TPM (Transcripts parts per million)	(Reference miRNA Frequency / Total number of reads * 1000000
hsa-let-7e-3p	6	0.522175		hsa-let-7e-3p	0	0		hsa-let-7e-3p	0	0		hsa-let-7e-3p	0	0
hsa-let-7e-5p	3175	276.318		hsa-let-7e-5p	1342	123.629		hsa-let-7e-5p	440	41.3646		hsa-let-7e-5p	2610	227.4
hsa-let-7f-1-3p	0	0		hsa-let-7f-1-3p	0	0		hsa-let-7f-1-3p	0	0		hsa-let-7f-1-3p	0	0		(s)	sense
hsa-let-7f-2-3p	1	0.0870292		hsa-let-7f-2-3p	0	0		hsa-let-7f-2-3p	0	0		hsa-let-7f-2-3p	0	0		(as)	antisense
hsa-let-7f-5p	133929	11655.7		hsa-let-7f-5p	136781	12600.7		hsa-let-7f-5p	78258	7357.07		hsa-let-7f-5p	159409	13888.7
hsa-let-7g-3p	1	0.0870292		hsa-let-7g-3p	0	0		hsa-let-7g-3p	0	0		hsa-let-7g-3p	2	0.174253
hsa-let-7g-5p	162389	14132.6		hsa-let-7g-5p	192102	17697		hsa-let-7g-5p	76875	7227.05		hsa-let-7g-5p	137770	12003.4
hsa-let-7i-3p	56	4.87363		hsa-let-7i-3p	8	0.736985		hsa-let-7i-3p	34	3.19635		hsa-let-7i-3p	24	2.09103
hsa-let-7i-5p	19423	1690.37		hsa-let-7i-5p	15473	1425.42		hsa-let-7i-5p	15389	1446.73		hsa-let-7i-5p	19837	1728.32
hsa-miR-1	7089	616.95		hsa-miR-1	17583	1619.8		hsa-miR-1	8454	794.764		hsa-miR-1	7906	688.821
hsa-miR-100-3p	0	0		hsa-miR-100-3p	0	0		hsa-miR-100-3p	0	0		hsa-miR-100-3p	0	0
hsa-miR-100-5p	110	9.57321		hsa-miR-100-5p	41	3.77705		hsa-miR-100-5p	36	3.38438		hsa-miR-100-5p	37	3.22367
hsa-miR-101-3p	7210	627.48		hsa-miR-101-3p	3347	308.336		hsa-miR-101-3p	4120	387.323		hsa-miR-101-3p	4659	405.922
hsa-miR-101-5p	3	0.261087		hsa-miR-101-5p	0	0		hsa-miR-101-5p	0	0		hsa-miR-101-5p	1	0.0871263
hsa-miR-103a-2-5p	5	0.435146		hsa-miR-103a-2-5p	0	0		hsa-miR-103a-2-5p	0	0		hsa-miR-103a-2-5p	5	0.435632
hsa-miR-103a-3p	109253	9508.2		hsa-miR-103a-3p	78618	7242.54		hsa-miR-103a-3p	58150	5466.71		hsa-miR-103a-3p	94367	8221.85
hsa-miR-103b	0	0		hsa-miR-103b	0	0		hsa-miR-103b	0	0		hsa-miR-103b	0	0
hsa-miR-105-3p	0	0		hsa-miR-105-3p	0	0		hsa-miR-105-3p	0	0		hsa-miR-105-3p	0	0
hsa-miR-105-5p	0	0		hsa-miR-105-5p	0	0		hsa-miR-105-5p	0	0		hsa-miR-105-5p	0	0
hsa-miR-106a-3p	0	0		hsa-miR-106a-3p	0	0		hsa-miR-106a-3p	0	0		hsa-miR-106a-3p	0	0
hsa-miR-106a-5p	33	2.87196		hsa-miR-106a-5p	11	1.01335		hsa-miR-106a-5p	25	2.35026		hsa-miR-106a-5p	39	3.39793
hsa-miR-106b-3p	3928	341.851		hsa-miR-106b-3p	3501	322.523		hsa-miR-106b-3p	4791	450.404		hsa-miR-106b-3p	4015	349.812
hsa-miR-106b-5p	1226	106.698		hsa-miR-106b-5p	839	77.2913		hsa-miR-106b-5p	1977	185.859		hsa-miR-106b-5p	1334	116.227
hsa-miR-107	13838	1204.31		hsa-miR-107	7546	695.161		hsa-miR-107	4855	456.421		hsa-miR-107	12605	1098.23
hsa-miR-10a-3p	0	0		hsa-miR-10a-3p	0	0		hsa-miR-10a-3p	0	0		hsa-miR-10a-3p	0	0
hsa-miR-10a-5p	171	14.882		hsa-miR-10a-5p	195	17.964		hsa-miR-10a-5p	56	5.26458		hsa-miR-10a-5p	99	8.62551
hsa-miR-10b-3p	0	0		hsa-miR-10b-3p	0	0		hsa-miR-10b-3p	0	0		hsa-miR-10b-3p	0	0
hsa-miR-10b-5p	0	0		hsa-miR-10b-5p	0	0		hsa-miR-10b-5p	4	0.376042		hsa-miR-10b-5p	0	0
hsa-miR-1178-3p	0	0		hsa-miR-1178-3p	0	0		hsa-miR-1178-3p	0	0		hsa-miR-1178-3p	0	0
hsa-miR-1178-5p	0	0		hsa-miR-1178-5p	0	0		hsa-miR-1178-5p	0	0		hsa-miR-1178-5p	0	0
hsa-miR-1179	0	0		hsa-miR-1179	0	0		hsa-miR-1179	0	0		hsa-miR-1179	2	0.174253
hsa-miR-1180	0	0		hsa-miR-1180	0	0		hsa-miR-1180	1	0.0940104		hsa-miR-1180	0	0
hsa-miR-1181	0	0		hsa-miR-1181	0	0		hsa-miR-1181	0	0		hsa-miR-1181	0	0
hsa-miR-1182	0	0		hsa-miR-1182	0	0		hsa-miR-1182	0	0		hsa-miR-1182	0	0
hsa-miR-1183	0	0		hsa-miR-1183	0	0		hsa-miR-1183	0	0		hsa-miR-1183	0	0
hsa-miR-1184	0	0		hsa-miR-1184	0	0		hsa-miR-1184	0	0		hsa-miR-1184	0	0
hsa-miR-1185-1-3p	47	4.09037		hsa-miR-1185-1-3p	21	1.93459		hsa-miR-1185-1-3p	1	0.0940104		hsa-miR-1185-1-3p	7	0.609884
hsa-miR-1185-2-3p	3	0.261087		hsa-miR-1185-2-3p	4	0.368492		hsa-miR-1185-2-3p	0	0		hsa-miR-1185-2-3p	4	0.348505
hsa-miR-1185-5p	0	0		hsa-miR-1185-5p	0	0		hsa-miR-1185-5p	0	0		hsa-miR-1185-5p	0	0
hsa-miR-1193	0	0		hsa-miR-1193	0	0		hsa-miR-1193	0	0		hsa-miR-1193	0	0
hsa-miR-1197	0	0		hsa-miR-1197	2	0.184246		hsa-miR-1197	0	0		hsa-miR-1197	0	0
hsa-miR-1200	0	0		hsa-miR-1200	0	0		hsa-miR-1200	0	0		hsa-miR-1200	0	0
hsa-miR-1202	0	0		hsa-miR-1202	0	0		hsa-miR-1202	0	0		hsa-miR-1202	0	0
hsa-miR-1203	0	0		hsa-miR-1203	0	0		hsa-miR-1203	0	0		hsa-miR-1203	0	0
hsa-miR-1204	0	0		hsa-miR-1204	0	0		hsa-miR-1204	0	0		hsa-miR-1204	0	0
hsa-miR-1205	0	0		hsa-miR-1205	0	0		hsa-miR-1205	0	0		hsa-miR-1205	0	0
hsa-miR-1206	0	0		hsa-miR-1206	0	0		hsa-miR-1206	0	0		hsa-miR-1206	0	0
hsa-miR-1207-3p	0	0		hsa-miR-1207-3p	0	0		hsa-miR-1207-3p	0	0		hsa-miR-1207-3p	0	0
hsa-miR-1207-5p	0	0		hsa-miR-1207-5p	0	0		hsa-miR-1207-5p	0	0		hsa-miR-1207-5p	0	0
hsa-miR-1208	0	0		hsa-miR-1208	0	0		hsa-miR-1208	0	0		hsa-miR-1208	0	0
hsa-miR-122-3p	0	0		hsa-miR-122-3p	0	0		hsa-miR-122-3p	0	0		hsa-miR-122-3p	0	0
hsa-miR-122-5p	7	0.609204		hsa-miR-122-5p	1	0.0921231		hsa-miR-122-5p	2	0.188021		hsa-miR-122-5p	13	1.13264
hsa-miR-1224-3p	0	0		hsa-miR-1224-3p	0	0		hsa-miR-1224-3p	0	0		hsa-miR-1224-3p	0	0
hsa-miR-1224-5p	0	0		hsa-miR-1224-5p	0	0		hsa-miR-1224-5p	7	0.658073		hsa-miR-1224-5p	7	0.609884
hsa-miR-1225-3p	0	0		hsa-miR-1225-3p	0	0		hsa-miR-1225-3p	0	0		hsa-miR-1225-3p	0	0
hsa-miR-1225-5p	0	0		hsa-miR-1225-5p	0	0		hsa-miR-1225-5p	0	0		hsa-miR-1225-5p	0	0
hsa-miR-1226-3p	0	0		hsa-miR-1226-3p	0	0		hsa-miR-1226-3p	0	0		hsa-miR-1226-3p	0	0
hsa-miR-1226-5p	0	0		hsa-miR-1226-5p	0	0		hsa-miR-1226-5p	1	0.0940104		hsa-miR-1226-5p	0	0
hsa-miR-1227-3p	0	0		hsa-miR-1227-3p	0	0		hsa-miR-1227-3p	0	0		hsa-miR-1227-3p	0	0
hsa-miR-1227-5p	0	0		hsa-miR-1227-5p	0	0		hsa-miR-1227-5p	0	0		hsa-miR-1227-5p	0	0
hsa-miR-1228-3p	0	0		hsa-miR-1228-3p	0	0		hsa-miR-1228-3p	0	0		hsa-miR-1228-3p	0	0
hsa-miR-1228-5p	4	0.348117		hsa-miR-1228-5p	0	0		hsa-miR-1228-5p	0	0		hsa-miR-1228-5p	0	0
hsa-miR-1229-3p	1	0.0870292		hsa-miR-1229-3p	0	0		hsa-miR-1229-3p	0	0		hsa-miR-1229-3p	0	0
hsa-miR-1229-5p	0	0		hsa-miR-1229-5p	0	0		hsa-miR-1229-5p	0	0		hsa-miR-1229-5p	0	0
hsa-miR-1231	0	0		hsa-miR-1231	0	0		hsa-miR-1231	0	0		hsa-miR-1231	0	0
hsa-miR-1233-1-5p	0	0		hsa-miR-1233-1-5p	0	0		hsa-miR-1233-1-5p	0	0		hsa-miR-1233-1-5p	3	0.261379
hsa-miR-1233-3p	0	0		hsa-miR-1233-3p	0	0		hsa-miR-1233-3p	0	0		hsa-miR-1233-3p	0	0
hsa-miR-1234-3p	0	0		hsa-miR-1234-3p	0	0		hsa-miR-1234-3p	0	0		hsa-miR-1234-3p	0	0
hsa-miR-1234-5p	0	0		hsa-miR-1234-5p	0	0		hsa-miR-1234-5p	0	0		hsa-miR-1234-5p	0	0
hsa-miR-1236-3p	0	0		hsa-miR-1236-3p	0	0		hsa-miR-1236-3p	0	0		hsa-miR-1236-3p	0	0
hsa-miR-1236-5p	0	0		hsa-miR-1236-5p	0	0		hsa-miR-1236-5p	0	0		hsa-miR-1236-5p	0	0
hsa-miR-1237-3p	0	0		hsa-miR-1237-3p	0	0		hsa-miR-1237-3p	0	0		hsa-miR-1237-3p	0	0
hsa-miR-1237-5p	0	0		hsa-miR-1237-5p	0	0		hsa-miR-1237-5p	0	0		hsa-miR-1237-5p	0	0
hsa-miR-1238-3p	0	0		hsa-miR-1238-3p	0	0		hsa-miR-1238-3p	0	0		hsa-miR-1238-3p	0	0
hsa-miR-1238-5p	0	0		hsa-miR-1238-5p	0	0		hsa-miR-1238-5p	0	0		hsa-miR-1238-5p	0	0
hsa-miR-124-3p	14	1.21841		hsa-miR-124-3p	1	0.0921231		hsa-miR-124-3p	6	0.564063		hsa-miR-124-3p	24	2.09103
hsa-miR-124-5p	0	0		hsa-miR-124-5p	1	0.0921231		hsa-miR-124-5p	0	0		hsa-miR-124-5p	0	0
hsa-miR-1243	0	0		hsa-miR-1243	0	0		hsa-miR-1243	0	0		hsa-miR-1243	0	0
hsa-miR-1244	0	0		hsa-miR-1244	0	0		hsa-miR-1244	2	0.188021		hsa-miR-1244	0	0
hsa-miR-1245a	0	0		hsa-miR-1245a	0	0		hsa-miR-1245a	0	0		hsa-miR-1245a	0	0
hsa-miR-1245b-3p	0	0		hsa-miR-1245b-3p	0	0		hsa-miR-1245b-3p	0	0		hsa-miR-1245b-3p	0	0
hsa-miR-1245b-5p	0	0		hsa-miR-1245b-5p	0	0		hsa-miR-1245b-5p	0	0		hsa-miR-1245b-5p	0	0
hsa-miR-1246	0	0		hsa-miR-1246	4	0.368492		hsa-miR-1246	42	3.94844		hsa-miR-1246	864	75.2771
hsa-miR-1247-3p	0	0		hsa-miR-1247-3p	0	0		hsa-miR-1247-3p	0	0		hsa-miR-1247-3p	0	0
hsa-miR-1247-5p	0	0		hsa-miR-1247-5p	0	0		hsa-miR-1247-5p	0	0		hsa-miR-1247-5p	0	0
hsa-miR-1248	0	0		hsa-miR-1248	0	0		hsa-miR-1248	1	0.0940104		hsa-miR-1248	0	0
hsa-miR-1249	11	0.957321		hsa-miR-1249	0	0		hsa-miR-1249	2	0.188021		hsa-miR-1249	4	0.348505
hsa-miR-1250	22	1.91464		hsa-miR-1250	14	1.28972		hsa-miR-1250	17	1.59818		hsa-miR-1250	16	1.39402
hsa-miR-1251	0	0		hsa-miR-1251	0	0		hsa-miR-1251	0	0		hsa-miR-1251	0	0
hsa-miR-1252	0	0		hsa-miR-1252	0	0		hsa-miR-1252	2	0.188021		hsa-miR-1252	0	0
hsa-miR-1253	0	0		hsa-miR-1253	0	0		hsa-miR-1253	0	0		hsa-miR-1253	0	0
hsa-miR-1254	4	0.348117		hsa-miR-1254	9	0.829108		hsa-miR-1254	0	0		hsa-miR-1254	6	0.522758
hsa-miR-1255a	51	4.43849		hsa-miR-1255a	103	9.48868		hsa-miR-1255a	136	12.7854		hsa-miR-1255a	59	5.14045
hsa-miR-1255b-2-3p	1	0.0870292		hsa-miR-1255b-2-3p	0	0		hsa-miR-1255b-2-3p	0	0		hsa-miR-1255b-2-3p	0	0
hsa-miR-1255b-5p	118	10.2694		hsa-miR-1255b-5p	91	8.3832		hsa-miR-1255b-5p	129	12.1273		hsa-miR-1255b-5p	132	11.5007
hsa-miR-1256	11	0.957321		hsa-miR-1256	10	0.921231		hsa-miR-1256	7	0.658073		hsa-miR-1256	22	1.91678
hsa-miR-1257	0	0		hsa-miR-1257	0	0		hsa-miR-1257	0	0		hsa-miR-1257	0	0
hsa-miR-1258	0	0		hsa-miR-1258	0	0		hsa-miR-1258	0	0		hsa-miR-1258	0	0
hsa-miR-125a-3p	54	4.69957		hsa-miR-125a-3p	16	1.47397		hsa-miR-125a-3p	5	0.470052		hsa-miR-125a-3p	9	0.784137
hsa-miR-125a-5p	129	11.2268		hsa-miR-125a-5p	106	9.76505		hsa-miR-125a-5p	18	1.69219		hsa-miR-125a-5p	42	3.65931
hsa-miR-125b-1-3p	0	0		hsa-miR-125b-1-3p	0	0		hsa-miR-125b-1-3p	0	0		hsa-miR-125b-1-3p	0	0
hsa-miR-125b-2-3p	0	0		hsa-miR-125b-2-3p	0	0		hsa-miR-125b-2-3p	0	0		hsa-miR-125b-2-3p	0	0
hsa-miR-125b-5p	72	6.2661		hsa-miR-125b-5p	69	6.35649		hsa-miR-125b-5p	49	4.60651		hsa-miR-125b-5p	85	7.40574
hsa-miR-126-3p	37	3.22008		hsa-miR-126-3p	12	1.10548		hsa-miR-126-3p	10	0.940104		hsa-miR-126-3p	8	0.697011
hsa-miR-126-5p	111	9.66024		hsa-miR-126-5p	59	5.43526		hsa-miR-126-5p	23	2.16224		hsa-miR-126-5p	184	16.0312
hsa-miR-1260a	0	0		hsa-miR-1260a	0	0		hsa-miR-1260a	4	0.376042		hsa-miR-1260a	2	0.174253
hsa-miR-1260b	1	0.0870292		hsa-miR-1260b	0	0		hsa-miR-1260b	7	0.658073		hsa-miR-1260b	10	0.871263
hsa-miR-1261	0	0		hsa-miR-1261	0	0		hsa-miR-1261	0	0		hsa-miR-1261	0	0
hsa-miR-1262	22	1.91464		hsa-miR-1262	29	2.67157		hsa-miR-1262	7	0.658073		hsa-miR-1262	11	0.95839
hsa-miR-1263	0	0		hsa-miR-1263	0	0		hsa-miR-1263	0	0		hsa-miR-1263	0	0
hsa-miR-1264	0	0		hsa-miR-1264	0	0		hsa-miR-1264	0	0		hsa-miR-1264	0	0
hsa-miR-1265	0	0		hsa-miR-1265	0	0		hsa-miR-1265	0	0		hsa-miR-1265	0	0
hsa-miR-1266	0	0		hsa-miR-1266	0	0		hsa-miR-1266	0	0		hsa-miR-1266	1	0.0871263
hsa-miR-1267	0	0		hsa-miR-1267	0	0		hsa-miR-1267	0	0		hsa-miR-1267	0	0
hsa-miR-1268a	125	10.8786		hsa-miR-1268a	545	50.2071		hsa-miR-1268a	1495	140.546		hsa-miR-1268a	379	33.0209
hsa-miR-1268b	1	0.0870292		hsa-miR-1268b	0	0		hsa-miR-1268b	4	0.376042		hsa-miR-1268b	0	0
hsa-miR-1269a	0	0		hsa-miR-1269a	0	0		hsa-miR-1269a	0	0		hsa-miR-1269a	0	0
hsa-miR-1269b	0	0		hsa-miR-1269b	0	0		hsa-miR-1269b	0	0		hsa-miR-1269b	0	0
hsa-miR-127-3p	482	41.9481		hsa-miR-127-3p	549	50.5756		hsa-miR-127-3p	51	4.79453		hsa-miR-127-3p	358	31.1912
hsa-miR-127-5p	16	1.39247		hsa-miR-127-5p	1	0.0921231		hsa-miR-127-5p	5	0.470052		hsa-miR-127-5p	13	1.13264
hsa-miR-1270	15	1.30544		hsa-miR-1270	35	3.22431		hsa-miR-1270	20	1.88021		hsa-miR-1270	23	2.00391
hsa-miR-1271-3p	0	0		hsa-miR-1271-3p	0	0		hsa-miR-1271-3p	0	0		hsa-miR-1271-3p	2	0.174253
hsa-miR-1271-5p	24	2.0887		hsa-miR-1271-5p	23	2.11883		hsa-miR-1271-5p	7	0.658073		hsa-miR-1271-5p	8	0.697011
hsa-miR-1272	0	0		hsa-miR-1272	0	0		hsa-miR-1272	0	0		hsa-miR-1272	0	0
hsa-miR-1273a	0	0		hsa-miR-1273a	0	0		hsa-miR-1273a	0	0		hsa-miR-1273a	0	0
hsa-miR-1273c	0	0		hsa-miR-1273c	0	0		hsa-miR-1273c	0	0		hsa-miR-1273c	0	0
hsa-miR-1273d	0	0		hsa-miR-1273d	0	0		hsa-miR-1273d	0	0		hsa-miR-1273d	0	0
hsa-miR-1273e	0	0		hsa-miR-1273e	0	0		hsa-miR-1273e	0	0		hsa-miR-1273e	0	0
hsa-miR-1273f	0	0		hsa-miR-1273f	0	0		hsa-miR-1273f	0	0		hsa-miR-1273f	0	0
hsa-miR-1273g-3p	0	0		hsa-miR-1273g-3p	0	0		hsa-miR-1273g-3p	0	0		hsa-miR-1273g-3p	0	0
hsa-miR-1273g-5p	0	0		hsa-miR-1273g-5p	0	0		hsa-miR-1273g-5p	0	0		hsa-miR-1273g-5p	0	0
hsa-miR-1275	55	4.7866		hsa-miR-1275	530	48.8253		hsa-miR-1275	247	23.2206		hsa-miR-1275	394	34.3278
hsa-miR-1276	0	0		hsa-miR-1276	2	0.184246		hsa-miR-1276	0	0		hsa-miR-1276	0	0
hsa-miR-1277-3p	297	25.8477		hsa-miR-1277-3p	42	3.86917		hsa-miR-1277-3p	0	0		hsa-miR-1277-3p	66	5.75034
hsa-miR-1277-5p	0	0		hsa-miR-1277-5p	0	0		hsa-miR-1277-5p	0	0		hsa-miR-1277-5p	0	0
hsa-miR-1278	146	12.7063		hsa-miR-1278	54	4.97465		hsa-miR-1278	107	10.0591		hsa-miR-1278	105	9.14826
hsa-miR-1279	0	0		hsa-miR-1279	0	0		hsa-miR-1279	0	0		hsa-miR-1279	0	0
hsa-miR-128	3041	264.656		hsa-miR-128	2165	199.447		hsa-miR-128	1181	111.026		hsa-miR-128	2062	179.654
hsa-miR-1281	0	0		hsa-miR-1281	0	0		hsa-miR-1281	0	0		hsa-miR-1281	0	0
hsa-miR-1282	0	0		hsa-miR-1282	0	0		hsa-miR-1282	0	0		hsa-miR-1282	0	0
hsa-miR-1283	0	0		hsa-miR-1283	0	0		hsa-miR-1283	0	0		hsa-miR-1283	0	0
hsa-miR-1284	25	2.17573		hsa-miR-1284	25	2.30308		hsa-miR-1284	9	0.846094		hsa-miR-1284	6	0.522758
hsa-miR-1285-3p	60	5.22175		hsa-miR-1285-3p	67	6.17225		hsa-miR-1285-3p	99	9.30703		hsa-miR-1285-3p	47	4.09494
hsa-miR-1285-5p	0	0		hsa-miR-1285-5p	0	0		hsa-miR-1285-5p	0	0		hsa-miR-1285-5p	0	0
hsa-miR-1286	0	0		hsa-miR-1286	0	0		hsa-miR-1286	0	0		hsa-miR-1286	0	0
hsa-miR-1287	35	3.04602		hsa-miR-1287	31	2.85582		hsa-miR-1287	16	1.50417		hsa-miR-1287	18	1.56827
hsa-miR-1288	0	0		hsa-miR-1288	12	1.10548		hsa-miR-1288	2	0.188021		hsa-miR-1288	9	0.784137
hsa-miR-1289	0	0		hsa-miR-1289	0	0		hsa-miR-1289	1	0.0940104		hsa-miR-1289	0	0
hsa-miR-129-1-3p	2	0.174058		hsa-miR-129-1-3p	0	0		hsa-miR-129-1-3p	4	0.376042		hsa-miR-129-1-3p	11	0.95839
hsa-miR-129-2-3p	22	1.91464		hsa-miR-129-2-3p	19	1.75034		hsa-miR-129-2-3p	18	1.69219		hsa-miR-129-2-3p	34	2.9623
hsa-miR-129-5p	10	0.870292		hsa-miR-129-5p	3	0.276369		hsa-miR-129-5p	3	0.282031		hsa-miR-129-5p	24	2.09103
hsa-miR-1290	0	0		hsa-miR-1290	0	0		hsa-miR-1290	0	0		hsa-miR-1290	0	0
hsa-miR-1291	23	2.00167		hsa-miR-1291	0	0		hsa-miR-1291	18	1.69219		hsa-miR-1291	9	0.784137
hsa-miR-1292-3p	0	0		hsa-miR-1292-3p	0	0		hsa-miR-1292-3p	0	0		hsa-miR-1292-3p	0	0
hsa-miR-1292-5p	1	0.0870292		hsa-miR-1292-5p	1	0.0921231		hsa-miR-1292-5p	2	0.188021		hsa-miR-1292-5p	3	0.261379
hsa-miR-1293	0	0		hsa-miR-1293	0	0		hsa-miR-1293	0	0		hsa-miR-1293	0	0
hsa-miR-1294	222	19.3205		hsa-miR-1294	290	26.7157		hsa-miR-1294	69	6.48672		hsa-miR-1294	172	14.9857
hsa-miR-1295a	3	0.261087		hsa-miR-1295a	1	0.0921231		hsa-miR-1295a	2	0.188021		hsa-miR-1295a	0	0
hsa-miR-1295b-3p	0	0		hsa-miR-1295b-3p	0	0		hsa-miR-1295b-3p	0	0		hsa-miR-1295b-3p	0	0
hsa-miR-1295b-5p	0	0		hsa-miR-1295b-5p	0	0		hsa-miR-1295b-5p	0	0		hsa-miR-1295b-5p	0	0
hsa-miR-1296	4	0.348117		hsa-miR-1296	3	0.276369		hsa-miR-1296	3	0.282031		hsa-miR-1296	3	0.261379
hsa-miR-1297	0	0		hsa-miR-1297	0	0		hsa-miR-1297	0	0		hsa-miR-1297	0	0
hsa-miR-1298	3	0.261087		hsa-miR-1298	2	0.184246		hsa-miR-1298	2	0.188021		hsa-miR-1298	1	0.0871263
hsa-miR-1299	7	0.609204		hsa-miR-1299	10	0.921231		hsa-miR-1299	5	0.470052		hsa-miR-1299	6	0.522758
hsa-miR-1301	66	5.74392		hsa-miR-1301	70	6.44862		hsa-miR-1301	24	2.25625		hsa-miR-1301	89	7.75424
hsa-miR-1302	0	0		hsa-miR-1302	0	0		hsa-miR-1302	5	0.470052		hsa-miR-1302	0	0
hsa-miR-1303	0	0		hsa-miR-1303	0	0		hsa-miR-1303	0	0		hsa-miR-1303	0	0
hsa-miR-1304-3p	0	0		hsa-miR-1304-3p	0	0		hsa-miR-1304-3p	0	0		hsa-miR-1304-3p	0	0
hsa-miR-1304-5p	0	0		hsa-miR-1304-5p	4	0.368492		hsa-miR-1304-5p	4	0.376042		hsa-miR-1304-5p	1	0.0871263
hsa-miR-1305	0	0		hsa-miR-1305	0	0		hsa-miR-1305	0	0		hsa-miR-1305	0	0
hsa-miR-1306-3p	1	0.0870292		hsa-miR-1306-3p	0	0		hsa-miR-1306-3p	0	0		hsa-miR-1306-3p	0	0
hsa-miR-1306-5p	34	2.95899		hsa-miR-1306-5p	15	1.38185		hsa-miR-1306-5p	29	2.7263		hsa-miR-1306-5p	15	1.30689
hsa-miR-1307-3p	1426	124.104		hsa-miR-1307-3p	2434	224.228		hsa-miR-1307-3p	520	48.8854		hsa-miR-1307-3p	1049	91.3955
hsa-miR-1307-5p	84	7.31045		hsa-miR-1307-5p	92	8.47533		hsa-miR-1307-5p	92	8.64896		hsa-miR-1307-5p	368	32.0625
hsa-miR-130a-3p	1498	130.37		hsa-miR-130a-3p	1000	92.1231		hsa-miR-130a-3p	733	68.9096		hsa-miR-130a-3p	9541	831.272
hsa-miR-130a-5p	0	0		hsa-miR-130a-5p	0	0		hsa-miR-130a-5p	0	0		hsa-miR-130a-5p	0	0
hsa-miR-130b-3p	2155	187.548		hsa-miR-130b-3p	1826	168.217		hsa-miR-130b-3p	1345	126.444		hsa-miR-130b-3p	6817	593.94
hsa-miR-130b-5p	0	0		hsa-miR-130b-5p	1	0.0921231		hsa-miR-130b-5p	2	0.188021		hsa-miR-130b-5p	4	0.348505
hsa-miR-132-3p	5	0.435146		hsa-miR-132-3p	8	0.736985		hsa-miR-132-3p	6	0.564063		hsa-miR-132-3p	5	0.435632
hsa-miR-132-5p	17	1.4795		hsa-miR-132-5p	13	1.1976		hsa-miR-132-5p	5	0.470052		hsa-miR-132-5p	13	1.13264
hsa-miR-1321	0	0		hsa-miR-1321	0	0		hsa-miR-1321	0	0		hsa-miR-1321	0	0
hsa-miR-1322	0	0		hsa-miR-1322	0	0		hsa-miR-1322	0	0		hsa-miR-1322	0	0
hsa-miR-1323	2	0.174058		hsa-miR-1323	0	0		hsa-miR-1323	0	0		hsa-miR-1323	0	0
hsa-miR-1324	0	0		hsa-miR-1324	0	0		hsa-miR-1324	0	0		hsa-miR-1324	0	0
hsa-miR-133a	2	0.174058		hsa-miR-133a	0	0		hsa-miR-133a	4	0.376042		hsa-miR-133a	1	0.0871263
hsa-miR-133b	0	0		hsa-miR-133b	0	0		hsa-miR-133b	0	0		hsa-miR-133b	0	0
hsa-miR-134	186	16.1874		hsa-miR-134	112	10.3178		hsa-miR-134	23	2.16224		hsa-miR-134	191	16.6411
hsa-miR-1343	0	0		hsa-miR-1343	0	0		hsa-miR-1343	0	0		hsa-miR-1343	0	0
hsa-miR-135a-3p	0	0		hsa-miR-135a-3p	0	0		hsa-miR-135a-3p	0	0		hsa-miR-135a-3p	0	0
hsa-miR-135a-5p	2	0.174058		hsa-miR-135a-5p	0	0		hsa-miR-135a-5p	1	0.0940104		hsa-miR-135a-5p	0	0
hsa-miR-135b-3p	0	0		hsa-miR-135b-3p	0	0		hsa-miR-135b-3p	0	0		hsa-miR-135b-3p	0	0
hsa-miR-135b-5p	0	0		hsa-miR-135b-5p	0	0		hsa-miR-135b-5p	3	0.282031		hsa-miR-135b-5p	0	0
hsa-miR-136-3p	14	1.21841		hsa-miR-136-3p	0	0		hsa-miR-136-3p	0	0		hsa-miR-136-3p	3	0.261379
hsa-miR-136-5p	2	0.174058		hsa-miR-136-5p	7	0.644862		hsa-miR-136-5p	22	2.06823		hsa-miR-136-5p	25	2.17816
hsa-miR-137	0	0		hsa-miR-137	0	0		hsa-miR-137	0	0		hsa-miR-137	0	0
hsa-miR-138-1-3p	0	0		hsa-miR-138-1-3p	0	0		hsa-miR-138-1-3p	0	0		hsa-miR-138-1-3p	0	0
hsa-miR-138-2-3p	0	0		hsa-miR-138-2-3p	0	0		hsa-miR-138-2-3p	0	0		hsa-miR-138-2-3p	0	0
hsa-miR-138-5p	33	2.87196		hsa-miR-138-5p	19	1.75034		hsa-miR-138-5p	22	2.06823		hsa-miR-138-5p	20	1.74253
hsa-miR-139-3p	179	15.5782		hsa-miR-139-3p	142	13.0815		hsa-miR-139-3p	55	5.17057		hsa-miR-139-3p	424	36.9416
hsa-miR-139-5p	157	13.6636		hsa-miR-139-5p	108	9.9493		hsa-miR-139-5p	70	6.58073		hsa-miR-139-5p	557	48.5294
hsa-miR-140-3p	0	0		hsa-miR-140-3p	0	0		hsa-miR-140-3p	6058	569.515		hsa-miR-140-3p	10544	918.66
hsa-miR-140-5p	15	1.30544		hsa-miR-140-5p	2	0.184246		hsa-miR-140-5p	9	0.846094		hsa-miR-140-5p	13	1.13264
hsa-miR-141-3p	0	0		hsa-miR-141-3p	0	0		hsa-miR-141-3p	0	0		hsa-miR-141-3p	1	0.0871263
hsa-miR-141-5p	0	0		hsa-miR-141-5p	0	0		hsa-miR-141-5p	0	0		hsa-miR-141-5p	0	0
hsa-miR-142-3p	1076	93.6434		hsa-miR-142-3p	437	40.2578		hsa-miR-142-3p	1035	97.3008		hsa-miR-142-3p	550	47.9195
hsa-miR-142-5p	857	74.584		hsa-miR-142-5p	256	23.5835		hsa-miR-142-5p	619	58.1924		hsa-miR-142-5p	943	82.1601
hsa-miR-143-3p	3321	289.024		hsa-miR-143-3p	1318	121.418		hsa-miR-143-3p	6250	587.565		hsa-miR-143-3p	1242	108.211
hsa-miR-143-5p	15	1.30544		hsa-miR-143-5p	5	0.460616		hsa-miR-143-5p	13	1.22214		hsa-miR-143-5p	5	0.435632
hsa-miR-144-3p	9	0.783262		hsa-miR-144-3p	5	0.460616		hsa-miR-144-3p	19	1.7862		hsa-miR-144-3p	30	2.61379
hsa-miR-144-5p	393	34.2025		hsa-miR-144-5p	396	36.4808		hsa-miR-144-5p	828	77.8406		hsa-miR-144-5p	786	68.4813
hsa-miR-145-3p	3	0.261087		hsa-miR-145-3p	0	0		hsa-miR-145-3p	3	0.282031		hsa-miR-145-3p	0	0
hsa-miR-145-5p	138	12.01		hsa-miR-145-5p	59	5.43526		hsa-miR-145-5p	186	17.4859		hsa-miR-145-5p	77	6.70873
hsa-miR-1468	0	0		hsa-miR-1468	0	0		hsa-miR-1468	0	0		hsa-miR-1468	0	0
hsa-miR-1469	0	0		hsa-miR-1469	0	0		hsa-miR-1469	0	0		hsa-miR-1469	0	0
hsa-miR-146a-3p	0	0		hsa-miR-146a-3p	0	0		hsa-miR-146a-3p	0	0		hsa-miR-146a-3p	0	0
hsa-miR-146a-5p	1062	92.425		hsa-miR-146a-5p	663	61.0776		hsa-miR-146a-5p	364	34.2198		hsa-miR-146a-5p	1347	117.359
hsa-miR-146b-3p	0	0		hsa-miR-146b-3p	3	0.276369		hsa-miR-146b-3p	0	0		hsa-miR-146b-3p	2	0.174253
hsa-miR-146b-5p	2658	231.323		hsa-miR-146b-5p	1289	118.747		hsa-miR-146b-5p	844	79.3448		hsa-miR-146b-5p	3024	263.47
hsa-miR-1470	0	0		hsa-miR-1470	0	0		hsa-miR-1470	0	0		hsa-miR-1470	0	0
hsa-miR-1471	0	0		hsa-miR-1471	0	0		hsa-miR-1471	0	0		hsa-miR-1471	0	0
hsa-miR-147a	0	0		hsa-miR-147a	0	0		hsa-miR-147a	0	0		hsa-miR-147a	0	0
hsa-miR-147b	1	0.0870292		hsa-miR-147b	0	0		hsa-miR-147b	0	0		hsa-miR-147b	1	0.0871263
hsa-miR-148a-3p	106559	9273.74		hsa-miR-148a-3p	27135	2499.76		hsa-miR-148a-3p	64185	6034.06		hsa-miR-148a-3p	38537	3357.59
hsa-miR-148a-5p	13	1.13138		hsa-miR-148a-5p	12	1.10548		hsa-miR-148a-5p	25	2.35026		hsa-miR-148a-5p	6	0.522758
hsa-miR-148b-3p	8142	708.591		hsa-miR-148b-3p	4230	389.681		hsa-miR-148b-3p	4955	465.822		hsa-miR-148b-3p	5355	466.561
hsa-miR-148b-5p	0	0		hsa-miR-148b-5p	3	0.276369		hsa-miR-148b-5p	0	0		hsa-miR-148b-5p	0	0
hsa-miR-149-3p	0	0		hsa-miR-149-3p	0	0		hsa-miR-149-3p	0	0		hsa-miR-149-3p	0	0
hsa-miR-149-5p	3	0.261087		hsa-miR-149-5p	0	0		hsa-miR-149-5p	0	0		hsa-miR-149-5p	0	0
hsa-miR-150-3p	29	2.52385		hsa-miR-150-3p	11	1.01335		hsa-miR-150-3p	2	0.188021		hsa-miR-150-3p	7	0.609884
hsa-miR-150-5p	4228	367.959		hsa-miR-150-5p	3022	278.396		hsa-miR-150-5p	625	58.7565		hsa-miR-150-5p	3266	284.555
hsa-miR-151a-3p	674	58.6577		hsa-miR-151a-3p	410	37.7705		hsa-miR-151a-3p	155	14.5716		hsa-miR-151a-3p	831	72.402
hsa-miR-151a-5p	546	47.5179		hsa-miR-151a-5p	329	30.3085		hsa-miR-151a-5p	107	10.0591		hsa-miR-151a-5p	448	39.0326
hsa-miR-151b	0	0		hsa-miR-151b	2	0.184246		hsa-miR-151b	0	0		hsa-miR-151b	2	0.174253
hsa-miR-152	3775	328.535		hsa-miR-152	2904	267.526		hsa-miR-152	1688	158.69		hsa-miR-152	6124	533.562
hsa-miR-153	0	0		hsa-miR-153	0	0		hsa-miR-153	0	0		hsa-miR-153	0	0
hsa-miR-1537	12	1.04435		hsa-miR-1537	5	0.460616		hsa-miR-1537	9	0.846094		hsa-miR-1537	5	0.435632
hsa-miR-1538	0	0		hsa-miR-1538	1	0.0921231		hsa-miR-1538	0	0		hsa-miR-1538	0	0
hsa-miR-1539	0	0		hsa-miR-1539	0	0		hsa-miR-1539	0	0		hsa-miR-1539	0	0
hsa-miR-154-3p	14	1.21841		hsa-miR-154-3p	5	0.460616		hsa-miR-154-3p	0	0		hsa-miR-154-3p	0	0
hsa-miR-154-5p	0	0		hsa-miR-154-5p	0	0		hsa-miR-154-5p	1	0.0940104		hsa-miR-154-5p	0	0
hsa-miR-155-3p	2	0.174058		hsa-miR-155-3p	3	0.276369		hsa-miR-155-3p	5	0.470052		hsa-miR-155-3p	0	0
hsa-miR-155-5p	1031	89.7271		hsa-miR-155-5p	1892	174.297		hsa-miR-155-5p	545	51.2357		hsa-miR-155-5p	594	51.753
hsa-miR-1587	0	0		hsa-miR-1587	0	0		hsa-miR-1587	0	0		hsa-miR-1587	0	0
hsa-miR-15a-3p	4	0.348117		hsa-miR-15a-3p	0	0		hsa-miR-15a-3p	1	0.0940104		hsa-miR-15a-3p	2	0.174253
hsa-miR-15a-5p	556	48.3882		hsa-miR-15a-5p	314	28.9267		hsa-miR-15a-5p	713	67.0294		hsa-miR-15a-5p	651	56.7192
hsa-miR-15b-3p	5	0.435146		hsa-miR-15b-3p	2	0.184246		hsa-miR-15b-3p	1	0.0940104		hsa-miR-15b-3p	2	0.174253
hsa-miR-15b-5p	2266	197.208		hsa-miR-15b-5p	992	91.3861		hsa-miR-15b-5p	1835	172.509		hsa-miR-15b-5p	1187	103.419
hsa-miR-16-1-3p	0	0		hsa-miR-16-1-3p	0	0		hsa-miR-16-1-3p	2	0.188021		hsa-miR-16-1-3p	3	0.261379
hsa-miR-16-2-3p	2	0.174058		hsa-miR-16-2-3p	4	0.368492		hsa-miR-16-2-3p	4	0.376042		hsa-miR-16-2-3p	0	0
hsa-miR-16-5p	37492	3262.9		hsa-miR-16-5p	25504	2349.51		hsa-miR-16-5p	27820	2615.37		hsa-miR-16-5p	46525	4053.55
hsa-miR-17-3p	1062	92.425		hsa-miR-17-3p	793	73.0536		hsa-miR-17-3p	1265	118.923		hsa-miR-17-3p	2610	227.4
hsa-miR-17-5p	304	26.4569		hsa-miR-17-5p	192	17.6876		hsa-miR-17-5p	485	45.5951		hsa-miR-17-5p	610	53.1471
hsa-miR-181a-2-3p	121	10.5305		hsa-miR-181a-2-3p	75	6.90923		hsa-miR-181a-2-3p	71	6.67474		hsa-miR-181a-2-3p	103	8.97401
hsa-miR-181a-3p	168	14.6209		hsa-miR-181a-3p	120	11.0548		hsa-miR-181a-3p	113	10.6232		hsa-miR-181a-3p	82	7.14436
hsa-miR-181a-5p	4392	382.232		hsa-miR-181a-5p	3552	327.221		hsa-miR-181a-5p	1872	175.988		hsa-miR-181a-5p	2552	222.346
hsa-miR-181b-3p	16	1.39247		hsa-miR-181b-3p	23	2.11883		hsa-miR-181b-3p	15	1.41016		hsa-miR-181b-3p	24	2.09103
hsa-miR-181b-5p	1587	138.115		hsa-miR-181b-5p	2173	200.184		hsa-miR-181b-5p	1072	100.779		hsa-miR-181b-5p	1007	87.7362
hsa-miR-181c-3p	3	0.261087		hsa-miR-181c-3p	2	0.184246		hsa-miR-181c-3p	6	0.564063		hsa-miR-181c-3p	3	0.261379
hsa-miR-181c-5p	27	2.34979		hsa-miR-181c-5p	11	1.01335		hsa-miR-181c-5p	23	2.16224		hsa-miR-181c-5p	9	0.784137
hsa-miR-181d	1096	95.384		hsa-miR-181d	556	51.2205		hsa-miR-181d	507	47.6633		hsa-miR-181d	412	35.896
hsa-miR-182-3p	0	0		hsa-miR-182-3p	0	0		hsa-miR-182-3p	0	0		hsa-miR-182-3p	0	0
hsa-miR-182-5p	61	5.30878		hsa-miR-182-5p	20	1.84246		hsa-miR-182-5p	123	11.5633		hsa-miR-182-5p	27	2.35241
hsa-miR-1825	0	0		hsa-miR-1825	0	0		hsa-miR-1825	0	0		hsa-miR-1825	0	0
hsa-miR-1827	0	0		hsa-miR-1827	0	0		hsa-miR-1827	0	0		hsa-miR-1827	0	0
hsa-miR-183-3p	0	0		hsa-miR-183-3p	0	0		hsa-miR-183-3p	1	0.0940104		hsa-miR-183-3p	0	0
hsa-miR-183-5p	11	0.957321		hsa-miR-183-5p	6	0.552739		hsa-miR-183-5p	27	2.53828		hsa-miR-183-5p	17	1.48115
hsa-miR-184	0	0		hsa-miR-184	1	0.0921231		hsa-miR-184	0	0		hsa-miR-184	0	0
hsa-miR-185-3p	1	0.0870292		hsa-miR-185-3p	0	0		hsa-miR-185-3p	0	0		hsa-miR-185-3p	0	0
hsa-miR-185-5p	154077	13409.2		hsa-miR-185-5p	158709	14620.8		hsa-miR-185-5p	89100	8376.33		hsa-miR-185-5p	268390	23383.8
hsa-miR-186-3p	0	0		hsa-miR-186-3p	0	0		hsa-miR-186-3p	0	0		hsa-miR-186-3p	3	0.261379
hsa-miR-186-5p	1675	145.774		hsa-miR-186-5p	2213	203.868		hsa-miR-186-5p	1060	99.651		hsa-miR-186-5p	2437	212.327
hsa-miR-187-3p	3	0.261087		hsa-miR-187-3p	4	0.368492		hsa-miR-187-3p	2	0.188021		hsa-miR-187-3p	4	0.348505
hsa-miR-187-5p	0	0		hsa-miR-187-5p	0	0		hsa-miR-187-5p	0	0		hsa-miR-187-5p	0	0
hsa-miR-188-3p	4	0.348117		hsa-miR-188-3p	0	0		hsa-miR-188-3p	5	0.470052		hsa-miR-188-3p	5	0.435632
hsa-miR-188-5p	2	0.174058		hsa-miR-188-5p	0	0		hsa-miR-188-5p	0	0		hsa-miR-188-5p	1	0.0871263
hsa-miR-18a-3p	6	0.522175		hsa-miR-18a-3p	7	0.644862		hsa-miR-18a-3p	4	0.376042		hsa-miR-18a-3p	3	0.261379
hsa-miR-18a-5p	5	0.435146		hsa-miR-18a-5p	4	0.368492		hsa-miR-18a-5p	6	0.564063		hsa-miR-18a-5p	7	0.609884
hsa-miR-18b-3p	0	0		hsa-miR-18b-3p	1	0.0921231		hsa-miR-18b-3p	0	0		hsa-miR-18b-3p	0	0
hsa-miR-18b-5p	0	0		hsa-miR-18b-5p	0	0		hsa-miR-18b-5p	0	0		hsa-miR-18b-5p	0	0
hsa-miR-1908	85	7.39748		hsa-miR-1908	112	10.3178		hsa-miR-1908	17	1.59818		hsa-miR-1908	198	17.251
hsa-miR-1909-3p	1	0.0870292		hsa-miR-1909-3p	0	0		hsa-miR-1909-3p	0	0		hsa-miR-1909-3p	0	0
hsa-miR-1909-5p	0	0		hsa-miR-1909-5p	0	0		hsa-miR-1909-5p	0	0		hsa-miR-1909-5p	0	0
hsa-miR-190a	0	0		hsa-miR-190a	0	0		hsa-miR-190a	0	0		hsa-miR-190a	6	0.522758
hsa-miR-190b	0	0		hsa-miR-190b	0	0		hsa-miR-190b	0	0		hsa-miR-190b	0	0
hsa-miR-191-3p	3	0.261087		hsa-miR-191-3p	7	0.644862		hsa-miR-191-3p	6	0.564063		hsa-miR-191-3p	10	0.871263
hsa-miR-191-5p	34960	3042.54		hsa-miR-191-5p	17887	1647.81		hsa-miR-191-5p	32677	3071.98		hsa-miR-191-5p	40935	3566.52
hsa-miR-1910	0	0		hsa-miR-1910	0	0		hsa-miR-1910	1	0.0940104		hsa-miR-1910	0	0
hsa-miR-1911-3p	0	0		hsa-miR-1911-3p	0	0		hsa-miR-1911-3p	0	0		hsa-miR-1911-3p	0	0
hsa-miR-1911-5p	0	0		hsa-miR-1911-5p	0	0		hsa-miR-1911-5p	0	0		hsa-miR-1911-5p	0	0
hsa-miR-1912	0	0		hsa-miR-1912	3	0.276369		hsa-miR-1912	0	0		hsa-miR-1912	0	0
hsa-miR-1913	0	0		hsa-miR-1913	0	0		hsa-miR-1913	0	0		hsa-miR-1913	0	0
hsa-miR-1914-3p	0	0		hsa-miR-1914-3p	0	0		hsa-miR-1914-3p	0	0		hsa-miR-1914-3p	0	0
hsa-miR-1914-5p	0	0		hsa-miR-1914-5p	0	0		hsa-miR-1914-5p	0	0		hsa-miR-1914-5p	1	0.0871263
hsa-miR-1915-3p	0	0		hsa-miR-1915-3p	0	0		hsa-miR-1915-3p	0	0		hsa-miR-1915-3p	0	0
hsa-miR-1915-5p	0	0		hsa-miR-1915-5p	0	0		hsa-miR-1915-5p	0	0		hsa-miR-1915-5p	0	0
hsa-miR-192-3p	2	0.174058		hsa-miR-192-3p	0	0		hsa-miR-192-3p	0	0		hsa-miR-192-3p	0	0
hsa-miR-192-5p	28299	2462.84		hsa-miR-192-5p	23803	2192.81		hsa-miR-192-5p	18066	1698.39		hsa-miR-192-5p	19731	1719.09
hsa-miR-193a-3p	27	2.34979		hsa-miR-193a-3p	6	0.552739		hsa-miR-193a-3p	104	9.77708		hsa-miR-193a-3p	77	6.70873
hsa-miR-193a-5p	1603	139.508		hsa-miR-193a-5p	660	60.8013		hsa-miR-193a-5p	778	73.1401		hsa-miR-193a-5p	977	85.1224
hsa-miR-193b-3p	2	0.174058		hsa-miR-193b-3p	4	0.368492		hsa-miR-193b-3p	3	0.282031		hsa-miR-193b-3p	7	0.609884
hsa-miR-193b-5p	49	4.26443		hsa-miR-193b-5p	41	3.77705		hsa-miR-193b-5p	7	0.658073		hsa-miR-193b-5p	18	1.56827
hsa-miR-194-3p	0	0		hsa-miR-194-3p	0	0		hsa-miR-194-3p	1	0.0940104		hsa-miR-194-3p	0	0
hsa-miR-194-5p	46	4.00334		hsa-miR-194-5p	29	2.67157		hsa-miR-194-5p	39	3.66641		hsa-miR-194-5p	40	3.48505
hsa-miR-195-3p	0	0		hsa-miR-195-3p	0	0		hsa-miR-195-3p	0	0		hsa-miR-195-3p	0	0
hsa-miR-195-5p	29	2.52385		hsa-miR-195-5p	12	1.10548		hsa-miR-195-5p	39	3.66641		hsa-miR-195-5p	39	3.39793
hsa-miR-196a-3p	0	0		hsa-miR-196a-3p	0	0		hsa-miR-196a-3p	0	0		hsa-miR-196a-3p	0	0
hsa-miR-196a-5p	88	7.65857		hsa-miR-196a-5p	306	28.1897		hsa-miR-196a-5p	66	6.20469		hsa-miR-196a-5p	29	2.52666
hsa-miR-196b-3p	0	0		hsa-miR-196b-3p	0	0		hsa-miR-196b-3p	3	0.282031		hsa-miR-196b-3p	0	0
hsa-miR-196b-5p	83	7.22342		hsa-miR-196b-5p	87	8.01471		hsa-miR-196b-5p	537	50.4836		hsa-miR-196b-5p	86	7.49286
hsa-miR-197-3p	222	19.3205		hsa-miR-197-3p	233	21.4647		hsa-miR-197-3p	559	52.5518		hsa-miR-197-3p	478	41.6464
hsa-miR-197-5p	70	6.09204		hsa-miR-197-5p	85	7.83046		hsa-miR-197-5p	96	9.025		hsa-miR-197-5p	112	9.75815
hsa-miR-1972	0	0		hsa-miR-1972	0	0		hsa-miR-1972	0	0		hsa-miR-1972	0	0
hsa-miR-1973	0	0		hsa-miR-1973	0	0		hsa-miR-1973	3	0.282031		hsa-miR-1973	0	0
hsa-miR-1976	0	0		hsa-miR-1976	0	0		hsa-miR-1976	0	0		hsa-miR-1976	2	0.174253
hsa-miR-198	0	0		hsa-miR-198	0	0		hsa-miR-198	0	0		hsa-miR-198	0	0
hsa-miR-199a-3p	20468	1781.31		hsa-miR-199a-3p	10019	922.981		hsa-miR-199a-3p	6771	636.545		hsa-miR-199a-3p	47042	4098.6
hsa-miR-199a-5p	37	3.22008		hsa-miR-199a-5p	15	1.38185		hsa-miR-199a-5p	6	0.564063		hsa-miR-199a-5p	76	6.6216
hsa-miR-199b-3p	20468	1781.31		hsa-miR-199b-3p	10019	922.981		hsa-miR-199b-3p	6771	636.545		hsa-miR-199b-3p	47042	4098.6
hsa-miR-199b-5p	44	3.82928		hsa-miR-199b-5p	25	2.30308		hsa-miR-199b-5p	113	10.6232		hsa-miR-199b-5p	42	3.65931
hsa-miR-19a-3p	2	0.174058		hsa-miR-19a-3p	0	0		hsa-miR-19a-3p	9	0.846094		hsa-miR-19a-3p	8	0.697011
hsa-miR-19a-5p	0	0		hsa-miR-19a-5p	0	0		hsa-miR-19a-5p	0	0		hsa-miR-19a-5p	0	0
hsa-miR-19b-1-5p	3	0.261087		hsa-miR-19b-1-5p	1	0.0921231		hsa-miR-19b-1-5p	0	0		hsa-miR-19b-1-5p	9	0.784137
hsa-miR-19b-2-5p	0	0		hsa-miR-19b-2-5p	0	0		hsa-miR-19b-2-5p	0	0		hsa-miR-19b-2-5p	0	0
hsa-miR-19b-3p	155	13.4895		hsa-miR-19b-3p	49	4.51403		hsa-miR-19b-3p	319	29.9893		hsa-miR-19b-3p	182	15.857
hsa-miR-200a-3p	0	0		hsa-miR-200a-3p	0	0		hsa-miR-200a-3p	0	0		hsa-miR-200a-3p	3	0.261379
hsa-miR-200a-5p	0	0		hsa-miR-200a-5p	0	0		hsa-miR-200a-5p	0	0		hsa-miR-200a-5p	0	0
hsa-miR-200b-3p	4	0.348117		hsa-miR-200b-3p	0	0		hsa-miR-200b-3p	3	0.282031		hsa-miR-200b-3p	7	0.609884
hsa-miR-200b-5p	5	0.435146		hsa-miR-200b-5p	6	0.552739		hsa-miR-200b-5p	1	0.0940104		hsa-miR-200b-5p	7	0.609884
hsa-miR-200c-3p	207	18.015		hsa-miR-200c-3p	176	16.2137		hsa-miR-200c-3p	102	9.58906		hsa-miR-200c-3p	352	30.6685
hsa-miR-200c-5p	0	0		hsa-miR-200c-5p	0	0		hsa-miR-200c-5p	0	0		hsa-miR-200c-5p	0	0
hsa-miR-202-3p	0	0		hsa-miR-202-3p	1	0.0921231		hsa-miR-202-3p	0	0		hsa-miR-202-3p	0	0
hsa-miR-202-5p	0	0		hsa-miR-202-5p	0	0		hsa-miR-202-5p	0	0		hsa-miR-202-5p	0	0
hsa-miR-203a	5	0.435146		hsa-miR-203a	8	0.736985		hsa-miR-203a	3	0.282031		hsa-miR-203a	2	0.174253
hsa-miR-203b-3p	0	0		hsa-miR-203b-3p	0	0		hsa-miR-203b-3p	0	0		hsa-miR-203b-3p	0	0
hsa-miR-203b-5p	0	0		hsa-miR-203b-5p	0	0		hsa-miR-203b-5p	0	0		hsa-miR-203b-5p	0	0
hsa-miR-204-3p	9	0.783262		hsa-miR-204-3p	6	0.552739		hsa-miR-204-3p	1	0.0940104		hsa-miR-204-3p	7	0.609884
hsa-miR-204-5p	13	1.13138		hsa-miR-204-5p	2	0.184246		hsa-miR-204-5p	0	0		hsa-miR-204-5p	5	0.435632
hsa-miR-205-3p	0	0		hsa-miR-205-3p	0	0		hsa-miR-205-3p	0	0		hsa-miR-205-3p	0	0
hsa-miR-205-5p	0	0		hsa-miR-205-5p	0	0		hsa-miR-205-5p	0	0		hsa-miR-205-5p	0	0
hsa-miR-2052	0	0		hsa-miR-2052	0	0		hsa-miR-2052	0	0		hsa-miR-2052	0	0
hsa-miR-2053	0	0		hsa-miR-2053	0	0		hsa-miR-2053	0	0		hsa-miR-2053	0	0
hsa-miR-2054	0	0		hsa-miR-2054	0	0		hsa-miR-2054	0	0		hsa-miR-2054	0	0
hsa-miR-206	11	0.957321		hsa-miR-206	12	1.10548		hsa-miR-206	26	2.44427		hsa-miR-206	36	3.13655
hsa-miR-208a	0	0		hsa-miR-208a	0	0		hsa-miR-208a	0	0		hsa-miR-208a	0	0
hsa-miR-208b	0	0		hsa-miR-208b	0	0		hsa-miR-208b	0	0		hsa-miR-208b	0	0
hsa-miR-20a-3p	3	0.261087		hsa-miR-20a-3p	0	0		hsa-miR-20a-3p	1	0.0940104		hsa-miR-20a-3p	0	0
hsa-miR-20a-5p	207	18.015		hsa-miR-20a-5p	66	6.08013		hsa-miR-20a-5p	192	18.05		hsa-miR-20a-5p	207	18.0351
hsa-miR-20b-3p	2	0.174058		hsa-miR-20b-3p	4	0.368492		hsa-miR-20b-3p	3	0.282031		hsa-miR-20b-3p	7	0.609884
hsa-miR-20b-5p	21	1.82761		hsa-miR-20b-5p	7	0.644862		hsa-miR-20b-5p	30	2.82031		hsa-miR-20b-5p	32	2.78804
hsa-miR-21-3p	30	2.61087		hsa-miR-21-3p	51	4.69828		hsa-miR-21-3p	32	3.00833		hsa-miR-21-3p	110	9.5839
hsa-miR-21-5p	30955	2693.99		hsa-miR-21-5p	33091	3048.45		hsa-miR-21-5p	8868	833.684		hsa-miR-21-5p	36712	3198.58
hsa-miR-210	60	5.22175		hsa-miR-210	47	4.32979		hsa-miR-210	58	5.4526		hsa-miR-210	227	19.7777
hsa-miR-211-3p	0	0		hsa-miR-211-3p	0	0		hsa-miR-211-3p	0	0		hsa-miR-211-3p	0	0
hsa-miR-211-5p	0	0		hsa-miR-211-5p	0	0		hsa-miR-211-5p	0	0		hsa-miR-211-5p	0	0
hsa-miR-2110	54	4.69957		hsa-miR-2110	45	4.14554		hsa-miR-2110	22	2.06823		hsa-miR-2110	102	8.88689
hsa-miR-2113	0	0		hsa-miR-2113	0	0		hsa-miR-2113	0	0		hsa-miR-2113	0	0
hsa-miR-2114-3p	0	0		hsa-miR-2114-3p	0	0		hsa-miR-2114-3p	0	0		hsa-miR-2114-3p	0	0
hsa-miR-2114-5p	0	0		hsa-miR-2114-5p	0	0		hsa-miR-2114-5p	0	0		hsa-miR-2114-5p	0	0
hsa-miR-2115-3p	97	8.44183		hsa-miR-2115-3p	52	4.7904		hsa-miR-2115-3p	179	16.8279		hsa-miR-2115-3p	43	3.74643
hsa-miR-2115-5p	10	0.870292		hsa-miR-2115-5p	1	0.0921231		hsa-miR-2115-5p	24	2.25625		hsa-miR-2115-5p	8	0.697011
hsa-miR-2116-3p	0	0		hsa-miR-2116-3p	0	0		hsa-miR-2116-3p	0	0		hsa-miR-2116-3p	0	0
hsa-miR-2116-5p	0	0		hsa-miR-2116-5p	0	0		hsa-miR-2116-5p	0	0		hsa-miR-2116-5p	0	0
hsa-miR-2117	0	0		hsa-miR-2117	0	0		hsa-miR-2117	0	0		hsa-miR-2117	0	0
hsa-miR-212-3p	1	0.0870292		hsa-miR-212-3p	3	0.276369		hsa-miR-212-3p	2	0.188021		hsa-miR-212-3p	10	0.871263
hsa-miR-212-5p	17	1.4795		hsa-miR-212-5p	6	0.552739		hsa-miR-212-5p	9	0.846094		hsa-miR-212-5p	39	3.39793
hsa-miR-214-3p	4	0.348117		hsa-miR-214-3p	0	0		hsa-miR-214-3p	3	0.282031		hsa-miR-214-3p	0	0
hsa-miR-214-5p	27	2.34979		hsa-miR-214-5p	30	2.76369		hsa-miR-214-5p	5	0.470052		hsa-miR-214-5p	103	8.97401
hsa-miR-215	9	0.783262		hsa-miR-215	3	0.276369		hsa-miR-215	10	0.940104		hsa-miR-215	22	1.91678
hsa-miR-216a-3p	0	0		hsa-miR-216a-3p	0	0		hsa-miR-216a-3p	0	0		hsa-miR-216a-3p	0	0
hsa-miR-216a-5p	0	0		hsa-miR-216a-5p	0	0		hsa-miR-216a-5p	0	0		hsa-miR-216a-5p	0	0
hsa-miR-216b	0	0		hsa-miR-216b	1	0.0921231		hsa-miR-216b	0	0		hsa-miR-216b	0	0
hsa-miR-217	1	0.0870292		hsa-miR-217	0	0		hsa-miR-217	0	0		hsa-miR-217	0	0
hsa-miR-218-1-3p	0	0		hsa-miR-218-1-3p	0	0		hsa-miR-218-1-3p	0	0		hsa-miR-218-1-3p	0	0
hsa-miR-218-2-3p	0	0		hsa-miR-218-2-3p	0	0		hsa-miR-218-2-3p	0	0		hsa-miR-218-2-3p	0	0
hsa-miR-218-5p	0	0		hsa-miR-218-5p	5	0.460616		hsa-miR-218-5p	0	0		hsa-miR-218-5p	0	0
hsa-miR-219-1-3p	11	0.957321		hsa-miR-219-1-3p	33	3.04006		hsa-miR-219-1-3p	34	3.19635		hsa-miR-219-1-3p	7	0.609884
hsa-miR-219-2-3p	74	6.44016		hsa-miR-219-2-3p	20	1.84246		hsa-miR-219-2-3p	56	5.26458		hsa-miR-219-2-3p	122	10.6294
hsa-miR-219-5p	1	0.0870292		hsa-miR-219-5p	3	0.276369		hsa-miR-219-5p	3	0.282031		hsa-miR-219-5p	1	0.0871263
hsa-miR-22-3p	1863	162.135		hsa-miR-22-3p	1551	142.883		hsa-miR-22-3p	1441	135.469		hsa-miR-22-3p	3722	324.284
hsa-miR-22-5p	634	55.1765		hsa-miR-22-5p	391	36.0201		hsa-miR-22-5p	57	5.35859		hsa-miR-22-5p	166	14.463
hsa-miR-221-3p	27953	2432.73		hsa-miR-221-3p	20195	1860.43		hsa-miR-221-3p	8526	801.533		hsa-miR-221-3p	21527	1875.57
hsa-miR-221-5p	863	75.1062		hsa-miR-221-5p	370	34.0856		hsa-miR-221-5p	309	29.0492		hsa-miR-221-5p	404	35.199
hsa-miR-222-3p	1126	97.9948		hsa-miR-222-3p	1492	137.448		hsa-miR-222-3p	615	57.8164		hsa-miR-222-3p	1323	115.268
hsa-miR-222-5p	1	0.0870292		hsa-miR-222-5p	0	0		hsa-miR-222-5p	0	0		hsa-miR-222-5p	0	0
hsa-miR-223-3p	51436	4476.43		hsa-miR-223-3p	15928	1467.34		hsa-miR-223-3p	82094	7717.69		hsa-miR-223-3p	30742	2678.44
hsa-miR-223-5p	14	1.21841		hsa-miR-223-5p	14	1.28972		hsa-miR-223-5p	5	0.470052		hsa-miR-223-5p	8	0.697011
hsa-miR-224-3p	0	0		hsa-miR-224-3p	0	0		hsa-miR-224-3p	0	0		hsa-miR-224-3p	0	0
hsa-miR-224-5p	1	0.0870292		hsa-miR-224-5p	0	0		hsa-miR-224-5p	0	0		hsa-miR-224-5p	17	1.48115
hsa-miR-2276	0	0		hsa-miR-2276	0	0		hsa-miR-2276	1	0.0940104		hsa-miR-2276	2	0.174253
hsa-miR-2277-3p	0	0		hsa-miR-2277-3p	0	0		hsa-miR-2277-3p	0	0		hsa-miR-2277-3p	0	0
hsa-miR-2277-5p	3	0.261087		hsa-miR-2277-5p	9	0.829108		hsa-miR-2277-5p	12	1.12813		hsa-miR-2277-5p	1	0.0871263
hsa-miR-2278	0	0		hsa-miR-2278	0	0		hsa-miR-2278	0	0		hsa-miR-2278	1	0.0871263
hsa-miR-2355-3p	87	7.57154		hsa-miR-2355-3p	58	5.34314		hsa-miR-2355-3p	74	6.95677		hsa-miR-2355-3p	61	5.31471
hsa-miR-2355-5p	88	7.65857		hsa-miR-2355-5p	113	10.4099		hsa-miR-2355-5p	69	6.48672		hsa-miR-2355-5p	90	7.84137
hsa-miR-2392	0	0		hsa-miR-2392	0	0		hsa-miR-2392	0	0		hsa-miR-2392	0	0
hsa-miR-23a-3p	11160	971.245		hsa-miR-23a-3p	8375	771.531		hsa-miR-23a-3p	5793	544.602		hsa-miR-23a-3p	8296	722.8
hsa-miR-23a-5p	165	14.3598		hsa-miR-23a-5p	189	17.4113		hsa-miR-23a-5p	165	15.5117		hsa-miR-23a-5p	89	7.75424
hsa-miR-23b-3p	252	21.9313		hsa-miR-23b-3p	137	12.6209		hsa-miR-23b-3p	95	8.93099		hsa-miR-23b-3p	314	27.3577
hsa-miR-23b-5p	44	3.82928		hsa-miR-23b-5p	28	2.57945		hsa-miR-23b-5p	11	1.03411		hsa-miR-23b-5p	103	8.97401
hsa-miR-23c	0	0		hsa-miR-23c	0	0		hsa-miR-23c	0	0		hsa-miR-23c	0	0
hsa-miR-24-1-5p	0	0		hsa-miR-24-1-5p	0	0		hsa-miR-24-1-5p	0	0		hsa-miR-24-1-5p	0	0
hsa-miR-24-2-5p	0	0		hsa-miR-24-2-5p	4	0.368492		hsa-miR-24-2-5p	0	0		hsa-miR-24-2-5p	2	0.174253
hsa-miR-24-3p	19599	1705.68		hsa-miR-24-3p	11193	1031.13		hsa-miR-24-3p	10440	981.469		hsa-miR-24-3p	26726	2328.54
hsa-miR-2467-3p	3	0.261087		hsa-miR-2467-3p	0	0		hsa-miR-2467-3p	1	0.0940104		hsa-miR-2467-3p	2	0.174253
hsa-miR-2467-5p	0	0		hsa-miR-2467-5p	0	0		hsa-miR-2467-5p	0	0		hsa-miR-2467-5p	0	0
hsa-miR-25-3p	70760	6158.18		hsa-miR-25-3p	79538	7327.29		hsa-miR-25-3p	53112	4993.08		hsa-miR-25-3p	36168	3151.19
hsa-miR-25-5p	1210	105.305		hsa-miR-25-5p	1488	137.079		hsa-miR-25-5p	587	55.1841		hsa-miR-25-5p	1023	89.1302
hsa-miR-2681-3p	0	0		hsa-miR-2681-3p	0	0		hsa-miR-2681-3p	0	0		hsa-miR-2681-3p	0	0
hsa-miR-2681-5p	0	0		hsa-miR-2681-5p	0	0		hsa-miR-2681-5p	0	0		hsa-miR-2681-5p	0	0
hsa-miR-2682-3p	0	0		hsa-miR-2682-3p	0	0		hsa-miR-2682-3p	0	0		hsa-miR-2682-3p	0	0
hsa-miR-2682-5p	0	0		hsa-miR-2682-5p	0	0		hsa-miR-2682-5p	0	0		hsa-miR-2682-5p	0	0
hsa-miR-26a-1-3p	8	0.696233		hsa-miR-26a-1-3p	4	0.368492		hsa-miR-26a-1-3p	2	0.188021		hsa-miR-26a-1-3p	6	0.522758
hsa-miR-26a-2-3p	1	0.0870292		hsa-miR-26a-2-3p	2	0.184246		hsa-miR-26a-2-3p	0	0		hsa-miR-26a-2-3p	1	0.0871263
hsa-miR-26a-5p	80956	7045.53		hsa-miR-26a-5p	56358	5191.87		hsa-miR-26a-5p	33427	3142.49		hsa-miR-26a-5p	136474	11890.5
hsa-miR-26b-3p	1	0.0870292		hsa-miR-26b-3p	0	0		hsa-miR-26b-3p	2	0.188021		hsa-miR-26b-3p	10	0.871263
hsa-miR-26b-5p	3409	296.682		hsa-miR-26b-5p	3685	339.474		hsa-miR-26b-5p	2239	210.489		hsa-miR-26b-5p	10093	879.366
hsa-miR-27a-3p	304	26.4569		hsa-miR-27a-3p	127	11.6996		hsa-miR-27a-3p	411	38.6383		hsa-miR-27a-3p	297	25.8765
hsa-miR-27a-5p	59	5.13472		hsa-miR-27a-5p	76	7.00136		hsa-miR-27a-5p	87	8.17891		hsa-miR-27a-5p	32	2.78804
hsa-miR-27b-3p	519	45.1681		hsa-miR-27b-3p	195	17.964		hsa-miR-27b-3p	149	14.0076		hsa-miR-27b-3p	352	30.6685
hsa-miR-27b-5p	9	0.783262		hsa-miR-27b-5p	11	1.01335		hsa-miR-27b-5p	9	0.846094		hsa-miR-27b-5p	7	0.609884
hsa-miR-28-3p	3073	267.441		hsa-miR-28-3p	2738	252.233		hsa-miR-28-3p	1236	116.197		hsa-miR-28-3p	2154	187.67
hsa-miR-28-5p	159	13.8376		hsa-miR-28-5p	133	12.2524		hsa-miR-28-5p	77	7.2388		hsa-miR-28-5p	153	13.3303
hsa-miR-2861	0	0		hsa-miR-2861	0	0		hsa-miR-2861	0	0		hsa-miR-2861	0	0
hsa-miR-2909	0	0		hsa-miR-2909	0	0		hsa-miR-2909	0	0		hsa-miR-2909	0	0
hsa-miR-296-3p	0	0		hsa-miR-296-3p	0	0		hsa-miR-296-3p	0	0		hsa-miR-296-3p	0	0
hsa-miR-296-5p	2	0.174058		hsa-miR-296-5p	0	0		hsa-miR-296-5p	2	0.188021		hsa-miR-296-5p	1	0.0871263
hsa-miR-2964a-3p	10	0.870292		hsa-miR-2964a-3p	11	1.01335		hsa-miR-2964a-3p	12	1.12813		hsa-miR-2964a-3p	13	1.13264
hsa-miR-2964a-5p	0	0		hsa-miR-2964a-5p	4	0.368492		hsa-miR-2964a-5p	0	0		hsa-miR-2964a-5p	8	0.697011
hsa-miR-297	0	0		hsa-miR-297	0	0		hsa-miR-297	0	0		hsa-miR-297	0	0
hsa-miR-298	0	0		hsa-miR-298	0	0		hsa-miR-298	0	0		hsa-miR-298	0	0
hsa-miR-299-3p	3	0.261087		hsa-miR-299-3p	4	0.368492		hsa-miR-299-3p	0	0		hsa-miR-299-3p	1	0.0871263
hsa-miR-299-5p	2	0.174058		hsa-miR-299-5p	1	0.0921231		hsa-miR-299-5p	0	0		hsa-miR-299-5p	0	0
hsa-miR-29a-3p	80708	7023.95		hsa-miR-29a-3p	77261	7117.52		hsa-miR-29a-3p	35175	3306.82		hsa-miR-29a-3p	57590	5017.61
hsa-miR-29a-5p	0	0		hsa-miR-29a-5p	1	0.0921231		hsa-miR-29a-5p	4	0.376042		hsa-miR-29a-5p	0	0
hsa-miR-29b-1-5p	21	1.82761		hsa-miR-29b-1-5p	24	2.21095		hsa-miR-29b-1-5p	3	0.282031		hsa-miR-29b-1-5p	7	0.609884
hsa-miR-29b-2-5p	2	0.174058		hsa-miR-29b-2-5p	4	0.368492		hsa-miR-29b-2-5p	2	0.188021		hsa-miR-29b-2-5p	2	0.174253
hsa-miR-29b-3p	781	67.9698		hsa-miR-29b-3p	337	31.0455		hsa-miR-29b-3p	136	12.7854		hsa-miR-29b-3p	339	29.5358
hsa-miR-29c-3p	6691	582.312		hsa-miR-29c-3p	6111	562.964		hsa-miR-29c-3p	4535	426.337		hsa-miR-29c-3p	6272	546.456
hsa-miR-29c-5p	5	0.435146		hsa-miR-29c-5p	2	0.184246		hsa-miR-29c-5p	4	0.376042		hsa-miR-29c-5p	0	0
hsa-miR-300	0	0		hsa-miR-300	0	0		hsa-miR-300	0	0		hsa-miR-300	0	0
hsa-miR-301a-3p	1	0.0870292		hsa-miR-301a-3p	0	0		hsa-miR-301a-3p	7	0.658073		hsa-miR-301a-3p	2	0.174253
hsa-miR-301a-5p	23	2.00167		hsa-miR-301a-5p	11	1.01335		hsa-miR-301a-5p	5	0.470052		hsa-miR-301a-5p	21	1.82965
hsa-miR-301b	0	0		hsa-miR-301b	0	0		hsa-miR-301b	0	0		hsa-miR-301b	0	0
hsa-miR-302a-3p	0	0		hsa-miR-302a-3p	0	0		hsa-miR-302a-3p	0	0		hsa-miR-302a-3p	0	0
hsa-miR-302a-5p	0	0		hsa-miR-302a-5p	0	0		hsa-miR-302a-5p	0	0		hsa-miR-302a-5p	0	0
hsa-miR-302b-3p	0	0		hsa-miR-302b-3p	0	0		hsa-miR-302b-3p	0	0		hsa-miR-302b-3p	0	0
hsa-miR-302b-5p	0	0		hsa-miR-302b-5p	0	0		hsa-miR-302b-5p	0	0		hsa-miR-302b-5p	0	0
hsa-miR-302c-3p	0	0		hsa-miR-302c-3p	0	0		hsa-miR-302c-3p	0	0		hsa-miR-302c-3p	0	0
hsa-miR-302c-5p	0	0		hsa-miR-302c-5p	0	0		hsa-miR-302c-5p	0	0		hsa-miR-302c-5p	0	0
hsa-miR-302d-3p	0	0		hsa-miR-302d-3p	0	0		hsa-miR-302d-3p	0	0		hsa-miR-302d-3p	0	0
hsa-miR-302d-5p	0	0		hsa-miR-302d-5p	0	0		hsa-miR-302d-5p	0	0		hsa-miR-302d-5p	0	0
hsa-miR-302e	0	0		hsa-miR-302e	0	0		hsa-miR-302e	0	0		hsa-miR-302e	0	0
hsa-miR-302f	0	0		hsa-miR-302f	0	0		hsa-miR-302f	0	0		hsa-miR-302f	0	0
hsa-miR-3064-3p	2	0.174058		hsa-miR-3064-3p	0	0		hsa-miR-3064-3p	0	0		hsa-miR-3064-3p	0	0
hsa-miR-3064-5p	1	0.0870292		hsa-miR-3064-5p	5	0.460616		hsa-miR-3064-5p	5	0.470052		hsa-miR-3064-5p	4	0.348505
hsa-miR-3065-3p	0	0		hsa-miR-3065-3p	5	0.460616		hsa-miR-3065-3p	3	0.282031		hsa-miR-3065-3p	1	0.0871263
hsa-miR-3065-5p (s)	1	0.0870292		hsa-miR-3065-5p (s)	2	0.184246		hsa-miR-3065-5p (s)	0	0		hsa-miR-3065-5p (s)	6	0.522758
hsa-miR-3065-5p (as)	242	21.0611		hsa-miR-3065-5p (as)	154	14.187		hsa-miR-3065-5p (as)	189	17.768		hsa-miR-3065-5p (as)	88	7.66712
hsa-miR-3074-3p	2	0.174058		hsa-miR-3074-3p	0	0		hsa-miR-3074-3p	0	0		hsa-miR-3074-3p	1	0.0871263
hsa-miR-3074-5p	1	0.0870292		hsa-miR-3074-5p	3	0.276369		hsa-miR-3074-5p	1	0.0940104		hsa-miR-3074-5p	3	0.261379
hsa-miR-30a-3p	21	1.82761		hsa-miR-30a-3p	3	0.276369		hsa-miR-30a-3p	9	0.846094		hsa-miR-30a-3p	23	2.00391
hsa-miR-30a-5p	40	3.48117		hsa-miR-30a-5p	19	1.75034		hsa-miR-30a-5p	46	4.32448		hsa-miR-30a-5p	66	5.75034
hsa-miR-30b-3p	4	0.348117		hsa-miR-30b-3p	6	0.552739		hsa-miR-30b-3p	5	0.470052		hsa-miR-30b-3p	8	0.697011
hsa-miR-30b-5p	475	41.3388		hsa-miR-30b-5p	475	43.7585		hsa-miR-30b-5p	655	61.5768		hsa-miR-30b-5p	910	79.285
hsa-miR-30c-1-3p	14	1.21841		hsa-miR-30c-1-3p	11	1.01335		hsa-miR-30c-1-3p	19	1.7862		hsa-miR-30c-1-3p	12	1.04552
hsa-miR-30c-2-3p	0	0		hsa-miR-30c-2-3p	0	0		hsa-miR-30c-2-3p	6	0.564063		hsa-miR-30c-2-3p	0	0
hsa-miR-30c-5p	388	33.7673		hsa-miR-30c-5p	226	20.8198		hsa-miR-30c-5p	447	42.0227		hsa-miR-30c-5p	342	29.7972
hsa-miR-30d-3p	3	0.261087		hsa-miR-30d-3p	4	0.368492		hsa-miR-30d-3p	1	0.0940104		hsa-miR-30d-3p	0	0
hsa-miR-30d-5p	1449	126.105		hsa-miR-30d-5p	1893	174.389		hsa-miR-30d-5p	1638	153.989		hsa-miR-30d-5p	1619	141.058
hsa-miR-30e-3p	1153	100.345		hsa-miR-30e-3p	1070	98.5717		hsa-miR-30e-3p	625	58.7565		hsa-miR-30e-3p	490	42.6919
hsa-miR-30e-5p	229	19.9297		hsa-miR-30e-5p	135	12.4366		hsa-miR-30e-5p	294	27.6391		hsa-miR-30e-5p	174	15.16
hsa-miR-31-3p	3	0.261087		hsa-miR-31-3p	0	0		hsa-miR-31-3p	0	0		hsa-miR-31-3p	1	0.0871263
hsa-miR-31-5p	312	27.1531		hsa-miR-31-5p	238	21.9253		hsa-miR-31-5p	56	5.26458		hsa-miR-31-5p	316	27.5319
hsa-miR-3115	0	0		hsa-miR-3115	0	0		hsa-miR-3115	1	0.0940104		hsa-miR-3115	0	0
hsa-miR-3116	0	0		hsa-miR-3116	3	0.276369		hsa-miR-3116	0	0		hsa-miR-3116	1	0.0871263
hsa-miR-3117-3p	0	0		hsa-miR-3117-3p	0	0		hsa-miR-3117-3p	0	0		hsa-miR-3117-3p	0	0
hsa-miR-3117-5p	0	0		hsa-miR-3117-5p	0	0		hsa-miR-3117-5p	0	0		hsa-miR-3117-5p	0	0
hsa-miR-3118	0	0		hsa-miR-3118	0	0		hsa-miR-3118	0	0		hsa-miR-3118	0	0
hsa-miR-3119	0	0		hsa-miR-3119	0	0		hsa-miR-3119	0	0		hsa-miR-3119	0	0
hsa-miR-3120-3p	89	7.74559		hsa-miR-3120-3p	78	7.1856		hsa-miR-3120-3p	29	2.7263		hsa-miR-3120-3p	415	36.1574
hsa-miR-3120-5p	0	0		hsa-miR-3120-5p	0	0		hsa-miR-3120-5p	0	0		hsa-miR-3120-5p	0	0
hsa-miR-3121-3p	24	2.0887		hsa-miR-3121-3p	14	1.28972		hsa-miR-3121-3p	6	0.564063		hsa-miR-3121-3p	3	0.261379
hsa-miR-3121-5p	0	0		hsa-miR-3121-5p	0	0		hsa-miR-3121-5p	0	0		hsa-miR-3121-5p	0	0
hsa-miR-3122	2	0.174058		hsa-miR-3122	1	0.0921231		hsa-miR-3122	0	0		hsa-miR-3122	0	0
hsa-miR-3123	0	0		hsa-miR-3123	0	0		hsa-miR-3123	0	0		hsa-miR-3123	0	0
hsa-miR-3124-3p	0	0		hsa-miR-3124-3p	0	0		hsa-miR-3124-3p	0	0		hsa-miR-3124-3p	0	0
hsa-miR-3124-5p	8	0.696233		hsa-miR-3124-5p	1	0.0921231		hsa-miR-3124-5p	2	0.188021		hsa-miR-3124-5p	9	0.784137
hsa-miR-3125	0	0		hsa-miR-3125	0	0		hsa-miR-3125	0	0		hsa-miR-3125	0	0
hsa-miR-3126-3p	0	0		hsa-miR-3126-3p	0	0		hsa-miR-3126-3p	0	0		hsa-miR-3126-3p	0	0
hsa-miR-3126-5p	0	0		hsa-miR-3126-5p	0	0		hsa-miR-3126-5p	0	0		hsa-miR-3126-5p	0	0
hsa-miR-3127-3p	0	0		hsa-miR-3127-3p	0	0		hsa-miR-3127-3p	0	0		hsa-miR-3127-3p	0	0
hsa-miR-3127-5p	1	0.0870292		hsa-miR-3127-5p	6	0.552739		hsa-miR-3127-5p	12	1.12813		hsa-miR-3127-5p	0	0
hsa-miR-3128	1	0.0870292		hsa-miR-3128	0	0		hsa-miR-3128	0	0		hsa-miR-3128	0	0
hsa-miR-3129-3p	0	0		hsa-miR-3129-3p	0	0		hsa-miR-3129-3p	0	0		hsa-miR-3129-3p	0	0
hsa-miR-3129-5p	0	0		hsa-miR-3129-5p	0	0		hsa-miR-3129-5p	0	0		hsa-miR-3129-5p	0	0
hsa-miR-3130-3p	91	7.91965		hsa-miR-3130-3p	96	8.84382		hsa-miR-3130-3p	4	0.376042		hsa-miR-3130-3p	63	5.48896
hsa-miR-3130-5p	0	0		hsa-miR-3130-5p	0	0		hsa-miR-3130-5p	0	0		hsa-miR-3130-5p	0	0
hsa-miR-3131	0	0		hsa-miR-3131	0	0		hsa-miR-3131	0	0		hsa-miR-3131	0	0
hsa-miR-3132	0	0		hsa-miR-3132	0	0		hsa-miR-3132	0	0		hsa-miR-3132	0	0
hsa-miR-3133	0	0		hsa-miR-3133	0	0		hsa-miR-3133	0	0		hsa-miR-3133	0	0
hsa-miR-3134	0	0		hsa-miR-3134	0	0		hsa-miR-3134	0	0		hsa-miR-3134	0	0
hsa-miR-3135a	0	0		hsa-miR-3135a	0	0		hsa-miR-3135a	0	0		hsa-miR-3135a	0	0
hsa-miR-3135b	0	0		hsa-miR-3135b	0	0		hsa-miR-3135b	0	0		hsa-miR-3135b	0	0
hsa-miR-3136-3p	0	0		hsa-miR-3136-3p	0	0		hsa-miR-3136-3p	0	0		hsa-miR-3136-3p	0	0
hsa-miR-3136-5p	0	0		hsa-miR-3136-5p	0	0		hsa-miR-3136-5p	0	0		hsa-miR-3136-5p	0	0
hsa-miR-3137	0	0		hsa-miR-3137	0	0		hsa-miR-3137	0	0		hsa-miR-3137	0	0
hsa-miR-3138	7	0.609204		hsa-miR-3138	1	0.0921231		hsa-miR-3138	10	0.940104		hsa-miR-3138	12	1.04552
hsa-miR-3139	0	0		hsa-miR-3139	0	0		hsa-miR-3139	0	0		hsa-miR-3139	0	0
hsa-miR-3140-3p	3	0.261087		hsa-miR-3140-3p	1	0.0921231		hsa-miR-3140-3p	1	0.0940104		hsa-miR-3140-3p	4	0.348505
hsa-miR-3140-5p	0	0		hsa-miR-3140-5p	0	0		hsa-miR-3140-5p	0	0		hsa-miR-3140-5p	4	0.348505
hsa-miR-3141	4	0.348117		hsa-miR-3141	10	0.921231		hsa-miR-3141	4	0.376042		hsa-miR-3141	17	1.48115
hsa-miR-3142	0	0		hsa-miR-3142	0	0		hsa-miR-3142	0	0		hsa-miR-3142	0	0
hsa-miR-3143	0	0		hsa-miR-3143	0	0		hsa-miR-3143	0	0		hsa-miR-3143	0	0
hsa-miR-3144-3p	0	0		hsa-miR-3144-3p	0	0		hsa-miR-3144-3p	0	0		hsa-miR-3144-3p	0	0
hsa-miR-3144-5p	0	0		hsa-miR-3144-5p	0	0		hsa-miR-3144-5p	0	0		hsa-miR-3144-5p	0	0
hsa-miR-3145-3p	0	0		hsa-miR-3145-3p	1	0.0921231		hsa-miR-3145-3p	0	0		hsa-miR-3145-3p	0	0
hsa-miR-3145-5p	0	0		hsa-miR-3145-5p	0	0		hsa-miR-3145-5p	0	0		hsa-miR-3145-5p	0	0
hsa-miR-3146	2	0.174058		hsa-miR-3146	0	0		hsa-miR-3146	0	0		hsa-miR-3146	0	0
hsa-miR-3147	0	0		hsa-miR-3147	0	0		hsa-miR-3147	0	0		hsa-miR-3147	0	0
hsa-miR-3148	0	0		hsa-miR-3148	0	0		hsa-miR-3148	0	0		hsa-miR-3148	0	0
hsa-miR-3149	4	0.348117		hsa-miR-3149	1	0.0921231		hsa-miR-3149	0	0		hsa-miR-3149	1	0.0871263
hsa-miR-3150a-3p	0	0		hsa-miR-3150a-3p	0	0		hsa-miR-3150a-3p	1	0.0940104		hsa-miR-3150a-3p	0	0
hsa-miR-3150a-5p	0	0		hsa-miR-3150a-5p	0	0		hsa-miR-3150a-5p	0	0		hsa-miR-3150a-5p	0	0
hsa-miR-3150b-3p	42	3.65522		hsa-miR-3150b-3p	5	0.460616		hsa-miR-3150b-3p	37	3.47839		hsa-miR-3150b-3p	9	0.784137
hsa-miR-3150b-5p	0	0		hsa-miR-3150b-5p	0	0		hsa-miR-3150b-5p	0	0		hsa-miR-3150b-5p	0	0
hsa-miR-3151	1	0.0870292		hsa-miR-3151	0	0		hsa-miR-3151	0	0		hsa-miR-3151	0	0
hsa-miR-3152-3p	0	0		hsa-miR-3152-3p	0	0		hsa-miR-3152-3p	0	0		hsa-miR-3152-3p	0	0
hsa-miR-3152-5p	0	0		hsa-miR-3152-5p	0	0		hsa-miR-3152-5p	0	0		hsa-miR-3152-5p	0	0
hsa-miR-3153	0	0		hsa-miR-3153	0	0		hsa-miR-3153	0	0		hsa-miR-3153	0	0
hsa-miR-3154	17	1.4795		hsa-miR-3154	9	0.829108		hsa-miR-3154	74	6.95677		hsa-miR-3154	11	0.95839
hsa-miR-3155a	3	0.261087		hsa-miR-3155a	2	0.184246		hsa-miR-3155a	0	0		hsa-miR-3155a	0	0
hsa-miR-3155b	0	0		hsa-miR-3155b	0	0		hsa-miR-3155b	0	0		hsa-miR-3155b	0	0
hsa-miR-3156-3p	0	0		hsa-miR-3156-3p	0	0		hsa-miR-3156-3p	0	0		hsa-miR-3156-3p	0	0
hsa-miR-3156-5p	0	0		hsa-miR-3156-5p	0	0		hsa-miR-3156-5p	0	0		hsa-miR-3156-5p	0	0
hsa-miR-3157-3p	0	0		hsa-miR-3157-3p	0	0		hsa-miR-3157-3p	0	0		hsa-miR-3157-3p	0	0
hsa-miR-3157-5p	0	0		hsa-miR-3157-5p	0	0		hsa-miR-3157-5p	2	0.188021		hsa-miR-3157-5p	2	0.174253
hsa-miR-3158-3p	0	0		hsa-miR-3158-3p	2	0.184246		hsa-miR-3158-3p	1	0.0940104		hsa-miR-3158-3p	0	0
hsa-miR-3158-5p	0	0		hsa-miR-3158-5p	0	0		hsa-miR-3158-5p	0	0		hsa-miR-3158-5p	0	0
hsa-miR-3159	4	0.348117		hsa-miR-3159	1	0.0921231		hsa-miR-3159	1	0.0940104		hsa-miR-3159	0	0
hsa-miR-3160-3p	1	0.0870292		hsa-miR-3160-3p	0	0		hsa-miR-3160-3p	0	0		hsa-miR-3160-3p	0	0
hsa-miR-3160-5p	0	0		hsa-miR-3160-5p	0	0		hsa-miR-3160-5p	0	0		hsa-miR-3160-5p	0	0
hsa-miR-3161	4	0.348117		hsa-miR-3161	0	0		hsa-miR-3161	0	0		hsa-miR-3161	0	0
hsa-miR-3162-3p	0	0		hsa-miR-3162-3p	0	0		hsa-miR-3162-3p	0	0		hsa-miR-3162-3p	0	0
hsa-miR-3162-5p	0	0		hsa-miR-3162-5p	0	0		hsa-miR-3162-5p	1	0.0940104		hsa-miR-3162-5p	0	0
hsa-miR-3163	0	0		hsa-miR-3163	1	0.0921231		hsa-miR-3163	0	0		hsa-miR-3163	3	0.261379
hsa-miR-3164	56	4.87363		hsa-miR-3164	31	2.85582		hsa-miR-3164	18	1.69219		hsa-miR-3164	49	4.26919
hsa-miR-3165	1	0.0870292		hsa-miR-3165	0	0		hsa-miR-3165	2	0.188021		hsa-miR-3165	2	0.174253
hsa-miR-3166	0	0		hsa-miR-3166	0	0		hsa-miR-3166	0	0		hsa-miR-3166	0	0
hsa-miR-3167	0	0		hsa-miR-3167	0	0		hsa-miR-3167	0	0		hsa-miR-3167	0	0
hsa-miR-3168	0	0		hsa-miR-3168	0	0		hsa-miR-3168	0	0		hsa-miR-3168	0	0
hsa-miR-3169	0	0		hsa-miR-3169	0	0		hsa-miR-3169	0	0		hsa-miR-3169	0	0
hsa-miR-3170	0	0		hsa-miR-3170	0	0		hsa-miR-3170	0	0		hsa-miR-3170	0	0
hsa-miR-3171	0	0		hsa-miR-3171	0	0		hsa-miR-3171	0	0		hsa-miR-3171	0	0
hsa-miR-3173-3p	0	0		hsa-miR-3173-3p	1	0.0921231		hsa-miR-3173-3p	1	0.0940104		hsa-miR-3173-3p	2	0.174253
hsa-miR-3173-5p	0	0		hsa-miR-3173-5p	0	0		hsa-miR-3173-5p	0	0		hsa-miR-3173-5p	0	0
hsa-miR-3174	0	0		hsa-miR-3174	0	0		hsa-miR-3174	0	0		hsa-miR-3174	0	0
hsa-miR-3175	1	0.0870292		hsa-miR-3175	0	0		hsa-miR-3175	1	0.0940104		hsa-miR-3175	12	1.04552
hsa-miR-3176	0	0		hsa-miR-3176	0	0		hsa-miR-3176	0	0		hsa-miR-3176	0	0
hsa-miR-3177-3p	0	0		hsa-miR-3177-3p	5	0.460616		hsa-miR-3177-3p	0	0		hsa-miR-3177-3p	0	0
hsa-miR-3177-5p	0	0		hsa-miR-3177-5p	0	0		hsa-miR-3177-5p	0	0		hsa-miR-3177-5p	0	0
hsa-miR-3178	0	0		hsa-miR-3178	0	0		hsa-miR-3178	0	0		hsa-miR-3178	0	0
hsa-miR-3179	5	0.435146		hsa-miR-3179	13	1.1976		hsa-miR-3179	6	0.564063		hsa-miR-3179	20	1.74253
hsa-miR-3180	0	0		hsa-miR-3180	0	0		hsa-miR-3180	0	0		hsa-miR-3180	0	0
hsa-miR-3180-3p	0	0		hsa-miR-3180-3p	0	0		hsa-miR-3180-3p	0	0		hsa-miR-3180-3p	0	0
hsa-miR-3180-5p	0	0		hsa-miR-3180-5p	0	0		hsa-miR-3180-5p	0	0		hsa-miR-3180-5p	0	0
hsa-miR-3181	0	0		hsa-miR-3181	0	0		hsa-miR-3181	0	0		hsa-miR-3181	0	0
hsa-miR-3182	0	0		hsa-miR-3182	0	0		hsa-miR-3182	0	0		hsa-miR-3182	0	0
hsa-miR-3183	3	0.261087		hsa-miR-3183	19	1.75034		hsa-miR-3183	2	0.188021		hsa-miR-3183	0	0
hsa-miR-3184-3p	152535	13275		hsa-miR-3184-3p	170155	15675.2		hsa-miR-3184-3p	82542	7759.81		hsa-miR-3184-3p	107586	9373.57
hsa-miR-3184-5p	0	0		hsa-miR-3184-5p	0	0		hsa-miR-3184-5p	0	0		hsa-miR-3184-5p	0	0
hsa-miR-3185	0	0		hsa-miR-3185	0	0		hsa-miR-3185	0	0		hsa-miR-3185	0	0
hsa-miR-3186-3p	3	0.261087		hsa-miR-3186-3p	0	0		hsa-miR-3186-3p	0	0		hsa-miR-3186-3p	0	0
hsa-miR-3186-5p	0	0		hsa-miR-3186-5p	0	0		hsa-miR-3186-5p	0	0		hsa-miR-3186-5p	0	0
hsa-miR-3187-3p	0	0		hsa-miR-3187-3p	0	0		hsa-miR-3187-3p	0	0		hsa-miR-3187-3p	1	0.0871263
hsa-miR-3187-5p	0	0		hsa-miR-3187-5p	3	0.276369		hsa-miR-3187-5p	0	0		hsa-miR-3187-5p	0	0
hsa-miR-3188	0	0		hsa-miR-3188	1	0.0921231		hsa-miR-3188	1	0.0940104		hsa-miR-3188	0	0
hsa-miR-3189-3p	0	0		hsa-miR-3189-3p	0	0		hsa-miR-3189-3p	0	0		hsa-miR-3189-3p	0	0
hsa-miR-3189-5p	0	0		hsa-miR-3189-5p	0	0		hsa-miR-3189-5p	0	0		hsa-miR-3189-5p	0	0
hsa-miR-3190-3p	8	0.696233		hsa-miR-3190-3p	10	0.921231		hsa-miR-3190-3p	0	0		hsa-miR-3190-3p	7	0.609884
hsa-miR-3190-5p	0	0		hsa-miR-3190-5p	0	0		hsa-miR-3190-5p	0	0		hsa-miR-3190-5p	0	0
hsa-miR-3191-3p	3	0.261087		hsa-miR-3191-3p	0	0		hsa-miR-3191-3p	1	0.0940104		hsa-miR-3191-3p	0	0
hsa-miR-3191-5p	9	0.783262		hsa-miR-3191-5p	11	1.01335		hsa-miR-3191-5p	4	0.376042		hsa-miR-3191-5p	26	2.26528
hsa-miR-3192	9	0.783262		hsa-miR-3192	3	0.276369		hsa-miR-3192	0	0		hsa-miR-3192	9	0.784137
hsa-miR-3193	0	0		hsa-miR-3193	1	0.0921231		hsa-miR-3193	0	0		hsa-miR-3193	0	0
hsa-miR-3194-3p	4	0.348117		hsa-miR-3194-3p	0	0		hsa-miR-3194-3p	3	0.282031		hsa-miR-3194-3p	0	0
hsa-miR-3194-5p	0	0		hsa-miR-3194-5p	0	0		hsa-miR-3194-5p	0	0		hsa-miR-3194-5p	0	0
hsa-miR-3195	0	0		hsa-miR-3195	0	0		hsa-miR-3195	0	0		hsa-miR-3195	0	0
hsa-miR-3196	0	0		hsa-miR-3196	0	0		hsa-miR-3196	0	0		hsa-miR-3196	0	0
hsa-miR-3197	0	0		hsa-miR-3197	0	0		hsa-miR-3197	0	0		hsa-miR-3197	0	0
hsa-miR-3198	8	0.696233		hsa-miR-3198	34	3.13219		hsa-miR-3198	23	2.16224		hsa-miR-3198	13	1.13264
hsa-miR-3199	0	0		hsa-miR-3199	0	0		hsa-miR-3199	0	0		hsa-miR-3199	0	0
hsa-miR-32-3p	2	0.174058		hsa-miR-32-3p	0	0		hsa-miR-32-3p	0	0		hsa-miR-32-3p	4	0.348505
hsa-miR-32-5p	7	0.609204		hsa-miR-32-5p	2	0.184246		hsa-miR-32-5p	3	0.282031		hsa-miR-32-5p	0	0
hsa-miR-3200-3p	1	0.0870292		hsa-miR-3200-3p	0	0		hsa-miR-3200-3p	0	0		hsa-miR-3200-3p	0	0
hsa-miR-3200-5p	14	1.21841		hsa-miR-3200-5p	10	0.921231		hsa-miR-3200-5p	23	2.16224		hsa-miR-3200-5p	18	1.56827
hsa-miR-3201	0	0		hsa-miR-3201	0	0		hsa-miR-3201	0	0		hsa-miR-3201	0	0
hsa-miR-3202	2	0.174058		hsa-miR-3202	2	0.184246		hsa-miR-3202	4	0.376042		hsa-miR-3202	7	0.609884
hsa-miR-320a	148957	12963.6		hsa-miR-320a	103408	9526.27		hsa-miR-320a	53773	5055.22		hsa-miR-320a	108075	9416.18
hsa-miR-320b	1917	166.835		hsa-miR-320b	1720	158.452		hsa-miR-320b	519	48.7914		hsa-miR-320b	1190	103.68
hsa-miR-320c	54	4.69957		hsa-miR-320c	58	5.34314		hsa-miR-320c	20	1.88021		hsa-miR-320c	54	4.70482
hsa-miR-320d	20	1.74058		hsa-miR-320d	29	2.67157		hsa-miR-320d	22	2.06823		hsa-miR-320d	13	1.13264
hsa-miR-320e	0	0		hsa-miR-320e	0	0		hsa-miR-320e	0	0		hsa-miR-320e	0	0
hsa-miR-323a-3p	12	1.04435		hsa-miR-323a-3p	24	2.21095		hsa-miR-323a-3p	2	0.188021		hsa-miR-323a-3p	28	2.43954
hsa-miR-323a-5p	0	0		hsa-miR-323a-5p	0	0		hsa-miR-323a-5p	0	0		hsa-miR-323a-5p	0	0
hsa-miR-323b-3p	0	0		hsa-miR-323b-3p	2	0.184246		hsa-miR-323b-3p	0	0		hsa-miR-323b-3p	0	0
hsa-miR-323b-5p	0	0		hsa-miR-323b-5p	0	0		hsa-miR-323b-5p	0	0		hsa-miR-323b-5p	0	0
hsa-miR-324-3p	2	0.174058		hsa-miR-324-3p	4	0.368492		hsa-miR-324-3p	0	0		hsa-miR-324-3p	1	0.0871263
hsa-miR-324-5p	202	17.5799		hsa-miR-324-5p	84	7.73834		hsa-miR-324-5p	85	7.99089		hsa-miR-324-5p	192	16.7283
hsa-miR-325	0	0		hsa-miR-325	0	0		hsa-miR-325	0	0		hsa-miR-325	0	0
hsa-miR-326	4	0.348117		hsa-miR-326	5	0.460616		hsa-miR-326	8	0.752083		hsa-miR-326	5	0.435632
hsa-miR-328	37	3.22008		hsa-miR-328	37	3.40856		hsa-miR-328	43	4.04245		hsa-miR-328	84	7.31861
hsa-miR-329	13	1.13138		hsa-miR-329	11	1.01335		hsa-miR-329	2	0.188021		hsa-miR-329	8	0.697011
hsa-miR-330-3p	1602	139.421		hsa-miR-330-3p	1254	115.522		hsa-miR-330-3p	466	43.8089		hsa-miR-330-3p	2940	256.151
hsa-miR-330-5p	0	0		hsa-miR-330-5p	0	0		hsa-miR-330-5p	2	0.188021		hsa-miR-330-5p	0	0
hsa-miR-331-3p	530	46.1255		hsa-miR-331-3p	422	38.876		hsa-miR-331-3p	471	44.2789		hsa-miR-331-3p	929	80.9404
hsa-miR-331-5p	0	0		hsa-miR-331-5p	1	0.0921231		hsa-miR-331-5p	0	0		hsa-miR-331-5p	0	0
hsa-miR-335-3p	10	0.870292		hsa-miR-335-3p	8	0.736985		hsa-miR-335-3p	2	0.188021		hsa-miR-335-3p	8	0.697011
hsa-miR-335-5p	102	8.87697		hsa-miR-335-5p	61	5.61951		hsa-miR-335-5p	80	7.52083		hsa-miR-335-5p	134	11.6749
hsa-miR-337-3p	3	0.261087		hsa-miR-337-3p	6	0.552739		hsa-miR-337-3p	0	0		hsa-miR-337-3p	0	0
hsa-miR-337-5p	0	0		hsa-miR-337-5p	0	0		hsa-miR-337-5p	0	0		hsa-miR-337-5p	0	0
hsa-miR-338-3p	9	0.783262		hsa-miR-338-3p	6	0.552739		hsa-miR-338-3p	6	0.564063		hsa-miR-338-3p	4	0.348505
hsa-miR-338-5p	0	0		hsa-miR-338-5p	0	0		hsa-miR-338-5p	0	0		hsa-miR-338-5p	0	0
hsa-miR-339-3p	205	17.841		hsa-miR-339-3p	125	11.5154		hsa-miR-339-3p	101	9.49505		hsa-miR-339-3p	147	12.8076
hsa-miR-339-5p	40	3.48117		hsa-miR-339-5p	29	2.67157		hsa-miR-339-5p	23	2.16224		hsa-miR-339-5p	35	3.04942
hsa-miR-33a-3p	0	0		hsa-miR-33a-3p	0	0		hsa-miR-33a-3p	0	0		hsa-miR-33a-3p	0	0
hsa-miR-33a-5p	528	45.9514		hsa-miR-33a-5p	165	15.2003		hsa-miR-33a-5p	240	22.5625		hsa-miR-33a-5p	387	33.7179
hsa-miR-33b-3p	0	0		hsa-miR-33b-3p	0	0		hsa-miR-33b-3p	0	0		hsa-miR-33b-3p	0	0
hsa-miR-33b-5p	12	1.04435		hsa-miR-33b-5p	2	0.184246		hsa-miR-33b-5p	14	1.31615		hsa-miR-33b-5p	5	0.435632
hsa-miR-340-3p	0	0		hsa-miR-340-3p	0	0		hsa-miR-340-3p	1	0.0940104		hsa-miR-340-3p	1	0.0871263
hsa-miR-340-5p	3213	279.625		hsa-miR-340-5p	1764	162.505		hsa-miR-340-5p	1883	177.022		hsa-miR-340-5p	3288	286.471
hsa-miR-342-3p	4037	351.337		hsa-miR-342-3p	5592	515.152		hsa-miR-342-3p	1506	141.58		hsa-miR-342-3p	5141	447.916
hsa-miR-342-5p	227	19.7556		hsa-miR-342-5p	363	33.4407		hsa-miR-342-5p	40	3.76042		hsa-miR-342-5p	174	15.16
hsa-miR-345-3p	5	0.435146		hsa-miR-345-3p	0	0		hsa-miR-345-3p	0	0		hsa-miR-345-3p	0	0
hsa-miR-345-5p	22	1.91464		hsa-miR-345-5p	6	0.552739		hsa-miR-345-5p	12	1.12813		hsa-miR-345-5p	12	1.04552
hsa-miR-346	0	0		hsa-miR-346	0	0		hsa-miR-346	0	0		hsa-miR-346	0	0
hsa-miR-34a-3p	0	0		hsa-miR-34a-3p	0	0		hsa-miR-34a-3p	0	0		hsa-miR-34a-3p	0	0
hsa-miR-34a-5p	5	0.435146		hsa-miR-34a-5p	0	0		hsa-miR-34a-5p	0	0		hsa-miR-34a-5p	0	0
hsa-miR-34b-3p	0	0		hsa-miR-34b-3p	0	0		hsa-miR-34b-3p	0	0		hsa-miR-34b-3p	0	0
hsa-miR-34b-5p	0	0		hsa-miR-34b-5p	0	0		hsa-miR-34b-5p	0	0		hsa-miR-34b-5p	0	0
hsa-miR-34c-3p	0	0		hsa-miR-34c-3p	0	0		hsa-miR-34c-3p	0	0		hsa-miR-34c-3p	0	0
hsa-miR-34c-5p	71	6.17907		hsa-miR-34c-5p	25	2.30308		hsa-miR-34c-5p	89	8.36693		hsa-miR-34c-5p	117	10.1938
hsa-miR-3529-3p	392	34.1154		hsa-miR-3529-3p	267	24.5969		hsa-miR-3529-3p	237	22.2805		hsa-miR-3529-3p	208	18.1223
hsa-miR-3529-5p	0	0		hsa-miR-3529-5p	0	0		hsa-miR-3529-5p	0	0		hsa-miR-3529-5p	0	0
hsa-miR-3591-3p	0	0		hsa-miR-3591-3p	0	0		hsa-miR-3591-3p	0	0		hsa-miR-3591-3p	0	0
hsa-miR-3591-5p	0	0		hsa-miR-3591-5p	0	0		hsa-miR-3591-5p	0	0		hsa-miR-3591-5p	0	0
hsa-miR-3605-3p	0	0		hsa-miR-3605-3p	0	0		hsa-miR-3605-3p	0	0		hsa-miR-3605-3p	0	0
hsa-miR-3605-5p	103	8.964		hsa-miR-3605-5p	63	5.80376		hsa-miR-3605-5p	29	2.7263		hsa-miR-3605-5p	40	3.48505
hsa-miR-3606-3p	0	0		hsa-miR-3606-3p	0	0		hsa-miR-3606-3p	0	0		hsa-miR-3606-3p	0	0
hsa-miR-3606-5p	0	0		hsa-miR-3606-5p	0	0		hsa-miR-3606-5p	0	0		hsa-miR-3606-5p	0	0
hsa-miR-3607-3p	0	0		hsa-miR-3607-3p	0	0		hsa-miR-3607-3p	0	0		hsa-miR-3607-3p	0	0
hsa-miR-3607-5p	0	0		hsa-miR-3607-5p	0	0		hsa-miR-3607-5p	0	0		hsa-miR-3607-5p	0	0
hsa-miR-3609	1	0.0870292		hsa-miR-3609	0	0		hsa-miR-3609	0	0		hsa-miR-3609	0	0
hsa-miR-361-3p	234	20.3648		hsa-miR-361-3p	284	26.163		hsa-miR-361-3p	162	15.2297		hsa-miR-361-3p	138	12.0234
hsa-miR-361-5p	263	22.8887		hsa-miR-361-5p	182	16.7664		hsa-miR-361-5p	343	32.2456		hsa-miR-361-5p	238	20.7361
hsa-miR-3610	0	0		hsa-miR-3610	0	0		hsa-miR-3610	0	0		hsa-miR-3610	0	0
hsa-miR-3611	0	0		hsa-miR-3611	0	0		hsa-miR-3611	0	0		hsa-miR-3611	0	0
hsa-miR-3612	0	0		hsa-miR-3612	0	0		hsa-miR-3612	0	0		hsa-miR-3612	0	0
hsa-miR-3613-3p	0	0		hsa-miR-3613-3p	0	0		hsa-miR-3613-3p	0	0		hsa-miR-3613-3p	0	0
hsa-miR-3613-5p	30	2.61087		hsa-miR-3613-5p	10	0.921231		hsa-miR-3613-5p	6	0.564063		hsa-miR-3613-5p	3	0.261379
hsa-miR-3614-3p	199	17.3188		hsa-miR-3614-3p	122	11.239		hsa-miR-3614-3p	17	1.59818		hsa-miR-3614-3p	85	7.40574
hsa-miR-3614-5p	6	0.522175		hsa-miR-3614-5p	4	0.368492		hsa-miR-3614-5p	7	0.658073		hsa-miR-3614-5p	9	0.784137
hsa-miR-3615	7	0.609204		hsa-miR-3615	4	0.368492		hsa-miR-3615	22	2.06823		hsa-miR-3615	23	2.00391
hsa-miR-3616-3p	0	0		hsa-miR-3616-3p	0	0		hsa-miR-3616-3p	0	0		hsa-miR-3616-3p	0	0
hsa-miR-3616-5p	0	0		hsa-miR-3616-5p	0	0		hsa-miR-3616-5p	0	0		hsa-miR-3616-5p	0	0
hsa-miR-3617-3p	0	0		hsa-miR-3617-3p	1	0.0921231		hsa-miR-3617-3p	0	0		hsa-miR-3617-3p	0	0
hsa-miR-3617-5p	10	0.870292		hsa-miR-3617-5p	10	0.921231		hsa-miR-3617-5p	0	0		hsa-miR-3617-5p	19	1.6554
hsa-miR-3618	0	0		hsa-miR-3618	0	0		hsa-miR-3618	0	0		hsa-miR-3618	0	0
hsa-miR-3619-3p	0	0		hsa-miR-3619-3p	0	0		hsa-miR-3619-3p	2	0.188021		hsa-miR-3619-3p	0	0
hsa-miR-3619-5p	0	0		hsa-miR-3619-5p	0	0		hsa-miR-3619-5p	0	0		hsa-miR-3619-5p	0	0
hsa-miR-362-3p	4	0.348117		hsa-miR-362-3p	8	0.736985		hsa-miR-362-3p	15	1.41016		hsa-miR-362-3p	32	2.78804
hsa-miR-362-5p	21	1.82761		hsa-miR-362-5p	15	1.38185		hsa-miR-362-5p	39	3.66641		hsa-miR-362-5p	38	3.3108
hsa-miR-3620-3p	0	0		hsa-miR-3620-3p	0	0		hsa-miR-3620-3p	0	0		hsa-miR-3620-3p	0	0
hsa-miR-3620-5p	0	0		hsa-miR-3620-5p	0	0		hsa-miR-3620-5p	0	0		hsa-miR-3620-5p	0	0
hsa-miR-3621	0	0		hsa-miR-3621	0	0		hsa-miR-3621	0	0		hsa-miR-3621	0	0
hsa-miR-3622a-3p	0	0		hsa-miR-3622a-3p	0	0		hsa-miR-3622a-3p	0	0		hsa-miR-3622a-3p	0	0
hsa-miR-3622a-5p	0	0		hsa-miR-3622a-5p	0	0		hsa-miR-3622a-5p	0	0		hsa-miR-3622a-5p	0	0
hsa-miR-3622b-3p	0	0		hsa-miR-3622b-3p	0	0		hsa-miR-3622b-3p	0	0		hsa-miR-3622b-3p	0	0
hsa-miR-3622b-5p	0	0		hsa-miR-3622b-5p	0	0		hsa-miR-3622b-5p	0	0		hsa-miR-3622b-5p	0	0
hsa-miR-363-3p	199	17.3188		hsa-miR-363-3p	152	14.0027		hsa-miR-363-3p	176	16.5458		hsa-miR-363-3p	635	55.3252
hsa-miR-363-5p	0	0		hsa-miR-363-5p	3	0.276369		hsa-miR-363-5p	4	0.376042		hsa-miR-363-5p	3	0.261379
hsa-miR-3646	0	0		hsa-miR-3646	0	0		hsa-miR-3646	0	0		hsa-miR-3646	0	0
hsa-miR-3648	0	0		hsa-miR-3648	0	0		hsa-miR-3648	0	0		hsa-miR-3648	0	0
hsa-miR-3649	0	0		hsa-miR-3649	0	0		hsa-miR-3649	0	0		hsa-miR-3649	0	0
hsa-miR-3650	0	0		hsa-miR-3650	0	0		hsa-miR-3650	0	0		hsa-miR-3650	0	0
hsa-miR-3651	0	0		hsa-miR-3651	0	0		hsa-miR-3651	0	0		hsa-miR-3651	0	0
hsa-miR-3652	2	0.174058		hsa-miR-3652	0	0		hsa-miR-3652	0	0		hsa-miR-3652	2	0.174253
hsa-miR-3653	0	0		hsa-miR-3653	0	0		hsa-miR-3653	0	0		hsa-miR-3653	0	0
hsa-miR-3654	0	0		hsa-miR-3654	0	0		hsa-miR-3654	0	0		hsa-miR-3654	0	0
hsa-miR-3655	0	0		hsa-miR-3655	0	0		hsa-miR-3655	0	0		hsa-miR-3655	0	0
hsa-miR-3656	0	0		hsa-miR-3656	0	0		hsa-miR-3656	0	0		hsa-miR-3656	3	0.261379
hsa-miR-3657	0	0		hsa-miR-3657	0	0		hsa-miR-3657	0	0		hsa-miR-3657	0	0
hsa-miR-3658	0	0		hsa-miR-3658	0	0		hsa-miR-3658	0	0		hsa-miR-3658	0	0
hsa-miR-3659	0	0		hsa-miR-3659	0	0		hsa-miR-3659	0	0		hsa-miR-3659	0	0
hsa-miR-365a-3p	156	13.5765		hsa-miR-365a-3p	70	6.44862		hsa-miR-365a-3p	64	6.01667		hsa-miR-365a-3p	40	3.48505
hsa-miR-365a-5p	0	0		hsa-miR-365a-5p	0	0		hsa-miR-365a-5p	0	0		hsa-miR-365a-5p	0	0
hsa-miR-365b-3p	156	13.5765		hsa-miR-365b-3p	70	6.44862		hsa-miR-365b-3p	64	6.01667		hsa-miR-365b-3p	40	3.48505
hsa-miR-365b-5p	9	0.783262		hsa-miR-365b-5p	10	0.921231		hsa-miR-365b-5p	11	1.03411		hsa-miR-365b-5p	4	0.348505
hsa-miR-3660	0	0		hsa-miR-3660	0	0		hsa-miR-3660	0	0		hsa-miR-3660	0	0
hsa-miR-3661	0	0		hsa-miR-3661	3	0.276369		hsa-miR-3661	0	0		hsa-miR-3661	1	0.0871263
hsa-miR-3662	0	0		hsa-miR-3662	0	0		hsa-miR-3662	0	0		hsa-miR-3662	0	0
hsa-miR-3663-3p	0	0		hsa-miR-3663-3p	0	0		hsa-miR-3663-3p	0	0		hsa-miR-3663-3p	0	0
hsa-miR-3663-5p	0	0		hsa-miR-3663-5p	2	0.184246		hsa-miR-3663-5p	0	0		hsa-miR-3663-5p	0	0
hsa-miR-3664-3p	0	0		hsa-miR-3664-3p	0	0		hsa-miR-3664-3p	0	0		hsa-miR-3664-3p	0	0
hsa-miR-3664-5p	0	0		hsa-miR-3664-5p	0	0		hsa-miR-3664-5p	0	0		hsa-miR-3664-5p	0	0
hsa-miR-3665	0	0		hsa-miR-3665	0	0		hsa-miR-3665	0	0		hsa-miR-3665	0	0
hsa-miR-3666	0	0		hsa-miR-3666	0	0		hsa-miR-3666	0	0		hsa-miR-3666	0	0
hsa-miR-3667-3p	1	0.0870292		hsa-miR-3667-3p	0	0		hsa-miR-3667-3p	0	0		hsa-miR-3667-3p	0	0
hsa-miR-3667-5p	2	0.174058		hsa-miR-3667-5p	4	0.368492		hsa-miR-3667-5p	4	0.376042		hsa-miR-3667-5p	3	0.261379
hsa-miR-3668	0	0		hsa-miR-3668	0	0		hsa-miR-3668	0	0		hsa-miR-3668	0	0
hsa-miR-3669	0	0		hsa-miR-3669	0	0		hsa-miR-3669	0	0		hsa-miR-3669	0	0
hsa-miR-367-3p	0	0		hsa-miR-367-3p	0	0		hsa-miR-367-3p	0	0		hsa-miR-367-3p	0	0
hsa-miR-367-5p	0	0		hsa-miR-367-5p	0	0		hsa-miR-367-5p	0	0		hsa-miR-367-5p	0	0
hsa-miR-3670	0	0		hsa-miR-3670	0	0		hsa-miR-3670	0	0		hsa-miR-3670	0	0
hsa-miR-3671	0	0		hsa-miR-3671	0	0		hsa-miR-3671	0	0		hsa-miR-3671	0	0
hsa-miR-3672	0	0		hsa-miR-3672	0	0		hsa-miR-3672	0	0		hsa-miR-3672	0	0
hsa-miR-3673	0	0		hsa-miR-3673	0	0		hsa-miR-3673	0	0		hsa-miR-3673	0	0
hsa-miR-3674	0	0		hsa-miR-3674	0	0		hsa-miR-3674	0	0		hsa-miR-3674	0	0
hsa-miR-3675-3p	0	0		hsa-miR-3675-3p	0	0		hsa-miR-3675-3p	0	0		hsa-miR-3675-3p	0	0
hsa-miR-3675-5p	0	0		hsa-miR-3675-5p	0	0		hsa-miR-3675-5p	0	0		hsa-miR-3675-5p	0	0
hsa-miR-3676-3p	5	0.435146		hsa-miR-3676-3p	5	0.460616		hsa-miR-3676-3p	7	0.658073		hsa-miR-3676-3p	13	1.13264
hsa-miR-3676-5p	0	0		hsa-miR-3676-5p	0	0		hsa-miR-3676-5p	0	0		hsa-miR-3676-5p	1	0.0871263
hsa-miR-3677-3p	8	0.696233		hsa-miR-3677-3p	13	1.1976		hsa-miR-3677-3p	5	0.470052		hsa-miR-3677-3p	6	0.522758
hsa-miR-3677-5p	0	0		hsa-miR-3677-5p	0	0		hsa-miR-3677-5p	0	0		hsa-miR-3677-5p	0	0
hsa-miR-3678-3p	0	0		hsa-miR-3678-3p	0	0		hsa-miR-3678-3p	0	0		hsa-miR-3678-3p	0	0
hsa-miR-3678-5p	0	0		hsa-miR-3678-5p	0	0		hsa-miR-3678-5p	0	0		hsa-miR-3678-5p	0	0
hsa-miR-3679-3p	0	0		hsa-miR-3679-3p	0	0		hsa-miR-3679-3p	0	0		hsa-miR-3679-3p	0	0
hsa-miR-3679-5p	26	2.26276		hsa-miR-3679-5p	8	0.736985		hsa-miR-3679-5p	18	1.69219		hsa-miR-3679-5p	11	0.95839
hsa-miR-3680-3p	0	0		hsa-miR-3680-3p	0	0		hsa-miR-3680-3p	0	0		hsa-miR-3680-3p	0	0
hsa-miR-3680-5p	0	0		hsa-miR-3680-5p	0	0		hsa-miR-3680-5p	1	0.0940104		hsa-miR-3680-5p	0	0
hsa-miR-3681-3p	0	0		hsa-miR-3681-3p	0	0		hsa-miR-3681-3p	0	0		hsa-miR-3681-3p	0	0
hsa-miR-3681-5p	0	0		hsa-miR-3681-5p	0	0		hsa-miR-3681-5p	0	0		hsa-miR-3681-5p	0	0
hsa-miR-3682-3p	0	0		hsa-miR-3682-3p	0	0		hsa-miR-3682-3p	0	0		hsa-miR-3682-3p	2	0.174253
hsa-miR-3682-5p	0	0		hsa-miR-3682-5p	0	0		hsa-miR-3682-5p	0	0		hsa-miR-3682-5p	0	0
hsa-miR-3683	0	0		hsa-miR-3683	0	0		hsa-miR-3683	0	0		hsa-miR-3683	0	0
hsa-miR-3684	0	0		hsa-miR-3684	0	0		hsa-miR-3684	0	0		hsa-miR-3684	0	0
hsa-miR-3685	0	0		hsa-miR-3685	0	0		hsa-miR-3685	0	0		hsa-miR-3685	0	0
hsa-miR-3686	0	0		hsa-miR-3686	0	0		hsa-miR-3686	0	0		hsa-miR-3686	0	0
hsa-miR-3687	0	0		hsa-miR-3687	0	0		hsa-miR-3687	0	0		hsa-miR-3687	0	0
hsa-miR-3688-3p	0	0		hsa-miR-3688-3p	0	0		hsa-miR-3688-3p	0	0		hsa-miR-3688-3p	0	0
hsa-miR-3688-5p	0	0		hsa-miR-3688-5p	0	0		hsa-miR-3688-5p	0	0		hsa-miR-3688-5p	0	0
hsa-miR-3689a-3p	0	0		hsa-miR-3689a-3p	0	0		hsa-miR-3689a-3p	0	0		hsa-miR-3689a-3p	0	0
hsa-miR-3689a-5p	0	0		hsa-miR-3689a-5p	0	0		hsa-miR-3689a-5p	0	0		hsa-miR-3689a-5p	0	0
hsa-miR-3689b-3p	0	0		hsa-miR-3689b-3p	0	0		hsa-miR-3689b-3p	0	0		hsa-miR-3689b-3p	0	0
hsa-miR-3689b-5p	0	0		hsa-miR-3689b-5p	0	0		hsa-miR-3689b-5p	0	0		hsa-miR-3689b-5p	0	0
hsa-miR-3689c	0	0		hsa-miR-3689c	0	0		hsa-miR-3689c	0	0		hsa-miR-3689c	0	0
hsa-miR-3689d	0	0		hsa-miR-3689d	0	0		hsa-miR-3689d	0	0		hsa-miR-3689d	0	0
hsa-miR-3689e	0	0		hsa-miR-3689e	0	0		hsa-miR-3689e	0	0		hsa-miR-3689e	0	0
hsa-miR-3689f	0	0		hsa-miR-3689f	0	0		hsa-miR-3689f	0	0		hsa-miR-3689f	0	0
hsa-miR-369-3p	197	17.1447		hsa-miR-369-3p	150	13.8185		hsa-miR-369-3p	7	0.658073		hsa-miR-369-3p	35	3.04942
hsa-miR-369-5p	0	0		hsa-miR-369-5p	0	0		hsa-miR-369-5p	0	0		hsa-miR-369-5p	3	0.261379
hsa-miR-3690	704	61.2685		hsa-miR-3690	482	44.4033		hsa-miR-3690	51	4.79453		hsa-miR-3690	471	41.0365
hsa-miR-3691-3p	0	0		hsa-miR-3691-3p	0	0		hsa-miR-3691-3p	0	0		hsa-miR-3691-3p	0	0
hsa-miR-3691-5p	0	0		hsa-miR-3691-5p	0	0		hsa-miR-3691-5p	0	0		hsa-miR-3691-5p	0	0
hsa-miR-3692-3p	0	0		hsa-miR-3692-3p	0	0		hsa-miR-3692-3p	0	0		hsa-miR-3692-3p	0	0
hsa-miR-3692-5p	0	0		hsa-miR-3692-5p	0	0		hsa-miR-3692-5p	0	0		hsa-miR-3692-5p	0	0
hsa-miR-370	26	2.26276		hsa-miR-370	14	1.28972		hsa-miR-370	0	0		hsa-miR-370	17	1.48115
hsa-miR-3713	0	0		hsa-miR-3713	0	0		hsa-miR-3713	0	0		hsa-miR-3713	0	0
hsa-miR-3714	0	0		hsa-miR-3714	0	0		hsa-miR-3714	0	0		hsa-miR-3714	0	0
hsa-miR-371a-3p	0	0		hsa-miR-371a-3p	0	0		hsa-miR-371a-3p	0	0		hsa-miR-371a-3p	2	0.174253
hsa-miR-371a-5p	0	0		hsa-miR-371a-5p	0	0		hsa-miR-371a-5p	0	0		hsa-miR-371a-5p	0	0
hsa-miR-371b-3p	1	0.0870292		hsa-miR-371b-3p	1	0.0921231		hsa-miR-371b-3p	0	0		hsa-miR-371b-3p	0	0
hsa-miR-371b-5p	72	6.2661		hsa-miR-371b-5p	21	1.93459		hsa-miR-371b-5p	4	0.376042		hsa-miR-371b-5p	10	0.871263
hsa-miR-372	0	0		hsa-miR-372	0	0		hsa-miR-372	0	0		hsa-miR-372	0	0
hsa-miR-373-3p	0	0		hsa-miR-373-3p	0	0		hsa-miR-373-3p	0	0		hsa-miR-373-3p	1	0.0871263
hsa-miR-373-5p	0	0		hsa-miR-373-5p	0	0		hsa-miR-373-5p	0	0		hsa-miR-373-5p	0	0
hsa-miR-374a-3p	456	39.6853		hsa-miR-374a-3p	336	30.9534		hsa-miR-374a-3p	452	42.4927		hsa-miR-374a-3p	364	31.714
hsa-miR-374a-5p	149	12.9673		hsa-miR-374a-5p	98	9.02807		hsa-miR-374a-5p	102	9.58906		hsa-miR-374a-5p	101	8.79976
hsa-miR-374b-3p	48	4.1774		hsa-miR-374b-3p	13	1.1976		hsa-miR-374b-3p	19	1.7862		hsa-miR-374b-3p	13	1.13264
hsa-miR-374b-5p	1070	93.1212		hsa-miR-374b-5p	939	86.5036		hsa-miR-374b-5p	927	87.1477		hsa-miR-374b-5p	1085	94.5321
hsa-miR-374c-3p	1070	93.1212		hsa-miR-374c-3p	939	86.5036		hsa-miR-374c-3p	927	87.1477		hsa-miR-374c-3p	1085	94.5321
hsa-miR-374c-5p	0	0		hsa-miR-374c-5p	0	0		hsa-miR-374c-5p	0	0		hsa-miR-374c-5p	0	0
hsa-miR-375	8	0.696233		hsa-miR-375	0	0		hsa-miR-375	9	0.846094		hsa-miR-375	4	0.348505
hsa-miR-376a-2-5p	0	0		hsa-miR-376a-2-5p	0	0		hsa-miR-376a-2-5p	0	0		hsa-miR-376a-2-5p	0	0
hsa-miR-376a-3p	2	0.174058		hsa-miR-376a-3p	3	0.276369		hsa-miR-376a-3p	0	0		hsa-miR-376a-3p	2	0.174253
hsa-miR-376a-5p	0	0		hsa-miR-376a-5p	0	0		hsa-miR-376a-5p	0	0		hsa-miR-376a-5p	0	0
hsa-miR-376b-3p	5	0.435146		hsa-miR-376b-3p	0	0		hsa-miR-376b-3p	0	0		hsa-miR-376b-3p	1	0.0871263
hsa-miR-376b-5p	0	0		hsa-miR-376b-5p	0	0		hsa-miR-376b-5p	0	0		hsa-miR-376b-5p	0	0
hsa-miR-376c-3p	35	3.04602		hsa-miR-376c-3p	8	0.736985		hsa-miR-376c-3p	1	0.0940104		hsa-miR-376c-3p	26	2.26528
hsa-miR-376c-5p	0	0		hsa-miR-376c-5p	0	0		hsa-miR-376c-5p	0	0		hsa-miR-376c-5p	0	0
hsa-miR-377-3p	7	0.609204		hsa-miR-377-3p	0	0		hsa-miR-377-3p	0	0		hsa-miR-377-3p	0	0
hsa-miR-377-5p	5	0.435146		hsa-miR-377-5p	2	0.184246		hsa-miR-377-5p	0	0		hsa-miR-377-5p	1	0.0871263
hsa-miR-378a-3p	6241	543.149		hsa-miR-378a-3p	5071	467.156		hsa-miR-378a-3p	4364	410.261		hsa-miR-378a-3p	7166	624.347
hsa-miR-378a-5p	1	0.0870292		hsa-miR-378a-5p	8	0.736985		hsa-miR-378a-5p	11	1.03411		hsa-miR-378a-5p	7	0.609884
hsa-miR-378b	0	0		hsa-miR-378b	0	0		hsa-miR-378b	0	0		hsa-miR-378b	0	0
hsa-miR-378c	0	0		hsa-miR-378c	0	0		hsa-miR-378c	0	0		hsa-miR-378c	0	0
hsa-miR-378d	50	4.35146		hsa-miR-378d	68	6.26437		hsa-miR-378d	25	2.35026		hsa-miR-378d	25	2.17816
hsa-miR-378e	0	0		hsa-miR-378e	0	0		hsa-miR-378e	0	0		hsa-miR-378e	0	0
hsa-miR-378f	1	0.0870292		hsa-miR-378f	1	0.0921231		hsa-miR-378f	0	0		hsa-miR-378f	0	0
hsa-miR-378g	2	0.174058		hsa-miR-378g	0	0		hsa-miR-378g	0	0		hsa-miR-378g	2	0.174253
hsa-miR-378h	0	0		hsa-miR-378h	0	0		hsa-miR-378h	0	0		hsa-miR-378h	0	0
hsa-miR-378i	0	0		hsa-miR-378i	0	0		hsa-miR-378i	0	0		hsa-miR-378i	0	0
hsa-miR-378j	0	0		hsa-miR-378j	0	0		hsa-miR-378j	0	0		hsa-miR-378j	0	0
hsa-miR-379-3p	0	0		hsa-miR-379-3p	1	0.0921231		hsa-miR-379-3p	0	0		hsa-miR-379-3p	0	0
hsa-miR-379-5p	62	5.39581		hsa-miR-379-5p	30	2.76369		hsa-miR-379-5p	4	0.376042		hsa-miR-379-5p	35	3.04942
hsa-miR-380-3p	0	0		hsa-miR-380-3p	0	0		hsa-miR-380-3p	0	0		hsa-miR-380-3p	0	0
hsa-miR-380-5p	0	0		hsa-miR-380-5p	0	0		hsa-miR-380-5p	0	0		hsa-miR-380-5p	0	0
hsa-miR-381-3p	1	0.0870292		hsa-miR-381-3p	4	0.368492		hsa-miR-381-3p	0	0		hsa-miR-381-3p	5	0.435632
hsa-miR-381-5p	3	0.261087		hsa-miR-381-5p	0	0		hsa-miR-381-5p	1	0.0940104		hsa-miR-381-5p	0	0
hsa-miR-382-3p	31	2.6979		hsa-miR-382-3p	11	1.01335		hsa-miR-382-3p	0	0		hsa-miR-382-3p	25	2.17816
hsa-miR-382-5p	646	56.2208		hsa-miR-382-5p	683	62.9201		hsa-miR-382-5p	41	3.85443		hsa-miR-382-5p	388	33.805
hsa-miR-383	0	0		hsa-miR-383	0	0		hsa-miR-383	0	0		hsa-miR-383	0	0
hsa-miR-384	0	0		hsa-miR-384	0	0		hsa-miR-384	0	0		hsa-miR-384	0	0
hsa-miR-3907	0	0		hsa-miR-3907	0	0		hsa-miR-3907	0	0		hsa-miR-3907	0	0
hsa-miR-3908	0	0		hsa-miR-3908	0	0		hsa-miR-3908	0	0		hsa-miR-3908	0	0
hsa-miR-3909	9	0.783262		hsa-miR-3909	20	1.84246		hsa-miR-3909	12	1.12813		hsa-miR-3909	8	0.697011
hsa-miR-3910	7	0.609204		hsa-miR-3910	0	0		hsa-miR-3910	0	0		hsa-miR-3910	0	0
hsa-miR-3911	3	0.261087		hsa-miR-3911	6	0.552739		hsa-miR-3911	1	0.0940104		hsa-miR-3911	1	0.0871263
hsa-miR-3912	0	0		hsa-miR-3912	0	0		hsa-miR-3912	2	0.188021		hsa-miR-3912	1	0.0871263
hsa-miR-3913-3p	6	0.522175		hsa-miR-3913-3p	5	0.460616		hsa-miR-3913-3p	2	0.188021		hsa-miR-3913-3p	0	0
hsa-miR-3913-5p	6	0.522175		hsa-miR-3913-5p	5	0.460616		hsa-miR-3913-5p	2	0.188021		hsa-miR-3913-5p	0	0
hsa-miR-3914	0	0		hsa-miR-3914	0	0		hsa-miR-3914	0	0		hsa-miR-3914	0	0
hsa-miR-3915	0	0		hsa-miR-3915	0	0		hsa-miR-3915	0	0		hsa-miR-3915	0	0
hsa-miR-3916	116	10.0954		hsa-miR-3916	9	0.829108		hsa-miR-3916	68	6.39271		hsa-miR-3916	50	4.35632
hsa-miR-3917	0	0		hsa-miR-3917	0	0		hsa-miR-3917	0	0		hsa-miR-3917	0	0
hsa-miR-3918	2	0.174058		hsa-miR-3918	0	0		hsa-miR-3918	0	0		hsa-miR-3918	5	0.435632
hsa-miR-3919	0	0		hsa-miR-3919	0	0		hsa-miR-3919	0	0		hsa-miR-3919	0	0
hsa-miR-3920	5	0.435146		hsa-miR-3920	0	0		hsa-miR-3920	0	0		hsa-miR-3920	0	0
hsa-miR-3921	0	0		hsa-miR-3921	0	0		hsa-miR-3921	0	0		hsa-miR-3921	0	0
hsa-miR-3922-3p	0	0		hsa-miR-3922-3p	0	0		hsa-miR-3922-3p	0	0		hsa-miR-3922-3p	0	0
hsa-miR-3922-5p	0	0		hsa-miR-3922-5p	0	0		hsa-miR-3922-5p	0	0		hsa-miR-3922-5p	0	0
hsa-miR-3923	0	0		hsa-miR-3923	0	0		hsa-miR-3923	0	0		hsa-miR-3923	0	0
hsa-miR-3924	0	0		hsa-miR-3924	0	0		hsa-miR-3924	0	0		hsa-miR-3924	0	0
hsa-miR-3925-3p	0	0		hsa-miR-3925-3p	0	0		hsa-miR-3925-3p	0	0		hsa-miR-3925-3p	0	0
hsa-miR-3925-5p	0	0		hsa-miR-3925-5p	0	0		hsa-miR-3925-5p	1	0.0940104		hsa-miR-3925-5p	0	0
hsa-miR-3926	0	0		hsa-miR-3926	0	0		hsa-miR-3926	0	0		hsa-miR-3926	0	0
hsa-miR-3927-3p	0	0		hsa-miR-3927-3p	0	0		hsa-miR-3927-3p	0	0		hsa-miR-3927-3p	0	0
hsa-miR-3927-5p	0	0		hsa-miR-3927-5p	0	0		hsa-miR-3927-5p	0	0		hsa-miR-3927-5p	0	0
hsa-miR-3928	13	1.13138		hsa-miR-3928	15	1.38185		hsa-miR-3928	20	1.88021		hsa-miR-3928	19	1.6554
hsa-miR-3929	0	0		hsa-miR-3929	0	0		hsa-miR-3929	0	0		hsa-miR-3929	0	0
hsa-miR-3934-3p	0	0		hsa-miR-3934-3p	0	0		hsa-miR-3934-3p	0	0		hsa-miR-3934-3p	0	0
hsa-miR-3934-5p	13	1.13138		hsa-miR-3934-5p	18	1.65822		hsa-miR-3934-5p	9	0.846094		hsa-miR-3934-5p	12	1.04552
hsa-miR-3935	0	0		hsa-miR-3935	0	0		hsa-miR-3935	0	0		hsa-miR-3935	0	0
hsa-miR-3936	0	0		hsa-miR-3936	0	0		hsa-miR-3936	0	0		hsa-miR-3936	0	0
hsa-miR-3937	0	0		hsa-miR-3937	0	0		hsa-miR-3937	0	0		hsa-miR-3937	0	0
hsa-miR-3938	0	0		hsa-miR-3938	0	0		hsa-miR-3938	0	0		hsa-miR-3938	0	0
hsa-miR-3939	0	0		hsa-miR-3939	1	0.0921231		hsa-miR-3939	1	0.0940104		hsa-miR-3939	0	0
hsa-miR-3940-3p	0	0		hsa-miR-3940-3p	0	0		hsa-miR-3940-3p	1	0.0940104		hsa-miR-3940-3p	4	0.348505
hsa-miR-3940-5p	0	0		hsa-miR-3940-5p	0	0		hsa-miR-3940-5p	0	0		hsa-miR-3940-5p	0	0
hsa-miR-3941	0	0		hsa-miR-3941	0	0		hsa-miR-3941	0	0		hsa-miR-3941	0	0
hsa-miR-3942-3p	0	0		hsa-miR-3942-3p	0	0		hsa-miR-3942-3p	0	0		hsa-miR-3942-3p	0	0
hsa-miR-3942-5p	0	0		hsa-miR-3942-5p	0	0		hsa-miR-3942-5p	0	0		hsa-miR-3942-5p	0	0
hsa-miR-3943	0	0		hsa-miR-3943	0	0		hsa-miR-3943	0	0		hsa-miR-3943	0	0
hsa-miR-3944-3p	0	0		hsa-miR-3944-3p	1	0.0921231		hsa-miR-3944-3p	0	0		hsa-miR-3944-3p	0	0
hsa-miR-3944-5p	0	0		hsa-miR-3944-5p	1	0.0921231		hsa-miR-3944-5p	0	0		hsa-miR-3944-5p	1	0.0871263
hsa-miR-3945	0	0		hsa-miR-3945	0	0		hsa-miR-3945	0	0		hsa-miR-3945	0	0
hsa-miR-3960	0	0		hsa-miR-3960	0	0		hsa-miR-3960	0	0		hsa-miR-3960	0	0
hsa-miR-3972	0	0		hsa-miR-3972	0	0		hsa-miR-3972	0	0		hsa-miR-3972	0	0
hsa-miR-3973	0	0		hsa-miR-3973	0	0		hsa-miR-3973	0	0		hsa-miR-3973	0	0
hsa-miR-3974	0	0		hsa-miR-3974	0	0		hsa-miR-3974	0	0		hsa-miR-3974	0	0
hsa-miR-3975	0	0		hsa-miR-3975	0	0		hsa-miR-3975	0	0		hsa-miR-3975	0	0
hsa-miR-3976	0	0		hsa-miR-3976	0	0		hsa-miR-3976	0	0		hsa-miR-3976	0	0
hsa-miR-3977	0	0		hsa-miR-3977	0	0		hsa-miR-3977	0	0		hsa-miR-3977	0	0
hsa-miR-3978	0	0		hsa-miR-3978	0	0		hsa-miR-3978	0	0		hsa-miR-3978	0	0
hsa-miR-409-3p	55	4.7866		hsa-miR-409-3p	47	4.32979		hsa-miR-409-3p	0	0		hsa-miR-409-3p	23	2.00391
hsa-miR-409-5p	59	5.13472		hsa-miR-409-5p	28	2.57945		hsa-miR-409-5p	2	0.188021		hsa-miR-409-5p	41	3.57218
hsa-miR-410	175	15.2301		hsa-miR-410	42	3.86917		hsa-miR-410	8	0.752083		hsa-miR-410	67	5.83746
hsa-miR-411-3p	0	0		hsa-miR-411-3p	0	0		hsa-miR-411-3p	0	0		hsa-miR-411-3p	2	0.174253
hsa-miR-411-5p	8	0.696233		hsa-miR-411-5p	1	0.0921231		hsa-miR-411-5p	2	0.188021		hsa-miR-411-5p	1	0.0871263
hsa-miR-412	0	0		hsa-miR-412	0	0		hsa-miR-412	0	0		hsa-miR-412	0	0
hsa-miR-421	57	4.96066		hsa-miR-421	33	3.04006		hsa-miR-421	42	3.94844		hsa-miR-421	62	5.40183
hsa-miR-422a	0	0		hsa-miR-422a	0	0		hsa-miR-422a	0	0		hsa-miR-422a	0	0
hsa-miR-423-3p	1966	171.099		hsa-miR-423-3p	722	66.5129		hsa-miR-423-3p	874	82.1651		hsa-miR-423-3p	1586	138.182
hsa-miR-423-5p	152535	13275		hsa-miR-423-5p	170155	15675.2		hsa-miR-423-5p	82542	7759.81		hsa-miR-423-5p	107586	9373.57
hsa-miR-424-3p	205	17.841		hsa-miR-424-3p	166	15.2924		hsa-miR-424-3p	386	36.288		hsa-miR-424-3p	236	20.5618
hsa-miR-424-5p	402	34.9857		hsa-miR-424-5p	144	13.2657		hsa-miR-424-5p	2660	250.068		hsa-miR-424-5p	478	41.6464
hsa-miR-425-3p	59	5.13472		hsa-miR-425-3p	50	4.60616		hsa-miR-425-3p	121	11.3753		hsa-miR-425-3p	92	8.01562
hsa-miR-425-5p	890	77.4559		hsa-miR-425-5p	378	34.8225		hsa-miR-425-5p	952	89.4979		hsa-miR-425-5p	532	46.3512
hsa-miR-4251	0	0		hsa-miR-4251	0	0		hsa-miR-4251	0	0		hsa-miR-4251	0	0
hsa-miR-4252	0	0		hsa-miR-4252	0	0		hsa-miR-4252	0	0		hsa-miR-4252	0	0
hsa-miR-4253	0	0		hsa-miR-4253	0	0		hsa-miR-4253	0	0		hsa-miR-4253	0	0
hsa-miR-4254	0	0		hsa-miR-4254	0	0		hsa-miR-4254	0	0		hsa-miR-4254	0	0
hsa-miR-4255	0	0		hsa-miR-4255	0	0		hsa-miR-4255	0	0		hsa-miR-4255	0	0
hsa-miR-4256	0	0		hsa-miR-4256	0	0		hsa-miR-4256	0	0		hsa-miR-4256	0	0
hsa-miR-4257	0	0		hsa-miR-4257	0	0		hsa-miR-4257	0	0		hsa-miR-4257	0	0
hsa-miR-4258	0	0		hsa-miR-4258	0	0		hsa-miR-4258	0	0		hsa-miR-4258	0	0
hsa-miR-4259	0	0		hsa-miR-4259	0	0		hsa-miR-4259	0	0		hsa-miR-4259	0	0
hsa-miR-4260	0	0		hsa-miR-4260	0	0		hsa-miR-4260	0	0		hsa-miR-4260	0	0
hsa-miR-4261	0	0		hsa-miR-4261	0	0		hsa-miR-4261	0	0		hsa-miR-4261	0	0
hsa-miR-4262	0	0		hsa-miR-4262	0	0		hsa-miR-4262	0	0		hsa-miR-4262	0	0
hsa-miR-4263	0	0		hsa-miR-4263	0	0		hsa-miR-4263	0	0		hsa-miR-4263	0	0
hsa-miR-4264	0	0		hsa-miR-4264	0	0		hsa-miR-4264	0	0		hsa-miR-4264	0	0
hsa-miR-4265	0	0		hsa-miR-4265	0	0		hsa-miR-4265	0	0		hsa-miR-4265	0	0
hsa-miR-4266	0	0		hsa-miR-4266	0	0		hsa-miR-4266	0	0		hsa-miR-4266	0	0
hsa-miR-4267	0	0		hsa-miR-4267	0	0		hsa-miR-4267	0	0		hsa-miR-4267	0	0
hsa-miR-4268	0	0		hsa-miR-4268	0	0		hsa-miR-4268	0	0		hsa-miR-4268	0	0
hsa-miR-4269	0	0		hsa-miR-4269	0	0		hsa-miR-4269	0	0		hsa-miR-4269	0	0
hsa-miR-4270	0	0		hsa-miR-4270	0	0		hsa-miR-4270	0	0		hsa-miR-4270	0	0
hsa-miR-4271	0	0		hsa-miR-4271	0	0		hsa-miR-4271	0	0		hsa-miR-4271	0	0
hsa-miR-4272	0	0		hsa-miR-4272	0	0		hsa-miR-4272	0	0		hsa-miR-4272	0	0
hsa-miR-4273	0	0		hsa-miR-4273	0	0		hsa-miR-4273	0	0		hsa-miR-4273	0	0
hsa-miR-4274	0	0		hsa-miR-4274	0	0		hsa-miR-4274	0	0		hsa-miR-4274	0	0
hsa-miR-4275	0	0		hsa-miR-4275	0	0		hsa-miR-4275	0	0		hsa-miR-4275	0	0
hsa-miR-4276	0	0		hsa-miR-4276	0	0		hsa-miR-4276	0	0		hsa-miR-4276	0	0
hsa-miR-4277	0	0		hsa-miR-4277	0	0		hsa-miR-4277	0	0		hsa-miR-4277	0	0
hsa-miR-4278	0	0		hsa-miR-4278	0	0		hsa-miR-4278	0	0		hsa-miR-4278	0	0
hsa-miR-4279	0	0		hsa-miR-4279	0	0		hsa-miR-4279	0	0		hsa-miR-4279	0	0
hsa-miR-4280	0	0		hsa-miR-4280	0	0		hsa-miR-4280	0	0		hsa-miR-4280	0	0
hsa-miR-4281	0	0		hsa-miR-4281	0	0		hsa-miR-4281	0	0		hsa-miR-4281	0	0
hsa-miR-4282	0	0		hsa-miR-4282	0	0		hsa-miR-4282	0	0		hsa-miR-4282	0	0
hsa-miR-4283	0	0		hsa-miR-4283	0	0		hsa-miR-4283	0	0		hsa-miR-4283	0	0
hsa-miR-4284	0	0		hsa-miR-4284	0	0		hsa-miR-4284	0	0		hsa-miR-4284	0	0
hsa-miR-4285	0	0		hsa-miR-4285	0	0		hsa-miR-4285	0	0		hsa-miR-4285	0	0
hsa-miR-4286	0	0		hsa-miR-4286	0	0		hsa-miR-4286	22	2.06823		hsa-miR-4286	8	0.697011
hsa-miR-4287	0	0		hsa-miR-4287	0	0		hsa-miR-4287	0	0		hsa-miR-4287	0	0
hsa-miR-4288	0	0		hsa-miR-4288	0	0		hsa-miR-4288	0	0		hsa-miR-4288	0	0
hsa-miR-4289	0	0		hsa-miR-4289	0	0		hsa-miR-4289	0	0		hsa-miR-4289	0	0
hsa-miR-429	0	0		hsa-miR-429	0	0		hsa-miR-429	3	0.282031		hsa-miR-429	2	0.174253
hsa-miR-4290	0	0		hsa-miR-4290	0	0		hsa-miR-4290	0	0		hsa-miR-4290	0	0
hsa-miR-4291	0	0		hsa-miR-4291	0	0		hsa-miR-4291	0	0		hsa-miR-4291	0	0
hsa-miR-4292	0	0		hsa-miR-4292	0	0		hsa-miR-4292	0	0		hsa-miR-4292	0	0
hsa-miR-4293	0	0		hsa-miR-4293	0	0		hsa-miR-4293	0	0		hsa-miR-4293	0	0
hsa-miR-4294	0	0		hsa-miR-4294	0	0		hsa-miR-4294	0	0		hsa-miR-4294	0	0
hsa-miR-4295	0	0		hsa-miR-4295	0	0		hsa-miR-4295	0	0		hsa-miR-4295	0	0
hsa-miR-4296	0	0		hsa-miR-4296	0	0		hsa-miR-4296	0	0		hsa-miR-4296	0	0
hsa-miR-4297	0	0		hsa-miR-4297	0	0		hsa-miR-4297	0	0		hsa-miR-4297	0	0
hsa-miR-4298	0	0		hsa-miR-4298	0	0		hsa-miR-4298	0	0		hsa-miR-4298	0	0
hsa-miR-4299	0	0		hsa-miR-4299	0	0		hsa-miR-4299	0	0		hsa-miR-4299	0	0
hsa-miR-4300	0	0		hsa-miR-4300	0	0		hsa-miR-4300	0	0		hsa-miR-4300	0	0
hsa-miR-4301	0	0		hsa-miR-4301	0	0		hsa-miR-4301	0	0		hsa-miR-4301	0	0
hsa-miR-4302	0	0		hsa-miR-4302	0	0		hsa-miR-4302	0	0		hsa-miR-4302	0	0
hsa-miR-4303	0	0		hsa-miR-4303	0	0		hsa-miR-4303	0	0		hsa-miR-4303	0	0
hsa-miR-4304	0	0		hsa-miR-4304	0	0		hsa-miR-4304	0	0		hsa-miR-4304	0	0
hsa-miR-4305	0	0		hsa-miR-4305	0	0		hsa-miR-4305	0	0		hsa-miR-4305	0	0
hsa-miR-4306	1	0.0870292		hsa-miR-4306	0	0		hsa-miR-4306	0	0		hsa-miR-4306	0	0
hsa-miR-4307	0	0		hsa-miR-4307	0	0		hsa-miR-4307	0	0		hsa-miR-4307	0	0
hsa-miR-4308	0	0		hsa-miR-4308	0	0		hsa-miR-4308	0	0		hsa-miR-4308	0	0
hsa-miR-4309	0	0		hsa-miR-4309	0	0		hsa-miR-4309	0	0		hsa-miR-4309	0	0
hsa-miR-431-3p	1	0.0870292		hsa-miR-431-3p	0	0		hsa-miR-431-3p	0	0		hsa-miR-431-3p	0	0
hsa-miR-431-5p	37	3.22008		hsa-miR-431-5p	30	2.76369		hsa-miR-431-5p	2	0.188021		hsa-miR-431-5p	18	1.56827
hsa-miR-4310	0	0		hsa-miR-4310	0	0		hsa-miR-4310	0	0		hsa-miR-4310	0	0
hsa-miR-4311	0	0		hsa-miR-4311	0	0		hsa-miR-4311	0	0		hsa-miR-4311	0	0
hsa-miR-4312	0	0		hsa-miR-4312	0	0		hsa-miR-4312	0	0		hsa-miR-4312	0	0
hsa-miR-4313	0	0		hsa-miR-4313	0	0		hsa-miR-4313	0	0		hsa-miR-4313	0	0
hsa-miR-4314	0	0		hsa-miR-4314	0	0		hsa-miR-4314	0	0		hsa-miR-4314	0	0
hsa-miR-4315	0	0		hsa-miR-4315	0	0		hsa-miR-4315	0	0		hsa-miR-4315	0	0
hsa-miR-4316	0	0		hsa-miR-4316	0	0		hsa-miR-4316	0	0		hsa-miR-4316	0	0
hsa-miR-4317	0	0		hsa-miR-4317	0	0		hsa-miR-4317	0	0		hsa-miR-4317	0	0
hsa-miR-4318	0	0		hsa-miR-4318	0	0		hsa-miR-4318	0	0		hsa-miR-4318	0	0
hsa-miR-4319	0	0		hsa-miR-4319	0	0		hsa-miR-4319	0	0		hsa-miR-4319	0	0
hsa-miR-432-3p	0	0		hsa-miR-432-3p	0	0		hsa-miR-432-3p	0	0		hsa-miR-432-3p	0	0
hsa-miR-432-5p	271	23.5849		hsa-miR-432-5p	554	51.0362		hsa-miR-432-5p	6	0.564063		hsa-miR-432-5p	192	16.7283
hsa-miR-4320	0	0		hsa-miR-4320	0	0		hsa-miR-4320	0	0		hsa-miR-4320	0	0
hsa-miR-4321	0	0		hsa-miR-4321	0	0		hsa-miR-4321	0	0		hsa-miR-4321	0	0
hsa-miR-4322	0	0		hsa-miR-4322	0	0		hsa-miR-4322	0	0		hsa-miR-4322	0	0
hsa-miR-4323	0	0		hsa-miR-4323	0	0		hsa-miR-4323	0	0		hsa-miR-4323	0	0
hsa-miR-4324	0	0		hsa-miR-4324	0	0		hsa-miR-4324	0	0		hsa-miR-4324	0	0
hsa-miR-4325	0	0		hsa-miR-4325	0	0		hsa-miR-4325	0	0		hsa-miR-4325	0	0
hsa-miR-4326	0	0		hsa-miR-4326	0	0		hsa-miR-4326	0	0		hsa-miR-4326	0	0
hsa-miR-4327	0	0		hsa-miR-4327	0	0		hsa-miR-4327	0	0		hsa-miR-4327	0	0
hsa-miR-4328	0	0		hsa-miR-4328	0	0		hsa-miR-4328	0	0		hsa-miR-4328	0	0
hsa-miR-4329	0	0		hsa-miR-4329	0	0		hsa-miR-4329	0	0		hsa-miR-4329	0	0
hsa-miR-433	310	26.979		hsa-miR-433	437	40.2578		hsa-miR-433	25	2.35026		hsa-miR-433	216	18.8193
hsa-miR-4330	0	0		hsa-miR-4330	0	0		hsa-miR-4330	0	0		hsa-miR-4330	0	0
hsa-miR-4417	0	0		hsa-miR-4417	0	0		hsa-miR-4417	0	0		hsa-miR-4417	0	0
hsa-miR-4418	0	0		hsa-miR-4418	0	0		hsa-miR-4418	0	0		hsa-miR-4418	0	0
hsa-miR-4419a	0	0		hsa-miR-4419a	0	0		hsa-miR-4419a	0	0		hsa-miR-4419a	0	0
hsa-miR-4419b	0	0		hsa-miR-4419b	0	0		hsa-miR-4419b	1	0.0940104		hsa-miR-4419b	4	0.348505
hsa-miR-4420	0	0		hsa-miR-4420	0	0		hsa-miR-4420	0	0		hsa-miR-4420	0	0
hsa-miR-4421	0	0		hsa-miR-4421	1	0.0921231		hsa-miR-4421	0	0		hsa-miR-4421	0	0
hsa-miR-4422	0	0		hsa-miR-4422	0	0		hsa-miR-4422	3	0.282031		hsa-miR-4422	8	0.697011
hsa-miR-4423-3p	0	0		hsa-miR-4423-3p	0	0		hsa-miR-4423-3p	0	0		hsa-miR-4423-3p	0	0
hsa-miR-4423-5p	0	0		hsa-miR-4423-5p	0	0		hsa-miR-4423-5p	0	0		hsa-miR-4423-5p	0	0
hsa-miR-4424	0	0		hsa-miR-4424	0	0		hsa-miR-4424	0	0		hsa-miR-4424	0	0
hsa-miR-4425	1	0.0870292		hsa-miR-4425	4	0.368492		hsa-miR-4425	1	0.0940104		hsa-miR-4425	4	0.348505
hsa-miR-4426	0	0		hsa-miR-4426	0	0		hsa-miR-4426	0	0		hsa-miR-4426	0	0
hsa-miR-4427	0	0		hsa-miR-4427	0	0		hsa-miR-4427	0	0		hsa-miR-4427	0	0
hsa-miR-4428	0	0		hsa-miR-4428	0	0		hsa-miR-4428	0	0		hsa-miR-4428	0	0
hsa-miR-4429	0	0		hsa-miR-4429	0	0		hsa-miR-4429	0	0		hsa-miR-4429	0	0
hsa-miR-4430	5	0.435146		hsa-miR-4430	9	0.829108		hsa-miR-4430	5	0.470052		hsa-miR-4430	7	0.609884
hsa-miR-4431	0	0		hsa-miR-4431	0	0		hsa-miR-4431	0	0		hsa-miR-4431	0	0
hsa-miR-4432	0	0		hsa-miR-4432	0	0		hsa-miR-4432	0	0		hsa-miR-4432	0	0
hsa-miR-4433-3p (as)	7	0.609204		hsa-miR-4433-3p (as)	1	0.0921231		hsa-miR-4433-3p (as)	5	0.470052		hsa-miR-4433-3p (as)	11	0.95839
hsa-miR-4433-3p (s)	328	28.5456		hsa-miR-4433-3p (s)	554	51.0362		hsa-miR-4433-3p (s)	28	2.63229		hsa-miR-4433-3p (s)	48	4.18206
hsa-miR-4433-5p	205	17.841		hsa-miR-4433-5p	185	17.0428		hsa-miR-4433-5p	19	1.7862		hsa-miR-4433-5p	150	13.0689
hsa-miR-4434	0	0		hsa-miR-4434	4	0.368492		hsa-miR-4434	1	0.0940104		hsa-miR-4434	0	0
hsa-miR-4435	14	1.21841		hsa-miR-4435	5	0.460616		hsa-miR-4435	2	0.188021		hsa-miR-4435	20	1.74253
hsa-miR-4436a	0	0		hsa-miR-4436a	0	0		hsa-miR-4436a	1	0.0940104		hsa-miR-4436a	0	0
hsa-miR-4436b-3p	0	0		hsa-miR-4436b-3p	0	0		hsa-miR-4436b-3p	0	0		hsa-miR-4436b-3p	1	0.0871263
hsa-miR-4436b-5p	0	0		hsa-miR-4436b-5p	0	0		hsa-miR-4436b-5p	0	0		hsa-miR-4436b-5p	0	0
hsa-miR-4437	2	0.174058		hsa-miR-4437	3	0.276369		hsa-miR-4437	2	0.188021		hsa-miR-4437	1	0.0871263
hsa-miR-4438	0	0		hsa-miR-4438	0	0		hsa-miR-4438	0	0		hsa-miR-4438	0	0
hsa-miR-4439	0	0		hsa-miR-4439	0	0		hsa-miR-4439	0	0		hsa-miR-4439	0	0
hsa-miR-4440	0	0		hsa-miR-4440	0	0		hsa-miR-4440	2	0.188021		hsa-miR-4440	0	0
hsa-miR-4441	0	0		hsa-miR-4441	0	0		hsa-miR-4441	0	0		hsa-miR-4441	0	0
hsa-miR-4442	1	0.0870292		hsa-miR-4442	1	0.0921231		hsa-miR-4442	1	0.0940104		hsa-miR-4442	2	0.174253
hsa-miR-4443	136	11.836		hsa-miR-4443	906	83.4635		hsa-miR-4443	2358	221.677		hsa-miR-4443	2087	181.833
hsa-miR-4444	0	0		hsa-miR-4444	1	0.0921231		hsa-miR-4444	0	0		hsa-miR-4444	0	0
hsa-miR-4445-3p	0	0		hsa-miR-4445-3p	0	0		hsa-miR-4445-3p	0	0		hsa-miR-4445-3p	0	0
hsa-miR-4445-5p	0	0		hsa-miR-4445-5p	0	0		hsa-miR-4445-5p	0	0		hsa-miR-4445-5p	0	0
hsa-miR-4446-3p	87	7.57154		hsa-miR-4446-3p	31	2.85582		hsa-miR-4446-3p	14	1.31615		hsa-miR-4446-3p	205	17.8609
hsa-miR-4446-5p	0	0		hsa-miR-4446-5p	0	0		hsa-miR-4446-5p	0	0		hsa-miR-4446-5p	1	0.0871263
hsa-miR-4447	0	0		hsa-miR-4447	0	0		hsa-miR-4447	0	0		hsa-miR-4447	0	0
hsa-miR-4448	0	0		hsa-miR-4448	0	0		hsa-miR-4448	0	0		hsa-miR-4448	0	0
hsa-miR-4449	0	0		hsa-miR-4449	0	0		hsa-miR-4449	0	0		hsa-miR-4449	0	0
hsa-miR-4450	0	0		hsa-miR-4450	1	0.0921231		hsa-miR-4450	0	0		hsa-miR-4450	0	0
hsa-miR-4451	0	0		hsa-miR-4451	0	0		hsa-miR-4451	2	0.188021		hsa-miR-4451	3	0.261379
hsa-miR-4452	0	0		hsa-miR-4452	0	0		hsa-miR-4452	0	0		hsa-miR-4452	0	0
hsa-miR-4453	0	0		hsa-miR-4453	0	0		hsa-miR-4453	0	0		hsa-miR-4453	0	0
hsa-miR-4454	4	0.348117		hsa-miR-4454	2	0.184246		hsa-miR-4454	16	1.50417		hsa-miR-4454	1	0.0871263
hsa-miR-4455	0	0		hsa-miR-4455	0	0		hsa-miR-4455	0	0		hsa-miR-4455	0	0
hsa-miR-4456	0	0		hsa-miR-4456	0	0		hsa-miR-4456	0	0		hsa-miR-4456	0	0
hsa-miR-4457	0	0		hsa-miR-4457	0	0		hsa-miR-4457	2	0.188021		hsa-miR-4457	1	0.0871263
hsa-miR-4458	0	0		hsa-miR-4458	4	0.368492		hsa-miR-4458	0	0		hsa-miR-4458	0	0
hsa-miR-4459	2	0.174058		hsa-miR-4459	0	0		hsa-miR-4459	0	0		hsa-miR-4459	0	0
hsa-miR-4460	0	0		hsa-miR-4460	0	0		hsa-miR-4460	0	0		hsa-miR-4460	0	0
hsa-miR-4461	0	0		hsa-miR-4461	0	0		hsa-miR-4461	0	0		hsa-miR-4461	0	0
hsa-miR-4462	0	0		hsa-miR-4462	0	0		hsa-miR-4462	0	0		hsa-miR-4462	0	0
hsa-miR-4463	0	0		hsa-miR-4463	0	0		hsa-miR-4463	0	0		hsa-miR-4463	0	0
hsa-miR-4464	0	0		hsa-miR-4464	0	0		hsa-miR-4464	0	0		hsa-miR-4464	0	0
hsa-miR-4465	0	0		hsa-miR-4465	0	0		hsa-miR-4465	0	0		hsa-miR-4465	0	0
hsa-miR-4466	0	0		hsa-miR-4466	0	0		hsa-miR-4466	0	0		hsa-miR-4466	0	0
hsa-miR-4467	0	0		hsa-miR-4467	0	0		hsa-miR-4467	1	0.0940104		hsa-miR-4467	0	0
hsa-miR-4468	0	0		hsa-miR-4468	0	0		hsa-miR-4468	0	0		hsa-miR-4468	0	0
hsa-miR-4469	6	0.522175		hsa-miR-4469	8	0.736985		hsa-miR-4469	1	0.0940104		hsa-miR-4469	3	0.261379
hsa-miR-4470	9	0.783262		hsa-miR-4470	8	0.736985		hsa-miR-4470	0	0		hsa-miR-4470	22	1.91678
hsa-miR-4471	0	0		hsa-miR-4471	0	0		hsa-miR-4471	0	0		hsa-miR-4471	0	0
hsa-miR-4472	0	0		hsa-miR-4472	0	0		hsa-miR-4472	0	0		hsa-miR-4472	0	0
hsa-miR-4473	2	0.174058		hsa-miR-4473	0	0		hsa-miR-4473	0	0		hsa-miR-4473	0	0
hsa-miR-4474-3p	0	0		hsa-miR-4474-3p	0	0		hsa-miR-4474-3p	2	0.188021		hsa-miR-4474-3p	2	0.174253
hsa-miR-4474-5p	0	0		hsa-miR-4474-5p	0	0		hsa-miR-4474-5p	0	0		hsa-miR-4474-5p	0	0
hsa-miR-4475	0	0		hsa-miR-4475	0	0		hsa-miR-4475	0	0		hsa-miR-4475	0	0
hsa-miR-4476	0	0		hsa-miR-4476	1	0.0921231		hsa-miR-4476	0	0		hsa-miR-4476	1	0.0871263
hsa-miR-4477a	0	0		hsa-miR-4477a	0	0		hsa-miR-4477a	0	0		hsa-miR-4477a	0	0
hsa-miR-4477b	0	0		hsa-miR-4477b	2	0.184246		hsa-miR-4477b	0	0		hsa-miR-4477b	0	0
hsa-miR-4478	0	0		hsa-miR-4478	0	0		hsa-miR-4478	0	0		hsa-miR-4478	0	0
hsa-miR-4479	0	0		hsa-miR-4479	0	0		hsa-miR-4479	0	0		hsa-miR-4479	0	0
hsa-miR-448	0	0		hsa-miR-448	0	0		hsa-miR-448	3	0.282031		hsa-miR-448	0	0
hsa-miR-4480	0	0		hsa-miR-4480	0	0		hsa-miR-4480	0	0		hsa-miR-4480	0	0
hsa-miR-4481	0	0		hsa-miR-4481	0	0		hsa-miR-4481	0	0		hsa-miR-4481	0	0
hsa-miR-4482-3p	0	0		hsa-miR-4482-3p	0	0		hsa-miR-4482-3p	0	0		hsa-miR-4482-3p	0	0
hsa-miR-4482-5p	0	0		hsa-miR-4482-5p	0	0		hsa-miR-4482-5p	0	0		hsa-miR-4482-5p	0	0
hsa-miR-4483	0	0		hsa-miR-4483	0	0		hsa-miR-4483	0	0		hsa-miR-4483	0	0
hsa-miR-4484	0	0		hsa-miR-4484	0	0		hsa-miR-4484	0	0		hsa-miR-4484	0	0
hsa-miR-4485	0	0		hsa-miR-4485	0	0		hsa-miR-4485	0	0		hsa-miR-4485	0	0
hsa-miR-4486	1	0.0870292		hsa-miR-4486	7	0.644862		hsa-miR-4486	25	2.35026		hsa-miR-4486	30	2.61379
hsa-miR-4487	0	0		hsa-miR-4487	0	0		hsa-miR-4487	0	0		hsa-miR-4487	0	0
hsa-miR-4488	2	0.174058		hsa-miR-4488	9	0.829108		hsa-miR-4488	0	0		hsa-miR-4488	2	0.174253
hsa-miR-4489	0	0		hsa-miR-4489	5	0.460616		hsa-miR-4489	0	0		hsa-miR-4489	0	0
hsa-miR-4490	0	0		hsa-miR-4490	0	0		hsa-miR-4490	0	0		hsa-miR-4490	0	0
hsa-miR-4491	0	0		hsa-miR-4491	0	0		hsa-miR-4491	0	0		hsa-miR-4491	0	0
hsa-miR-4492	0	0		hsa-miR-4492	11	1.01335		hsa-miR-4492	0	0		hsa-miR-4492	0	0
hsa-miR-4493	0	0		hsa-miR-4493	0	0		hsa-miR-4493	0	0		hsa-miR-4493	0	0
hsa-miR-4494	0	0		hsa-miR-4494	0	0		hsa-miR-4494	0	0		hsa-miR-4494	0	0
hsa-miR-4495	0	0		hsa-miR-4495	0	0		hsa-miR-4495	0	0		hsa-miR-4495	0	0
hsa-miR-4496	0	0		hsa-miR-4496	0	0		hsa-miR-4496	0	0		hsa-miR-4496	0	0
hsa-miR-4497	0	0		hsa-miR-4497	0	0		hsa-miR-4497	0	0		hsa-miR-4497	0	0
hsa-miR-4498	0	0		hsa-miR-4498	0	0		hsa-miR-4498	0	0		hsa-miR-4498	0	0
hsa-miR-4499	0	0		hsa-miR-4499	0	0		hsa-miR-4499	0	0		hsa-miR-4499	0	0
hsa-miR-449a	0	0		hsa-miR-449a	0	0		hsa-miR-449a	0	0		hsa-miR-449a	2	0.174253
hsa-miR-449b-3p	0	0		hsa-miR-449b-3p	0	0		hsa-miR-449b-3p	0	0		hsa-miR-449b-3p	0	0
hsa-miR-449b-5p	0	0		hsa-miR-449b-5p	0	0		hsa-miR-449b-5p	1	0.0940104		hsa-miR-449b-5p	0	0
hsa-miR-449c-3p	0	0		hsa-miR-449c-3p	0	0		hsa-miR-449c-3p	0	0		hsa-miR-449c-3p	0	0
hsa-miR-449c-5p	0	0		hsa-miR-449c-5p	0	0		hsa-miR-449c-5p	0	0		hsa-miR-449c-5p	0	0
hsa-miR-4500	0	0		hsa-miR-4500	0	0		hsa-miR-4500	0	0		hsa-miR-4500	0	0
hsa-miR-4501	0	0		hsa-miR-4501	0	0		hsa-miR-4501	0	0		hsa-miR-4501	0	0
hsa-miR-4502	0	0		hsa-miR-4502	0	0		hsa-miR-4502	0	0		hsa-miR-4502	0	0
hsa-miR-4503	0	0		hsa-miR-4503	0	0		hsa-miR-4503	0	0		hsa-miR-4503	0	0
hsa-miR-4504	0	0		hsa-miR-4504	2	0.184246		hsa-miR-4504	2	0.188021		hsa-miR-4504	1	0.0871263
hsa-miR-4505	8	0.696233		hsa-miR-4505	25	2.30308		hsa-miR-4505	18	1.69219		hsa-miR-4505	43	3.74643
hsa-miR-4506	0	0		hsa-miR-4506	0	0		hsa-miR-4506	0	0		hsa-miR-4506	0	0
hsa-miR-4507	0	0		hsa-miR-4507	0	0		hsa-miR-4507	1	0.0940104		hsa-miR-4507	0	0
hsa-miR-4508	0	0		hsa-miR-4508	0	0		hsa-miR-4508	0	0		hsa-miR-4508	3	0.261379
hsa-miR-4509	0	0		hsa-miR-4509	0	0		hsa-miR-4509	0	0		hsa-miR-4509	0	0
hsa-miR-450a-3p	12	1.04435		hsa-miR-450a-3p	9	0.829108		hsa-miR-450a-3p	4	0.376042		hsa-miR-450a-3p	11	0.95839
hsa-miR-450a-5p	11	0.957321		hsa-miR-450a-5p	6	0.552739		hsa-miR-450a-5p	5	0.470052		hsa-miR-450a-5p	14	1.21977
hsa-miR-450b-3p	0	0		hsa-miR-450b-3p	0	0		hsa-miR-450b-3p	0	0		hsa-miR-450b-3p	0	0
hsa-miR-450b-5p	7	0.609204		hsa-miR-450b-5p	0	0		hsa-miR-450b-5p	4	0.376042		hsa-miR-450b-5p	2	0.174253
hsa-miR-4510	1	0.0870292		hsa-miR-4510	1	0.0921231		hsa-miR-4510	0	0		hsa-miR-4510	0	0
hsa-miR-4511	9	0.783262		hsa-miR-4511	0	0		hsa-miR-4511	4	0.376042		hsa-miR-4511	0	0
hsa-miR-4512	1	0.0870292		hsa-miR-4512	0	0		hsa-miR-4512	0	0		hsa-miR-4512	0	0
hsa-miR-4513	1	0.0870292		hsa-miR-4513	1	0.0921231		hsa-miR-4513	0	0		hsa-miR-4513	2	0.174253
hsa-miR-4514	0	0		hsa-miR-4514	0	0		hsa-miR-4514	0	0		hsa-miR-4514	0	0
hsa-miR-4515	0	0		hsa-miR-4515	0	0		hsa-miR-4515	0	0		hsa-miR-4515	0	0
hsa-miR-4516	0	0		hsa-miR-4516	0	0		hsa-miR-4516	1	0.0940104		hsa-miR-4516	4	0.348505
hsa-miR-4517	0	0		hsa-miR-4517	0	0		hsa-miR-4517	0	0		hsa-miR-4517	0	0
hsa-miR-4518	0	0		hsa-miR-4518	0	0		hsa-miR-4518	0	0		hsa-miR-4518	0	0
hsa-miR-4519	0	0		hsa-miR-4519	1	0.0921231		hsa-miR-4519	0	0		hsa-miR-4519	0	0
hsa-miR-451a	4723	411.039		hsa-miR-451a	2701	248.825		hsa-miR-451a	6863	645.193		hsa-miR-451a	5984	521.364
hsa-miR-451b	0	0		hsa-miR-451b	0	0		hsa-miR-451b	0	0		hsa-miR-451b	0	0
hsa-miR-452-3p	0	0		hsa-miR-452-3p	0	0		hsa-miR-452-3p	0	0		hsa-miR-452-3p	0	0
hsa-miR-452-5p	13	1.13138		hsa-miR-452-5p	5	0.460616		hsa-miR-452-5p	12	1.12813		hsa-miR-452-5p	65	5.66321
hsa-miR-4520a-3p	0	0		hsa-miR-4520a-3p	0	0		hsa-miR-4520a-3p	0	0		hsa-miR-4520a-3p	0	0
hsa-miR-4520a-5p	0	0		hsa-miR-4520a-5p	0	0		hsa-miR-4520a-5p	0	0		hsa-miR-4520a-5p	0	0
hsa-miR-4520b-3p	6	0.522175		hsa-miR-4520b-3p	0	0		hsa-miR-4520b-3p	0	0		hsa-miR-4520b-3p	1	0.0871263
hsa-miR-4520b-5p	0	0		hsa-miR-4520b-5p	0	0		hsa-miR-4520b-5p	0	0		hsa-miR-4520b-5p	0	0
hsa-miR-4521	0	0		hsa-miR-4521	0	0		hsa-miR-4521	0	0		hsa-miR-4521	0	0
hsa-miR-4522	0	0		hsa-miR-4522	0	0		hsa-miR-4522	1	0.0940104		hsa-miR-4522	0	0
hsa-miR-4523	8	0.696233		hsa-miR-4523	2	0.184246		hsa-miR-4523	1	0.0940104		hsa-miR-4523	4	0.348505
hsa-miR-4524a-3p	1	0.0870292		hsa-miR-4524a-3p	0	0		hsa-miR-4524a-3p	1	0.0940104		hsa-miR-4524a-3p	1	0.0871263
hsa-miR-4524a-5p	0	0		hsa-miR-4524a-5p	0	0		hsa-miR-4524a-5p	0	0		hsa-miR-4524a-5p	0	0
hsa-miR-4524b-3p	0	0		hsa-miR-4524b-3p	0	0		hsa-miR-4524b-3p	0	0		hsa-miR-4524b-3p	0	0
hsa-miR-4524b-5p	0	0		hsa-miR-4524b-5p	0	0		hsa-miR-4524b-5p	0	0		hsa-miR-4524b-5p	0	0
hsa-miR-4525	0	0		hsa-miR-4525	0	0		hsa-miR-4525	0	0		hsa-miR-4525	7	0.609884
hsa-miR-4526	0	0		hsa-miR-4526	1	0.0921231		hsa-miR-4526	0	0		hsa-miR-4526	4	0.348505
hsa-miR-4527	0	0		hsa-miR-4527	0	0		hsa-miR-4527	0	0		hsa-miR-4527	0	0
hsa-miR-4528	0	0		hsa-miR-4528	0	0		hsa-miR-4528	0	0		hsa-miR-4528	0	0
hsa-miR-4529-3p	0	0		hsa-miR-4529-3p	0	0		hsa-miR-4529-3p	0	0		hsa-miR-4529-3p	0	0
hsa-miR-4529-5p	0	0		hsa-miR-4529-5p	0	0		hsa-miR-4529-5p	0	0		hsa-miR-4529-5p	0	0
hsa-miR-4530	0	0		hsa-miR-4530	0	0		hsa-miR-4530	0	0		hsa-miR-4530	0	0
hsa-miR-4531	0	0		hsa-miR-4531	0	0		hsa-miR-4531	0	0		hsa-miR-4531	0	0
hsa-miR-4532	0	0		hsa-miR-4532	0	0		hsa-miR-4532	0	0		hsa-miR-4532	0	0
hsa-miR-4533	4	0.348117		hsa-miR-4533	1	0.0921231		hsa-miR-4533	0	0		hsa-miR-4533	2	0.174253
hsa-miR-4534	0	0		hsa-miR-4534	0	0		hsa-miR-4534	0	0		hsa-miR-4534	0	0
hsa-miR-4535	0	0		hsa-miR-4535	0	0		hsa-miR-4535	0	0		hsa-miR-4535	0	0
hsa-miR-4536-3p	1	0.0870292		hsa-miR-4536-3p	0	0		hsa-miR-4536-3p	0	0		hsa-miR-4536-3p	0	0
hsa-miR-4536-5p	0	0		hsa-miR-4536-5p	1	0.0921231		hsa-miR-4536-5p	0	0		hsa-miR-4536-5p	0	0
hsa-miR-4537	0	0		hsa-miR-4537	0	0		hsa-miR-4537	0	0		hsa-miR-4537	0	0
hsa-miR-4538	0	0		hsa-miR-4538	0	0		hsa-miR-4538	0	0		hsa-miR-4538	0	0
hsa-miR-4539	0	0		hsa-miR-4539	0	0		hsa-miR-4539	0	0		hsa-miR-4539	0	0
hsa-miR-454-3p	2	0.174058		hsa-miR-454-3p	0	0		hsa-miR-454-3p	3	0.282031		hsa-miR-454-3p	6	0.522758
hsa-miR-454-5p	10	0.870292		hsa-miR-454-5p	0	0		hsa-miR-454-5p	1	0.0940104		hsa-miR-454-5p	9	0.784137
hsa-miR-4540	0	0		hsa-miR-4540	0	0		hsa-miR-4540	0	0		hsa-miR-4540	0	0
hsa-miR-455-3p	0	0		hsa-miR-455-3p	0	0		hsa-miR-455-3p	0	0		hsa-miR-455-3p	0	0
hsa-miR-455-5p	0	0		hsa-miR-455-5p	0	0		hsa-miR-455-5p	0	0		hsa-miR-455-5p	0	0
hsa-miR-4632-3p	1	0.0870292		hsa-miR-4632-3p	1	0.0921231		hsa-miR-4632-3p	0	0		hsa-miR-4632-3p	0	0
hsa-miR-4632-5p	2	0.174058		hsa-miR-4632-5p	6	0.552739		hsa-miR-4632-5p	3	0.282031		hsa-miR-4632-5p	0	0
hsa-miR-4633-3p	0	0		hsa-miR-4633-3p	0	0		hsa-miR-4633-3p	0	0		hsa-miR-4633-3p	0	0
hsa-miR-4633-5p	0	0		hsa-miR-4633-5p	0	0		hsa-miR-4633-5p	0	0		hsa-miR-4633-5p	0	0
hsa-miR-4634	0	0		hsa-miR-4634	0	0		hsa-miR-4634	0	0		hsa-miR-4634	0	0
hsa-miR-4635	0	0		hsa-miR-4635	1	0.0921231		hsa-miR-4635	0	0		hsa-miR-4635	2	0.174253
hsa-miR-4636	0	0		hsa-miR-4636	0	0		hsa-miR-4636	0	0		hsa-miR-4636	0	0
hsa-miR-4637	1	0.0870292		hsa-miR-4637	2	0.184246		hsa-miR-4637	0	0		hsa-miR-4637	1	0.0871263
hsa-miR-4638-3p	2	0.174058		hsa-miR-4638-3p	0	0		hsa-miR-4638-3p	0	0		hsa-miR-4638-3p	0	0
hsa-miR-4638-5p	2	0.174058		hsa-miR-4638-5p	0	0		hsa-miR-4638-5p	0	0		hsa-miR-4638-5p	1	0.0871263
hsa-miR-4639-3p	0	0		hsa-miR-4639-3p	0	0		hsa-miR-4639-3p	0	0		hsa-miR-4639-3p	0	0
hsa-miR-4639-5p	0	0		hsa-miR-4639-5p	0	0		hsa-miR-4639-5p	0	0		hsa-miR-4639-5p	0	0
hsa-miR-4640-3p	0	0		hsa-miR-4640-3p	0	0		hsa-miR-4640-3p	0	0		hsa-miR-4640-3p	0	0
hsa-miR-4640-5p	0	0		hsa-miR-4640-5p	0	0		hsa-miR-4640-5p	0	0		hsa-miR-4640-5p	0	0
hsa-miR-4641	0	0		hsa-miR-4641	0	0		hsa-miR-4641	0	0		hsa-miR-4641	0	0
hsa-miR-4642	2	0.174058		hsa-miR-4642	9	0.829108		hsa-miR-4642	2	0.188021		hsa-miR-4642	7	0.609884
hsa-miR-4643	0	0		hsa-miR-4643	0	0		hsa-miR-4643	0	0		hsa-miR-4643	0	0
hsa-miR-4644	3	0.261087		hsa-miR-4644	0	0		hsa-miR-4644	2	0.188021		hsa-miR-4644	4	0.348505
hsa-miR-4645-3p	0	0		hsa-miR-4645-3p	0	0		hsa-miR-4645-3p	0	0		hsa-miR-4645-3p	0	0
hsa-miR-4645-5p	0	0		hsa-miR-4645-5p	0	0		hsa-miR-4645-5p	0	0		hsa-miR-4645-5p	0	0
hsa-miR-4646-3p	0	0		hsa-miR-4646-3p	0	0		hsa-miR-4646-3p	0	0		hsa-miR-4646-3p	0	0
hsa-miR-4646-5p	0	0		hsa-miR-4646-5p	0	0		hsa-miR-4646-5p	0	0		hsa-miR-4646-5p	12	1.04552
hsa-miR-4647	2	0.174058		hsa-miR-4647	2	0.184246		hsa-miR-4647	0	0		hsa-miR-4647	5	0.435632
hsa-miR-4648	0	0		hsa-miR-4648	0	0		hsa-miR-4648	0	0		hsa-miR-4648	0	0
hsa-miR-4649-3p	0	0		hsa-miR-4649-3p	0	0		hsa-miR-4649-3p	0	0		hsa-miR-4649-3p	0	0
hsa-miR-4649-5p	0	0		hsa-miR-4649-5p	0	0		hsa-miR-4649-5p	0	0		hsa-miR-4649-5p	0	0
hsa-miR-4650-3p	0	0		hsa-miR-4650-3p	0	0		hsa-miR-4650-3p	0	0		hsa-miR-4650-3p	0	0
hsa-miR-4650-5p	0	0		hsa-miR-4650-5p	0	0		hsa-miR-4650-5p	0	0		hsa-miR-4650-5p	0	0
hsa-miR-4651	1	0.0870292		hsa-miR-4651	0	0		hsa-miR-4651	3	0.282031		hsa-miR-4651	0	0
hsa-miR-4652-3p	0	0		hsa-miR-4652-3p	0	0		hsa-miR-4652-3p	0	0		hsa-miR-4652-3p	0	0
hsa-miR-4652-5p	0	0		hsa-miR-4652-5p	0	0		hsa-miR-4652-5p	0	0		hsa-miR-4652-5p	0	0
hsa-miR-4653-3p	2	0.174058		hsa-miR-4653-3p	3	0.276369		hsa-miR-4653-3p	0	0		hsa-miR-4653-3p	0	0
hsa-miR-4653-5p	0	0		hsa-miR-4653-5p	0	0		hsa-miR-4653-5p	0	0		hsa-miR-4653-5p	0	0
hsa-miR-4654	1	0.0870292		hsa-miR-4654	0	0		hsa-miR-4654	0	0		hsa-miR-4654	1	0.0871263
hsa-miR-4655-3p	0	0		hsa-miR-4655-3p	0	0		hsa-miR-4655-3p	0	0		hsa-miR-4655-3p	0	0
hsa-miR-4655-5p	0	0		hsa-miR-4655-5p	0	0		hsa-miR-4655-5p	1	0.0940104		hsa-miR-4655-5p	0	0
hsa-miR-4656	1	0.0870292		hsa-miR-4656	0	0		hsa-miR-4656	0	0		hsa-miR-4656	1	0.0871263
hsa-miR-4657	24	2.0887		hsa-miR-4657	20	1.84246		hsa-miR-4657	11	1.03411		hsa-miR-4657	22	1.91678
hsa-miR-4658	0	0		hsa-miR-4658	0	0		hsa-miR-4658	0	0		hsa-miR-4658	0	0
hsa-miR-4659a-3p	0	0		hsa-miR-4659a-3p	0	0		hsa-miR-4659a-3p	0	0		hsa-miR-4659a-3p	0	0
hsa-miR-4659a-5p	0	0		hsa-miR-4659a-5p	0	0		hsa-miR-4659a-5p	0	0		hsa-miR-4659a-5p	0	0
hsa-miR-4659b-3p	0	0		hsa-miR-4659b-3p	0	0		hsa-miR-4659b-3p	0	0		hsa-miR-4659b-3p	0	0
hsa-miR-4659b-5p	0	0		hsa-miR-4659b-5p	0	0		hsa-miR-4659b-5p	0	0		hsa-miR-4659b-5p	0	0
hsa-miR-466	0	0		hsa-miR-466	0	0		hsa-miR-466	0	0		hsa-miR-466	0	0
hsa-miR-4660	3	0.261087		hsa-miR-4660	3	0.276369		hsa-miR-4660	1	0.0940104		hsa-miR-4660	3	0.261379
hsa-miR-4661-3p	0	0		hsa-miR-4661-3p	0	0		hsa-miR-4661-3p	0	0		hsa-miR-4661-3p	0	0
hsa-miR-4661-5p	1	0.0870292		hsa-miR-4661-5p	0	0		hsa-miR-4661-5p	0	0		hsa-miR-4661-5p	2	0.174253
hsa-miR-4662a-3p	0	0		hsa-miR-4662a-3p	0	0		hsa-miR-4662a-3p	0	0		hsa-miR-4662a-3p	1	0.0871263
hsa-miR-4662a-5p	0	0		hsa-miR-4662a-5p	1	0.0921231		hsa-miR-4662a-5p	0	0		hsa-miR-4662a-5p	0	0
hsa-miR-4662b	0	0		hsa-miR-4662b	0	0		hsa-miR-4662b	0	0		hsa-miR-4662b	0	0
hsa-miR-4663	0	0		hsa-miR-4663	0	0		hsa-miR-4663	0	0		hsa-miR-4663	0	0
hsa-miR-4664-3p	0	0		hsa-miR-4664-3p	0	0		hsa-miR-4664-3p	0	0		hsa-miR-4664-3p	0	0
hsa-miR-4664-5p	4	0.348117		hsa-miR-4664-5p	2	0.184246		hsa-miR-4664-5p	0	0		hsa-miR-4664-5p	0	0
hsa-miR-4665-3p	0	0		hsa-miR-4665-3p	0	0		hsa-miR-4665-3p	0	0		hsa-miR-4665-3p	0	0
hsa-miR-4665-5p	5	0.435146		hsa-miR-4665-5p	2	0.184246		hsa-miR-4665-5p	2	0.188021		hsa-miR-4665-5p	4	0.348505
hsa-miR-4666a-3p	0	0		hsa-miR-4666a-3p	0	0		hsa-miR-4666a-3p	0	0		hsa-miR-4666a-3p	0	0
hsa-miR-4666a-5p	0	0		hsa-miR-4666a-5p	0	0		hsa-miR-4666a-5p	0	0		hsa-miR-4666a-5p	0	0
hsa-miR-4666b	0	0		hsa-miR-4666b	0	0		hsa-miR-4666b	0	0		hsa-miR-4666b	0	0
hsa-miR-4667-3p	0	0		hsa-miR-4667-3p	0	0		hsa-miR-4667-3p	0	0		hsa-miR-4667-3p	0	0
hsa-miR-4667-5p	9	0.783262		hsa-miR-4667-5p	7	0.644862		hsa-miR-4667-5p	0	0		hsa-miR-4667-5p	16	1.39402
hsa-miR-4668-3p	0	0		hsa-miR-4668-3p	0	0		hsa-miR-4668-3p	0	0		hsa-miR-4668-3p	0	0
hsa-miR-4668-5p	1	0.0870292		hsa-miR-4668-5p	0	0		hsa-miR-4668-5p	1	0.0940104		hsa-miR-4668-5p	0	0
hsa-miR-4669	0	0		hsa-miR-4669	0	0		hsa-miR-4669	2	0.188021		hsa-miR-4669	1	0.0871263
hsa-miR-4670-3p	1	0.0870292		hsa-miR-4670-3p	0	0		hsa-miR-4670-3p	0	0		hsa-miR-4670-3p	0	0
hsa-miR-4670-5p	1	0.0870292		hsa-miR-4670-5p	0	0		hsa-miR-4670-5p	0	0		hsa-miR-4670-5p	0	0
hsa-miR-4671-3p	0	0		hsa-miR-4671-3p	0	0		hsa-miR-4671-3p	0	0		hsa-miR-4671-3p	0	0
hsa-miR-4671-5p	0	0		hsa-miR-4671-5p	0	0		hsa-miR-4671-5p	0	0		hsa-miR-4671-5p	0	0
hsa-miR-4672	3	0.261087		hsa-miR-4672	4	0.368492		hsa-miR-4672	8	0.752083		hsa-miR-4672	1	0.0871263
hsa-miR-4673	2	0.174058		hsa-miR-4673	2	0.184246		hsa-miR-4673	0	0		hsa-miR-4673	2	0.174253
hsa-miR-4674	0	0		hsa-miR-4674	0	0		hsa-miR-4674	0	0		hsa-miR-4674	0	0
hsa-miR-4675	0	0		hsa-miR-4675	0	0		hsa-miR-4675	0	0		hsa-miR-4675	0	0
hsa-miR-4676-3p	0	0		hsa-miR-4676-3p	0	0		hsa-miR-4676-3p	0	0		hsa-miR-4676-3p	0	0
hsa-miR-4676-5p	6	0.522175		hsa-miR-4676-5p	9	0.829108		hsa-miR-4676-5p	17	1.59818		hsa-miR-4676-5p	30	2.61379
hsa-miR-4677-3p	14	1.21841		hsa-miR-4677-3p	18	1.65822		hsa-miR-4677-3p	25	2.35026		hsa-miR-4677-3p	36	3.13655
hsa-miR-4677-5p	0	0		hsa-miR-4677-5p	0	0		hsa-miR-4677-5p	0	0		hsa-miR-4677-5p	0	0
hsa-miR-4678	0	0		hsa-miR-4678	0	0		hsa-miR-4678	0	0		hsa-miR-4678	0	0
hsa-miR-4679	0	0		hsa-miR-4679	0	0		hsa-miR-4679	0	0		hsa-miR-4679	0	0
hsa-miR-4680-3p	0	0		hsa-miR-4680-3p	0	0		hsa-miR-4680-3p	0	0		hsa-miR-4680-3p	0	0
hsa-miR-4680-5p	0	0		hsa-miR-4680-5p	10	0.921231		hsa-miR-4680-5p	0	0		hsa-miR-4680-5p	1	0.0871263
hsa-miR-4681	0	0		hsa-miR-4681	0	0		hsa-miR-4681	0	0		hsa-miR-4681	0	0
hsa-miR-4682	0	0		hsa-miR-4682	0	0		hsa-miR-4682	0	0		hsa-miR-4682	0	0
hsa-miR-4683	0	0		hsa-miR-4683	4	0.368492		hsa-miR-4683	0	0		hsa-miR-4683	0	0
hsa-miR-4684-3p	0	0		hsa-miR-4684-3p	0	0		hsa-miR-4684-3p	0	0		hsa-miR-4684-3p	0	0
hsa-miR-4684-5p	0	0		hsa-miR-4684-5p	0	0		hsa-miR-4684-5p	0	0		hsa-miR-4684-5p	0	0
hsa-miR-4685-3p	0	0		hsa-miR-4685-3p	0	0		hsa-miR-4685-3p	0	0		hsa-miR-4685-3p	0	0
hsa-miR-4685-5p	0	0		hsa-miR-4685-5p	0	0		hsa-miR-4685-5p	0	0		hsa-miR-4685-5p	0	0
hsa-miR-4686	0	0		hsa-miR-4686	0	0		hsa-miR-4686	0	0		hsa-miR-4686	0	0
hsa-miR-4687-3p	8	0.696233		hsa-miR-4687-3p	13	1.1976		hsa-miR-4687-3p	9	0.846094		hsa-miR-4687-3p	7	0.609884
hsa-miR-4687-5p	0	0		hsa-miR-4687-5p	0	0		hsa-miR-4687-5p	0	0		hsa-miR-4687-5p	0	0
hsa-miR-4688	8	0.696233		hsa-miR-4688	8	0.736985		hsa-miR-4688	2	0.188021		hsa-miR-4688	17	1.48115
hsa-miR-4689	0	0		hsa-miR-4689	0	0		hsa-miR-4689	0	0		hsa-miR-4689	0	0
hsa-miR-4690-3p	0	0		hsa-miR-4690-3p	0	0		hsa-miR-4690-3p	0	0		hsa-miR-4690-3p	1	0.0871263
hsa-miR-4690-5p	0	0		hsa-miR-4690-5p	0	0		hsa-miR-4690-5p	0	0		hsa-miR-4690-5p	0	0
hsa-miR-4691-3p	1	0.0870292		hsa-miR-4691-3p	1	0.0921231		hsa-miR-4691-3p	1	0.0940104		hsa-miR-4691-3p	1	0.0871263
hsa-miR-4691-5p	0	0		hsa-miR-4691-5p	0	0		hsa-miR-4691-5p	0	0		hsa-miR-4691-5p	0	0
hsa-miR-4692	0	0		hsa-miR-4692	0	0		hsa-miR-4692	0	0		hsa-miR-4692	0	0
hsa-miR-4693-3p	0	0		hsa-miR-4693-3p	0	0		hsa-miR-4693-3p	0	0		hsa-miR-4693-3p	0	0
hsa-miR-4693-5p	0	0		hsa-miR-4693-5p	0	0		hsa-miR-4693-5p	0	0		hsa-miR-4693-5p	0	0
hsa-miR-4694-3p	0	0		hsa-miR-4694-3p	0	0		hsa-miR-4694-3p	0	0		hsa-miR-4694-3p	0	0
hsa-miR-4694-5p	0	0		hsa-miR-4694-5p	0	0		hsa-miR-4694-5p	0	0		hsa-miR-4694-5p	0	0
hsa-miR-4695-3p	0	0		hsa-miR-4695-3p	0	0		hsa-miR-4695-3p	0	0		hsa-miR-4695-3p	0	0
hsa-miR-4695-5p	0	0		hsa-miR-4695-5p	2	0.184246		hsa-miR-4695-5p	0	0		hsa-miR-4695-5p	0	0
hsa-miR-4696	0	0		hsa-miR-4696	0	0		hsa-miR-4696	0	0		hsa-miR-4696	0	0
hsa-miR-4697-3p	0	0		hsa-miR-4697-3p	0	0		hsa-miR-4697-3p	0	0		hsa-miR-4697-3p	0	0
hsa-miR-4697-5p	0	0		hsa-miR-4697-5p	0	0		hsa-miR-4697-5p	0	0		hsa-miR-4697-5p	0	0
hsa-miR-4698	0	0		hsa-miR-4698	0	0		hsa-miR-4698	0	0		hsa-miR-4698	0	0
hsa-miR-4699-3p	0	0		hsa-miR-4699-3p	0	0		hsa-miR-4699-3p	0	0		hsa-miR-4699-3p	0	0
hsa-miR-4699-5p	0	0		hsa-miR-4699-5p	0	0		hsa-miR-4699-5p	0	0		hsa-miR-4699-5p	0	0
hsa-miR-4700-3p	0	0		hsa-miR-4700-3p	0	0		hsa-miR-4700-3p	0	0		hsa-miR-4700-3p	0	0
hsa-miR-4700-5p	0	0		hsa-miR-4700-5p	2	0.184246		hsa-miR-4700-5p	1	0.0940104		hsa-miR-4700-5p	2	0.174253
hsa-miR-4701-3p	0	0		hsa-miR-4701-3p	1	0.0921231		hsa-miR-4701-3p	0	0		hsa-miR-4701-3p	0	0
hsa-miR-4701-5p	0	0		hsa-miR-4701-5p	0	0		hsa-miR-4701-5p	0	0		hsa-miR-4701-5p	0	0
hsa-miR-4703-3p	0	0		hsa-miR-4703-3p	0	0		hsa-miR-4703-3p	0	0		hsa-miR-4703-3p	0	0
hsa-miR-4703-5p	0	0		hsa-miR-4703-5p	0	0		hsa-miR-4703-5p	0	0		hsa-miR-4703-5p	0	0
hsa-miR-4704-3p	0	0		hsa-miR-4704-3p	0	0		hsa-miR-4704-3p	0	0		hsa-miR-4704-3p	0	0
hsa-miR-4704-5p	0	0		hsa-miR-4704-5p	0	0		hsa-miR-4704-5p	0	0		hsa-miR-4704-5p	0	0
hsa-miR-4705	0	0		hsa-miR-4705	0	0		hsa-miR-4705	0	0		hsa-miR-4705	0	0
hsa-miR-4706	0	0		hsa-miR-4706	0	0		hsa-miR-4706	0	0		hsa-miR-4706	0	0
hsa-miR-4707-3p	17	1.4795		hsa-miR-4707-3p	15	1.38185		hsa-miR-4707-3p	15	1.41016		hsa-miR-4707-3p	7	0.609884
hsa-miR-4707-5p	0	0		hsa-miR-4707-5p	0	0		hsa-miR-4707-5p	0	0		hsa-miR-4707-5p	0	0
hsa-miR-4708-3p	0	0		hsa-miR-4708-3p	0	0		hsa-miR-4708-3p	0	0		hsa-miR-4708-3p	8	0.697011
hsa-miR-4708-5p	0	0		hsa-miR-4708-5p	0	0		hsa-miR-4708-5p	0	0		hsa-miR-4708-5p	0	0
hsa-miR-4709-3p	0	0		hsa-miR-4709-3p	1	0.0921231		hsa-miR-4709-3p	0	0		hsa-miR-4709-3p	0	0
hsa-miR-4709-5p	0	0		hsa-miR-4709-5p	0	0		hsa-miR-4709-5p	0	0		hsa-miR-4709-5p	1	0.0871263
hsa-miR-4710	0	0		hsa-miR-4710	0	0		hsa-miR-4710	1	0.0940104		hsa-miR-4710	0	0
hsa-miR-4711-3p	0	0		hsa-miR-4711-3p	0	0		hsa-miR-4711-3p	0	0		hsa-miR-4711-3p	0	0
hsa-miR-4711-5p	0	0		hsa-miR-4711-5p	0	0		hsa-miR-4711-5p	0	0		hsa-miR-4711-5p	0	0
hsa-miR-4712-3p	0	0		hsa-miR-4712-3p	0	0		hsa-miR-4712-3p	1	0.0940104		hsa-miR-4712-3p	0	0
hsa-miR-4712-5p	0	0		hsa-miR-4712-5p	0	0		hsa-miR-4712-5p	0	0		hsa-miR-4712-5p	0	0
hsa-miR-4713-3p	0	0		hsa-miR-4713-3p	0	0		hsa-miR-4713-3p	0	0		hsa-miR-4713-3p	0	0
hsa-miR-4713-5p	0	0		hsa-miR-4713-5p	0	0		hsa-miR-4713-5p	0	0		hsa-miR-4713-5p	0	0
hsa-miR-4714-3p	0	0		hsa-miR-4714-3p	0	0		hsa-miR-4714-3p	0	0		hsa-miR-4714-3p	0	0
hsa-miR-4714-5p	0	0		hsa-miR-4714-5p	0	0		hsa-miR-4714-5p	0	0		hsa-miR-4714-5p	0	0
hsa-miR-4715-3p	0	0		hsa-miR-4715-3p	0	0		hsa-miR-4715-3p	0	0		hsa-miR-4715-3p	0	0
hsa-miR-4715-5p	0	0		hsa-miR-4715-5p	0	0		hsa-miR-4715-5p	0	0		hsa-miR-4715-5p	0	0
hsa-miR-4716-3p	8	0.696233		hsa-miR-4716-3p	1	0.0921231		hsa-miR-4716-3p	3	0.282031		hsa-miR-4716-3p	3	0.261379
hsa-miR-4716-5p	0	0		hsa-miR-4716-5p	0	0		hsa-miR-4716-5p	0	0		hsa-miR-4716-5p	0	0
hsa-miR-4717-3p	0	0		hsa-miR-4717-3p	0	0		hsa-miR-4717-3p	0	0		hsa-miR-4717-3p	0	0
hsa-miR-4717-5p	0	0		hsa-miR-4717-5p	0	0		hsa-miR-4717-5p	0	0		hsa-miR-4717-5p	0	0
hsa-miR-4718	0	0		hsa-miR-4718	0	0		hsa-miR-4718	0	0		hsa-miR-4718	0	0
hsa-miR-4719	0	0		hsa-miR-4719	0	0		hsa-miR-4719	0	0		hsa-miR-4719	0	0
hsa-miR-4720-3p	0	0		hsa-miR-4720-3p	0	0		hsa-miR-4720-3p	0	0		hsa-miR-4720-3p	0	0
hsa-miR-4720-5p	0	0		hsa-miR-4720-5p	0	0		hsa-miR-4720-5p	0	0		hsa-miR-4720-5p	0	0
hsa-miR-4721	0	0		hsa-miR-4721	0	0		hsa-miR-4721	0	0		hsa-miR-4721	1	0.0871263
hsa-miR-4722-3p	0	0		hsa-miR-4722-3p	0	0		hsa-miR-4722-3p	0	0		hsa-miR-4722-3p	0	0
hsa-miR-4722-5p	0	0		hsa-miR-4722-5p	0	0		hsa-miR-4722-5p	0	0		hsa-miR-4722-5p	1	0.0871263
hsa-miR-4723-3p	0	0		hsa-miR-4723-3p	0	0		hsa-miR-4723-3p	0	0		hsa-miR-4723-3p	0	0
hsa-miR-4723-5p	0	0		hsa-miR-4723-5p	4	0.368492		hsa-miR-4723-5p	0	0		hsa-miR-4723-5p	0	0
hsa-miR-4724-3p	0	0		hsa-miR-4724-3p	0	0		hsa-miR-4724-3p	0	0		hsa-miR-4724-3p	0	0
hsa-miR-4724-5p	0	0		hsa-miR-4724-5p	0	0		hsa-miR-4724-5p	1	0.0940104		hsa-miR-4724-5p	5	0.435632
hsa-miR-4725-3p	0	0		hsa-miR-4725-3p	1	0.0921231		hsa-miR-4725-3p	0	0		hsa-miR-4725-3p	1	0.0871263
hsa-miR-4725-5p	0	0		hsa-miR-4725-5p	0	0		hsa-miR-4725-5p	0	0		hsa-miR-4725-5p	0	0
hsa-miR-4726-3p	0	0		hsa-miR-4726-3p	0	0		hsa-miR-4726-3p	0	0		hsa-miR-4726-3p	0	0
hsa-miR-4726-5p	2	0.174058		hsa-miR-4726-5p	4	0.368492		hsa-miR-4726-5p	0	0		hsa-miR-4726-5p	1	0.0871263
hsa-miR-4727-3p	0	0		hsa-miR-4727-3p	0	0		hsa-miR-4727-3p	0	0		hsa-miR-4727-3p	1	0.0871263
hsa-miR-4727-5p	0	0		hsa-miR-4727-5p	0	0		hsa-miR-4727-5p	0	0		hsa-miR-4727-5p	0	0
hsa-miR-4728-3p	0	0		hsa-miR-4728-3p	0	0		hsa-miR-4728-3p	0	0		hsa-miR-4728-3p	0	0
hsa-miR-4728-5p	3	0.261087		hsa-miR-4728-5p	0	0		hsa-miR-4728-5p	0	0		hsa-miR-4728-5p	1	0.0871263
hsa-miR-4729	0	0		hsa-miR-4729	0	0		hsa-miR-4729	0	0		hsa-miR-4729	0	0
hsa-miR-4730	0	0		hsa-miR-4730	0	0		hsa-miR-4730	0	0		hsa-miR-4730	0	0
hsa-miR-4731-3p	0	0		hsa-miR-4731-3p	0	0		hsa-miR-4731-3p	0	0		hsa-miR-4731-3p	0	0
hsa-miR-4731-5p	0	0		hsa-miR-4731-5p	0	0		hsa-miR-4731-5p	0	0		hsa-miR-4731-5p	0	0
hsa-miR-4732-3p	0	0		hsa-miR-4732-3p	1	0.0921231		hsa-miR-4732-3p	0	0		hsa-miR-4732-3p	0	0
hsa-miR-4732-5p	266	23.1498		hsa-miR-4732-5p	198	18.2404		hsa-miR-4732-5p	162	15.2297		hsa-miR-4732-5p	133	11.5878
hsa-miR-4733-3p	0	0		hsa-miR-4733-3p	0	0		hsa-miR-4733-3p	0	0		hsa-miR-4733-3p	0	0
hsa-miR-4733-5p	0	0		hsa-miR-4733-5p	0	0		hsa-miR-4733-5p	0	0		hsa-miR-4733-5p	0	0
hsa-miR-4734	0	0		hsa-miR-4734	3	0.276369		hsa-miR-4734	0	0		hsa-miR-4734	0	0
hsa-miR-4735-3p	0	0		hsa-miR-4735-3p	0	0		hsa-miR-4735-3p	0	0		hsa-miR-4735-3p	0	0
hsa-miR-4735-5p	0	0		hsa-miR-4735-5p	0	0		hsa-miR-4735-5p	0	0		hsa-miR-4735-5p	0	0
hsa-miR-4736	8	0.696233		hsa-miR-4736	22	2.02671		hsa-miR-4736	5	0.470052		hsa-miR-4736	13	1.13264
hsa-miR-4737	0	0		hsa-miR-4737	0	0		hsa-miR-4737	0	0		hsa-miR-4737	0	0
hsa-miR-4738-3p	0	0		hsa-miR-4738-3p	0	0		hsa-miR-4738-3p	2	0.188021		hsa-miR-4738-3p	5	0.435632
hsa-miR-4738-5p	0	0		hsa-miR-4738-5p	0	0		hsa-miR-4738-5p	0	0		hsa-miR-4738-5p	0	0
hsa-miR-4739	0	0		hsa-miR-4739	0	0		hsa-miR-4739	2	0.188021		hsa-miR-4739	0	0
hsa-miR-4740-3p	0	0		hsa-miR-4740-3p	0	0		hsa-miR-4740-3p	0	0		hsa-miR-4740-3p	0	0
hsa-miR-4740-5p	0	0		hsa-miR-4740-5p	0	0		hsa-miR-4740-5p	0	0		hsa-miR-4740-5p	0	0
hsa-miR-4741	0	0		hsa-miR-4741	0	0		hsa-miR-4741	0	0		hsa-miR-4741	0	0
hsa-miR-4742-3p	5	0.435146		hsa-miR-4742-3p	5	0.460616		hsa-miR-4742-3p	0	0		hsa-miR-4742-3p	3	0.261379
hsa-miR-4742-5p	20	1.74058		hsa-miR-4742-5p	12	1.10548		hsa-miR-4742-5p	7	0.658073		hsa-miR-4742-5p	8	0.697011
hsa-miR-4743-3p	0	0		hsa-miR-4743-3p	0	0		hsa-miR-4743-3p	0	0		hsa-miR-4743-3p	0	0
hsa-miR-4743-5p	6	0.522175		hsa-miR-4743-5p	11	1.01335		hsa-miR-4743-5p	11	1.03411		hsa-miR-4743-5p	37	3.22367
hsa-miR-4744	0	0		hsa-miR-4744	0	0		hsa-miR-4744	0	0		hsa-miR-4744	0	0
hsa-miR-4745-3p	0	0		hsa-miR-4745-3p	0	0		hsa-miR-4745-3p	0	0		hsa-miR-4745-3p	0	0
hsa-miR-4745-5p	1	0.0870292		hsa-miR-4745-5p	1	0.0921231		hsa-miR-4745-5p	4	0.376042		hsa-miR-4745-5p	4	0.348505
hsa-miR-4746-3p	0	0		hsa-miR-4746-3p	0	0		hsa-miR-4746-3p	0	0		hsa-miR-4746-3p	0	0
hsa-miR-4746-5p	1	0.0870292		hsa-miR-4746-5p	1	0.0921231		hsa-miR-4746-5p	0	0		hsa-miR-4746-5p	0	0
hsa-miR-4747-3p	0	0		hsa-miR-4747-3p	0	0		hsa-miR-4747-3p	1	0.0940104		hsa-miR-4747-3p	0	0
hsa-miR-4747-5p	0	0		hsa-miR-4747-5p	0	0		hsa-miR-4747-5p	2	0.188021		hsa-miR-4747-5p	3	0.261379
hsa-miR-4748	2	0.174058		hsa-miR-4748	0	0		hsa-miR-4748	1	0.0940104		hsa-miR-4748	5	0.435632
hsa-miR-4749-3p	0	0		hsa-miR-4749-3p	0	0		hsa-miR-4749-3p	0	0		hsa-miR-4749-3p	0	0
hsa-miR-4749-5p	1	0.0870292		hsa-miR-4749-5p	0	0		hsa-miR-4749-5p	5	0.470052		hsa-miR-4749-5p	3	0.261379
hsa-miR-4750-3p	0	0		hsa-miR-4750-3p	0	0		hsa-miR-4750-3p	0	0		hsa-miR-4750-3p	0	0
hsa-miR-4750-5p	2	0.174058		hsa-miR-4750-5p	2	0.184246		hsa-miR-4750-5p	1	0.0940104		hsa-miR-4750-5p	6	0.522758
hsa-miR-4751	0	0		hsa-miR-4751	0	0		hsa-miR-4751	0	0		hsa-miR-4751	0	0
hsa-miR-4752	11	0.957321		hsa-miR-4752	1	0.0921231		hsa-miR-4752	0	0		hsa-miR-4752	0	0
hsa-miR-4753-3p	0	0		hsa-miR-4753-3p	2	0.184246		hsa-miR-4753-3p	0	0		hsa-miR-4753-3p	0	0
hsa-miR-4753-5p	0	0		hsa-miR-4753-5p	0	0		hsa-miR-4753-5p	0	0		hsa-miR-4753-5p	2	0.174253
hsa-miR-4754	0	0		hsa-miR-4754	0	0		hsa-miR-4754	3	0.282031		hsa-miR-4754	0	0
hsa-miR-4755-3p	0	0		hsa-miR-4755-3p	4	0.368492		hsa-miR-4755-3p	0	0		hsa-miR-4755-3p	0	0
hsa-miR-4755-5p	0	0		hsa-miR-4755-5p	0	0		hsa-miR-4755-5p	1	0.0940104		hsa-miR-4755-5p	3	0.261379
hsa-miR-4756-3p	0	0		hsa-miR-4756-3p	0	0		hsa-miR-4756-3p	0	0		hsa-miR-4756-3p	0	0
hsa-miR-4756-5p	0	0		hsa-miR-4756-5p	0	0		hsa-miR-4756-5p	0	0		hsa-miR-4756-5p	0	0
hsa-miR-4757-3p	0	0		hsa-miR-4757-3p	0	0		hsa-miR-4757-3p	0	0		hsa-miR-4757-3p	0	0
hsa-miR-4757-5p	0	0		hsa-miR-4757-5p	0	0		hsa-miR-4757-5p	1	0.0940104		hsa-miR-4757-5p	2	0.174253
hsa-miR-4758-3p	0	0		hsa-miR-4758-3p	0	0		hsa-miR-4758-3p	0	0		hsa-miR-4758-3p	0	0
hsa-miR-4758-5p	0	0		hsa-miR-4758-5p	0	0		hsa-miR-4758-5p	0	0		hsa-miR-4758-5p	0	0
hsa-miR-4759	0	0		hsa-miR-4759	0	0		hsa-miR-4759	0	0		hsa-miR-4759	0	0
hsa-miR-4760-3p	0	0		hsa-miR-4760-3p	0	0		hsa-miR-4760-3p	0	0		hsa-miR-4760-3p	0	0
hsa-miR-4760-5p	0	0		hsa-miR-4760-5p	0	0		hsa-miR-4760-5p	0	0		hsa-miR-4760-5p	0	0
hsa-miR-4761-3p	0	0		hsa-miR-4761-3p	0	0		hsa-miR-4761-3p	0	0		hsa-miR-4761-3p	0	0
hsa-miR-4761-5p	0	0		hsa-miR-4761-5p	0	0		hsa-miR-4761-5p	0	0		hsa-miR-4761-5p	0	0
hsa-miR-4762-3p	3	0.261087		hsa-miR-4762-3p	0	0		hsa-miR-4762-3p	2	0.188021		hsa-miR-4762-3p	0	0
hsa-miR-4762-5p	0	0		hsa-miR-4762-5p	0	0		hsa-miR-4762-5p	0	0		hsa-miR-4762-5p	0	0
hsa-miR-4763-3p	0	0		hsa-miR-4763-3p	0	0		hsa-miR-4763-3p	0	0		hsa-miR-4763-3p	0	0
hsa-miR-4763-5p	0	0		hsa-miR-4763-5p	0	0		hsa-miR-4763-5p	0	0		hsa-miR-4763-5p	0	0
hsa-miR-4764-3p	0	0		hsa-miR-4764-3p	0	0		hsa-miR-4764-3p	0	0		hsa-miR-4764-3p	0	0
hsa-miR-4764-5p	0	0		hsa-miR-4764-5p	0	0		hsa-miR-4764-5p	0	0		hsa-miR-4764-5p	0	0
hsa-miR-4765	0	0		hsa-miR-4765	0	0		hsa-miR-4765	0	0		hsa-miR-4765	0	0
hsa-miR-4766-3p	0	0		hsa-miR-4766-3p	0	0		hsa-miR-4766-3p	0	0		hsa-miR-4766-3p	0	0
hsa-miR-4766-5p	1	0.0870292		hsa-miR-4766-5p	1	0.0921231		hsa-miR-4766-5p	1	0.0940104		hsa-miR-4766-5p	0	0
hsa-miR-4767	0	0		hsa-miR-4767	0	0		hsa-miR-4767	0	0		hsa-miR-4767	2	0.174253
hsa-miR-4768-3p	0	0		hsa-miR-4768-3p	0	0		hsa-miR-4768-3p	0	0		hsa-miR-4768-3p	0	0
hsa-miR-4768-5p	0	0		hsa-miR-4768-5p	0	0		hsa-miR-4768-5p	0	0		hsa-miR-4768-5p	0	0
hsa-miR-4769-3p	0	0		hsa-miR-4769-3p	0	0		hsa-miR-4769-3p	0	0		hsa-miR-4769-3p	0	0
hsa-miR-4769-5p	0	0		hsa-miR-4769-5p	0	0		hsa-miR-4769-5p	0	0		hsa-miR-4769-5p	0	0
hsa-miR-4770	0	0		hsa-miR-4770	0	0		hsa-miR-4770	0	0		hsa-miR-4770	0	0
hsa-miR-4771	0	0		hsa-miR-4771	0	0		hsa-miR-4771	0	0		hsa-miR-4771	0	0
hsa-miR-4772-3p	13	1.13138		hsa-miR-4772-3p	6	0.552739		hsa-miR-4772-3p	13	1.22214		hsa-miR-4772-3p	4	0.348505
hsa-miR-4772-5p	5	0.435146		hsa-miR-4772-5p	6	0.552739		hsa-miR-4772-5p	10	0.940104		hsa-miR-4772-5p	4	0.348505
hsa-miR-4773	64	5.56987		hsa-miR-4773	27	2.48732		hsa-miR-4773	32	3.00833		hsa-miR-4773	24	2.09103
hsa-miR-4774-3p	0	0		hsa-miR-4774-3p	0	0		hsa-miR-4774-3p	0	0		hsa-miR-4774-3p	0	0
hsa-miR-4774-5p	5	0.435146		hsa-miR-4774-5p	4	0.368492		hsa-miR-4774-5p	0	0		hsa-miR-4774-5p	2	0.174253
hsa-miR-4775	2	0.174058		hsa-miR-4775	5	0.460616		hsa-miR-4775	4	0.376042		hsa-miR-4775	0	0
hsa-miR-4776-3p	0	0		hsa-miR-4776-3p	0	0		hsa-miR-4776-3p	0	0		hsa-miR-4776-3p	0	0
hsa-miR-4776-5p	0	0		hsa-miR-4776-5p	0	0		hsa-miR-4776-5p	0	0		hsa-miR-4776-5p	0	0
hsa-miR-4777-3p	5	0.435146		hsa-miR-4777-3p	1	0.0921231		hsa-miR-4777-3p	0	0		hsa-miR-4777-3p	0	0
hsa-miR-4777-5p	0	0		hsa-miR-4777-5p	0	0		hsa-miR-4777-5p	0	0		hsa-miR-4777-5p	0	0
hsa-miR-4778-3p	0	0		hsa-miR-4778-3p	0	0		hsa-miR-4778-3p	0	0		hsa-miR-4778-3p	0	0
hsa-miR-4778-5p	0	0		hsa-miR-4778-5p	0	0		hsa-miR-4778-5p	0	0		hsa-miR-4778-5p	0	0
hsa-miR-4779	3	0.261087		hsa-miR-4779	4	0.368492		hsa-miR-4779	3	0.282031		hsa-miR-4779	0	0
hsa-miR-4780	0	0		hsa-miR-4780	0	0		hsa-miR-4780	0	0		hsa-miR-4780	0	0
hsa-miR-4781-3p	1	0.0870292		hsa-miR-4781-3p	0	0		hsa-miR-4781-3p	1	0.0940104		hsa-miR-4781-3p	1	0.0871263
hsa-miR-4781-5p	0	0		hsa-miR-4781-5p	0	0		hsa-miR-4781-5p	0	0		hsa-miR-4781-5p	0	0
hsa-miR-4782-3p	0	0		hsa-miR-4782-3p	0	0		hsa-miR-4782-3p	0	0		hsa-miR-4782-3p	0	0
hsa-miR-4782-5p	0	0		hsa-miR-4782-5p	1	0.0921231		hsa-miR-4782-5p	3	0.282031		hsa-miR-4782-5p	0	0
hsa-miR-4783-3p	0	0		hsa-miR-4783-3p	0	0		hsa-miR-4783-3p	0	0		hsa-miR-4783-3p	1	0.0871263
hsa-miR-4783-5p	0	0		hsa-miR-4783-5p	0	0		hsa-miR-4783-5p	0	0		hsa-miR-4783-5p	0	0
hsa-miR-4784	0	0		hsa-miR-4784	0	0		hsa-miR-4784	1	0.0940104		hsa-miR-4784	0	0
hsa-miR-4785	48	4.1774		hsa-miR-4785	6	0.552739		hsa-miR-4785	27	2.53828		hsa-miR-4785	135	11.7621
hsa-miR-4786-3p	0	0		hsa-miR-4786-3p	0	0		hsa-miR-4786-3p	0	0		hsa-miR-4786-3p	0	0
hsa-miR-4786-5p	2	0.174058		hsa-miR-4786-5p	0	0		hsa-miR-4786-5p	0	0		hsa-miR-4786-5p	0	0
hsa-miR-4787-3p	3	0.261087		hsa-miR-4787-3p	0	0		hsa-miR-4787-3p	0	0		hsa-miR-4787-3p	0	0
hsa-miR-4787-5p	0	0		hsa-miR-4787-5p	0	0		hsa-miR-4787-5p	0	0		hsa-miR-4787-5p	0	0
hsa-miR-4788	0	0		hsa-miR-4788	0	0		hsa-miR-4788	0	0		hsa-miR-4788	0	0
hsa-miR-4789-3p	0	0		hsa-miR-4789-3p	0	0		hsa-miR-4789-3p	0	0		hsa-miR-4789-3p	0	0
hsa-miR-4789-5p	0	0		hsa-miR-4789-5p	0	0		hsa-miR-4789-5p	0	0		hsa-miR-4789-5p	0	0
hsa-miR-4790-3p	0	0		hsa-miR-4790-3p	0	0		hsa-miR-4790-3p	0	0		hsa-miR-4790-3p	0	0
hsa-miR-4790-5p	0	0		hsa-miR-4790-5p	0	0		hsa-miR-4790-5p	0	0		hsa-miR-4790-5p	0	0
hsa-miR-4791	0	0		hsa-miR-4791	0	0		hsa-miR-4791	0	0		hsa-miR-4791	2	0.174253
hsa-miR-4792	0	0		hsa-miR-4792	0	0		hsa-miR-4792	0	0		hsa-miR-4792	0	0
hsa-miR-4793-3p	0	0		hsa-miR-4793-3p	0	0		hsa-miR-4793-3p	0	0		hsa-miR-4793-3p	0	0
hsa-miR-4793-5p	0	0		hsa-miR-4793-5p	0	0		hsa-miR-4793-5p	0	0		hsa-miR-4793-5p	0	0
hsa-miR-4794	0	0		hsa-miR-4794	0	0		hsa-miR-4794	0	0		hsa-miR-4794	0	0
hsa-miR-4795-3p	0	0		hsa-miR-4795-3p	0	0		hsa-miR-4795-3p	0	0		hsa-miR-4795-3p	0	0
hsa-miR-4795-5p	0	0		hsa-miR-4795-5p	0	0		hsa-miR-4795-5p	0	0		hsa-miR-4795-5p	0	0
hsa-miR-4796-3p	0	0		hsa-miR-4796-3p	0	0		hsa-miR-4796-3p	0	0		hsa-miR-4796-3p	0	0
hsa-miR-4796-5p	0	0		hsa-miR-4796-5p	0	0		hsa-miR-4796-5p	0	0		hsa-miR-4796-5p	0	0
hsa-miR-4797-3p	0	0		hsa-miR-4797-3p	0	0		hsa-miR-4797-3p	0	0		hsa-miR-4797-3p	0	0
hsa-miR-4797-5p	0	0		hsa-miR-4797-5p	0	0		hsa-miR-4797-5p	0	0		hsa-miR-4797-5p	0	0
hsa-miR-4798-3p	0	0		hsa-miR-4798-3p	0	0		hsa-miR-4798-3p	0	0		hsa-miR-4798-3p	0	0
hsa-miR-4798-5p	0	0		hsa-miR-4798-5p	0	0		hsa-miR-4798-5p	0	0		hsa-miR-4798-5p	0	0
hsa-miR-4799-3p	0	0		hsa-miR-4799-3p	0	0		hsa-miR-4799-3p	0	0		hsa-miR-4799-3p	0	0
hsa-miR-4799-5p	2	0.174058		hsa-miR-4799-5p	0	0		hsa-miR-4799-5p	1	0.0940104		hsa-miR-4799-5p	0	0
hsa-miR-4800-3p	0	0		hsa-miR-4800-3p	0	0		hsa-miR-4800-3p	0	0		hsa-miR-4800-3p	0	0
hsa-miR-4800-5p	0	0		hsa-miR-4800-5p	3	0.276369		hsa-miR-4800-5p	2	0.188021		hsa-miR-4800-5p	0	0
hsa-miR-4801	0	0		hsa-miR-4801	0	0		hsa-miR-4801	0	0		hsa-miR-4801	0	0
hsa-miR-4802-3p	5	0.435146		hsa-miR-4802-3p	0	0		hsa-miR-4802-3p	1	0.0940104		hsa-miR-4802-3p	0	0
hsa-miR-4802-5p	0	0		hsa-miR-4802-5p	0	0		hsa-miR-4802-5p	0	0		hsa-miR-4802-5p	0	0
hsa-miR-4803	0	0		hsa-miR-4803	0	0		hsa-miR-4803	0	0		hsa-miR-4803	0	0
hsa-miR-4804-3p	0	0		hsa-miR-4804-3p	0	0		hsa-miR-4804-3p	0	0		hsa-miR-4804-3p	0	0
hsa-miR-4804-5p	0	0		hsa-miR-4804-5p	0	0		hsa-miR-4804-5p	1	0.0940104		hsa-miR-4804-5p	0	0
hsa-miR-483-3p	0	0		hsa-miR-483-3p	0	0		hsa-miR-483-3p	0	0		hsa-miR-483-3p	0	0
hsa-miR-483-5p	0	0		hsa-miR-483-5p	0	0		hsa-miR-483-5p	7	0.658073		hsa-miR-483-5p	1	0.0871263
hsa-miR-484	86	7.48451		hsa-miR-484	25	2.30308		hsa-miR-484	55	5.17057		hsa-miR-484	109	9.49677
hsa-miR-485-3p	24	2.0887		hsa-miR-485-3p	55	5.06677		hsa-miR-485-3p	1	0.0940104		hsa-miR-485-3p	16	1.39402
hsa-miR-485-5p	25	2.17573		hsa-miR-485-5p	35	3.22431		hsa-miR-485-5p	3	0.282031		hsa-miR-485-5p	69	6.01172
hsa-miR-486-3p	80	6.96233		hsa-miR-486-3p	77	7.09348		hsa-miR-486-3p	90	8.46094		hsa-miR-486-3p	135	11.7621
hsa-miR-486-5p	3029	263.611		hsa-miR-486-5p	2534	233.44		hsa-miR-486-5p	3520	330.917		hsa-miR-486-5p	5163	449.833
hsa-miR-487a	6	0.522175		hsa-miR-487a	2	0.184246		hsa-miR-487a	0	0		hsa-miR-487a	6	0.522758
hsa-miR-487b	90	7.83262		hsa-miR-487b	83	7.64622		hsa-miR-487b	1	0.0940104		hsa-miR-487b	50	4.35632
hsa-miR-488-3p	0	0		hsa-miR-488-3p	0	0		hsa-miR-488-3p	0	0		hsa-miR-488-3p	0	0
hsa-miR-488-5p	0	0		hsa-miR-488-5p	0	0		hsa-miR-488-5p	0	0		hsa-miR-488-5p	0	0
hsa-miR-489	0	0		hsa-miR-489	0	0		hsa-miR-489	0	0		hsa-miR-489	0	0
hsa-miR-490-3p	0	0		hsa-miR-490-3p	0	0		hsa-miR-490-3p	0	0		hsa-miR-490-3p	0	0
hsa-miR-490-5p	0	0		hsa-miR-490-5p	0	0		hsa-miR-490-5p	0	0		hsa-miR-490-5p	0	0
hsa-miR-491-3p	2	0.174058		hsa-miR-491-3p	0	0		hsa-miR-491-3p	0	0		hsa-miR-491-3p	1	0.0871263
hsa-miR-491-5p	4	0.348117		hsa-miR-491-5p	1	0.0921231		hsa-miR-491-5p	1	0.0940104		hsa-miR-491-5p	10	0.871263
hsa-miR-492	0	0		hsa-miR-492	0	0		hsa-miR-492	0	0		hsa-miR-492	0	0
hsa-miR-493-3p	2	0.174058		hsa-miR-493-3p	13	1.1976		hsa-miR-493-3p	0	0		hsa-miR-493-3p	1	0.0871263
hsa-miR-493-5p	39	3.39414		hsa-miR-493-5p	37	3.40856		hsa-miR-493-5p	4	0.376042		hsa-miR-493-5p	18	1.56827
hsa-miR-494	11	0.957321		hsa-miR-494	0	0		hsa-miR-494	2	0.188021		hsa-miR-494	4	0.348505
hsa-miR-495-3p	920	80.0668		hsa-miR-495-3p	1026	94.5183		hsa-miR-495-3p	11	1.03411		hsa-miR-495-3p	185	16.1184
hsa-miR-495-5p	0	0		hsa-miR-495-5p	1	0.0921231		hsa-miR-495-5p	0	0		hsa-miR-495-5p	3	0.261379
hsa-miR-496	4	0.348117		hsa-miR-496	6	0.552739		hsa-miR-496	0	0		hsa-miR-496	1	0.0871263
hsa-miR-497-3p	0	0		hsa-miR-497-3p	0	0		hsa-miR-497-3p	0	0		hsa-miR-497-3p	0	0
hsa-miR-497-5p	11	0.957321		hsa-miR-497-5p	8	0.736985		hsa-miR-497-5p	8	0.752083		hsa-miR-497-5p	7	0.609884
hsa-miR-498	0	0		hsa-miR-498	0	0		hsa-miR-498	0	0		hsa-miR-498	0	0
hsa-miR-4999-3p	0	0		hsa-miR-4999-3p	0	0		hsa-miR-4999-3p	0	0		hsa-miR-4999-3p	0	0
hsa-miR-4999-5p	0	0		hsa-miR-4999-5p	0	0		hsa-miR-4999-5p	1	0.0940104		hsa-miR-4999-5p	0	0
hsa-miR-499a-3p	0	0		hsa-miR-499a-3p	0	0		hsa-miR-499a-3p	0	0		hsa-miR-499a-3p	0	0
hsa-miR-499a-5p	176	15.3171		hsa-miR-499a-5p	135	12.4366		hsa-miR-499a-5p	70	6.58073		hsa-miR-499a-5p	97	8.45125
hsa-miR-499b-3p	0	0		hsa-miR-499b-3p	0	0		hsa-miR-499b-3p	0	0		hsa-miR-499b-3p	0	0
hsa-miR-499b-5p	0	0		hsa-miR-499b-5p	0	0		hsa-miR-499b-5p	0	0		hsa-miR-499b-5p	0	0
hsa-miR-5000-3p	0	0		hsa-miR-5000-3p	0	0		hsa-miR-5000-3p	1	0.0940104		hsa-miR-5000-3p	2	0.174253
hsa-miR-5000-5p	0	0		hsa-miR-5000-5p	0	0		hsa-miR-5000-5p	0	0		hsa-miR-5000-5p	0	0
hsa-miR-5001-3p	0	0		hsa-miR-5001-3p	0	0		hsa-miR-5001-3p	0	0		hsa-miR-5001-3p	0	0
hsa-miR-5001-5p	2	0.174058		hsa-miR-5001-5p	7	0.644862		hsa-miR-5001-5p	3	0.282031		hsa-miR-5001-5p	16	1.39402
hsa-miR-5002-3p	0	0		hsa-miR-5002-3p	0	0		hsa-miR-5002-3p	0	0		hsa-miR-5002-3p	0	0
hsa-miR-5002-5p	0	0		hsa-miR-5002-5p	0	0		hsa-miR-5002-5p	0	0		hsa-miR-5002-5p	0	0
hsa-miR-5003-3p	0	0		hsa-miR-5003-3p	0	0		hsa-miR-5003-3p	0	0		hsa-miR-5003-3p	4	0.348505
hsa-miR-5003-5p	0	0		hsa-miR-5003-5p	0	0		hsa-miR-5003-5p	0	0		hsa-miR-5003-5p	0	0
hsa-miR-5004-3p	0	0		hsa-miR-5004-3p	0	0		hsa-miR-5004-3p	0	0		hsa-miR-5004-3p	0	0
hsa-miR-5004-5p	0	0		hsa-miR-5004-5p	0	0		hsa-miR-5004-5p	0	0		hsa-miR-5004-5p	0	0
hsa-miR-5006-3p	0	0		hsa-miR-5006-3p	0	0		hsa-miR-5006-3p	0	0		hsa-miR-5006-3p	0	0
hsa-miR-5006-5p	0	0		hsa-miR-5006-5p	0	0		hsa-miR-5006-5p	0	0		hsa-miR-5006-5p	0	0
hsa-miR-5007-3p	0	0		hsa-miR-5007-3p	0	0		hsa-miR-5007-3p	0	0		hsa-miR-5007-3p	0	0
hsa-miR-5007-5p	0	0		hsa-miR-5007-5p	0	0		hsa-miR-5007-5p	0	0		hsa-miR-5007-5p	0	0
hsa-miR-5008-3p	0	0		hsa-miR-5008-3p	0	0		hsa-miR-5008-3p	0	0		hsa-miR-5008-3p	0	0
hsa-miR-5008-5p	0	0		hsa-miR-5008-5p	0	0		hsa-miR-5008-5p	0	0		hsa-miR-5008-5p	0	0
hsa-miR-5009-3p	0	0		hsa-miR-5009-3p	0	0		hsa-miR-5009-3p	0	0		hsa-miR-5009-3p	0	0
hsa-miR-5009-5p	4	0.348117		hsa-miR-5009-5p	2	0.184246		hsa-miR-5009-5p	3	0.282031		hsa-miR-5009-5p	2	0.174253
hsa-miR-500a-3p	8	0.696233		hsa-miR-500a-3p	8	0.736985		hsa-miR-500a-3p	3	0.282031		hsa-miR-500a-3p	7	0.609884
hsa-miR-500a-5p	0	0		hsa-miR-500a-5p	0	0		hsa-miR-500a-5p	2	0.188021		hsa-miR-500a-5p	0	0
hsa-miR-500b	0	0		hsa-miR-500b	0	0		hsa-miR-500b	0	0		hsa-miR-500b	0	0
hsa-miR-501-3p	80	6.96233		hsa-miR-501-3p	43	3.96129		hsa-miR-501-3p	31	2.91432		hsa-miR-501-3p	29	2.52666
hsa-miR-501-5p	1	0.0870292		hsa-miR-501-5p	0	0		hsa-miR-501-5p	0	0		hsa-miR-501-5p	0	0
hsa-miR-5010-3p	0	0		hsa-miR-5010-3p	0	0		hsa-miR-5010-3p	0	0		hsa-miR-5010-3p	0	0
hsa-miR-5010-5p	116	10.0954		hsa-miR-5010-5p	66	6.08013		hsa-miR-5010-5p	31	2.91432		hsa-miR-5010-5p	397	34.5892
hsa-miR-5011-3p	0	0		hsa-miR-5011-3p	0	0		hsa-miR-5011-3p	0	0		hsa-miR-5011-3p	0	0
hsa-miR-5011-5p	0	0		hsa-miR-5011-5p	0	0		hsa-miR-5011-5p	0	0		hsa-miR-5011-5p	0	0
hsa-miR-502-3p	109	9.48618		hsa-miR-502-3p	66	6.08013		hsa-miR-502-3p	74	6.95677		hsa-miR-502-3p	81	7.05723
hsa-miR-502-5p	0	0		hsa-miR-502-5p	0	0		hsa-miR-502-5p	0	0		hsa-miR-502-5p	0	0
hsa-miR-503-3p	1	0.0870292		hsa-miR-503-3p	0	0		hsa-miR-503-3p	2	0.188021		hsa-miR-503-3p	0	0
hsa-miR-503-5p	26	2.26276		hsa-miR-503-5p	40	3.68492		hsa-miR-503-5p	96	9.025		hsa-miR-503-5p	100	8.71263
hsa-miR-504	29	2.52385		hsa-miR-504	1	0.0921231		hsa-miR-504	4	0.376042		hsa-miR-504	6	0.522758
hsa-miR-5047	0	0		hsa-miR-5047	0	0		hsa-miR-5047	0	0		hsa-miR-5047	0	0
hsa-miR-505-3p	17	1.4795		hsa-miR-505-3p	12	1.10548		hsa-miR-505-3p	2	0.188021		hsa-miR-505-3p	4	0.348505
hsa-miR-505-5p	97	8.44183		hsa-miR-505-5p	109	10.0414		hsa-miR-505-5p	36	3.38438		hsa-miR-505-5p	95	8.277
hsa-miR-506-3p	0	0		hsa-miR-506-3p	0	0		hsa-miR-506-3p	0	0		hsa-miR-506-3p	0	0
hsa-miR-506-5p	0	0		hsa-miR-506-5p	0	0		hsa-miR-506-5p	0	0		hsa-miR-506-5p	0	0
hsa-miR-507	0	0		hsa-miR-507	0	0		hsa-miR-507	0	0		hsa-miR-507	0	0
hsa-miR-508-3p	0	0		hsa-miR-508-3p	3	0.276369		hsa-miR-508-3p	0	0		hsa-miR-508-3p	0	0
hsa-miR-508-5p	0	0		hsa-miR-508-5p	0	0		hsa-miR-508-5p	0	0		hsa-miR-508-5p	0	0
hsa-miR-5087	0	0		hsa-miR-5087	0	0		hsa-miR-5087	0	0		hsa-miR-5087	0	0
hsa-miR-5088	0	0		hsa-miR-5088	2	0.184246		hsa-miR-5088	0	0		hsa-miR-5088	4	0.348505
hsa-miR-5089-3p	0	0		hsa-miR-5089-3p	0	0		hsa-miR-5089-3p	0	0		hsa-miR-5089-3p	0	0
hsa-miR-5089-5p	0	0		hsa-miR-5089-5p	0	0		hsa-miR-5089-5p	0	0		hsa-miR-5089-5p	0	0
hsa-miR-509-3-5p	5	0.435146		hsa-miR-509-3-5p	3	0.276369		hsa-miR-509-3-5p	0	0		hsa-miR-509-3-5p	16	1.39402
hsa-miR-509-3p	2	0.174058		hsa-miR-509-3p	4	0.368492		hsa-miR-509-3p	1	0.0940104		hsa-miR-509-3p	4	0.348505
hsa-miR-509-5p	0	0		hsa-miR-509-5p	1	0.0921231		hsa-miR-509-5p	0	0		hsa-miR-509-5p	1	0.0871263
hsa-miR-5090	0	0		hsa-miR-5090	0	0		hsa-miR-5090	0	0		hsa-miR-5090	0	0
hsa-miR-5091	0	0		hsa-miR-5091	0	0		hsa-miR-5091	0	0		hsa-miR-5091	0	0
hsa-miR-5092	0	0		hsa-miR-5092	0	0		hsa-miR-5092	0	0		hsa-miR-5092	0	0
hsa-miR-5093	0	0		hsa-miR-5093	0	0		hsa-miR-5093	0	0		hsa-miR-5093	0	0
hsa-miR-5094	0	0		hsa-miR-5094	0	0		hsa-miR-5094	0	0		hsa-miR-5094	0	0
hsa-miR-5095	0	0		hsa-miR-5095	0	0		hsa-miR-5095	0	0		hsa-miR-5095	0	0
hsa-miR-5096	0	0		hsa-miR-5096	0	0		hsa-miR-5096	0	0		hsa-miR-5096	0	0
hsa-miR-510	0	0		hsa-miR-510	0	0		hsa-miR-510	0	0		hsa-miR-510	0	0
hsa-miR-5100	0	0		hsa-miR-5100	0	0		hsa-miR-5100	0	0		hsa-miR-5100	0	0
hsa-miR-511	0	0		hsa-miR-511	0	0		hsa-miR-511	0	0		hsa-miR-511	0	0
hsa-miR-512-3p	0	0		hsa-miR-512-3p	0	0		hsa-miR-512-3p	0	0		hsa-miR-512-3p	0	0
hsa-miR-512-5p	0	0		hsa-miR-512-5p	0	0		hsa-miR-512-5p	0	0		hsa-miR-512-5p	0	0
hsa-miR-513a-3p	0	0		hsa-miR-513a-3p	0	0		hsa-miR-513a-3p	0	0		hsa-miR-513a-3p	0	0
hsa-miR-513a-5p	0	0		hsa-miR-513a-5p	0	0		hsa-miR-513a-5p	0	0		hsa-miR-513a-5p	0	0
hsa-miR-513b	0	0		hsa-miR-513b	0	0		hsa-miR-513b	0	0		hsa-miR-513b	0	0
hsa-miR-513c-3p	0	0		hsa-miR-513c-3p	0	0		hsa-miR-513c-3p	0	0		hsa-miR-513c-3p	1	0.0871263
hsa-miR-513c-5p	1	0.0870292		hsa-miR-513c-5p	4	0.368492		hsa-miR-513c-5p	0	0		hsa-miR-513c-5p	0	0
hsa-miR-514a-3p	0	0		hsa-miR-514a-3p	0	0		hsa-miR-514a-3p	0	0		hsa-miR-514a-3p	3	0.261379
hsa-miR-514a-5p	0	0		hsa-miR-514a-5p	0	0		hsa-miR-514a-5p	0	0		hsa-miR-514a-5p	0	0
hsa-miR-514b-3p	0	0		hsa-miR-514b-3p	0	0		hsa-miR-514b-3p	0	0		hsa-miR-514b-3p	0	0
hsa-miR-514b-5p	0	0		hsa-miR-514b-5p	0	0		hsa-miR-514b-5p	0	0		hsa-miR-514b-5p	0	0
hsa-miR-515-3p	0	0		hsa-miR-515-3p	0	0		hsa-miR-515-3p	0	0		hsa-miR-515-3p	0	0
hsa-miR-515-5p	0	0		hsa-miR-515-5p	0	0		hsa-miR-515-5p	0	0		hsa-miR-515-5p	0	0
hsa-miR-516a-3p	0	0		hsa-miR-516a-3p	0	0		hsa-miR-516a-3p	0	0		hsa-miR-516a-3p	0	0
hsa-miR-516a-5p	0	0		hsa-miR-516a-5p	0	0		hsa-miR-516a-5p	0	0		hsa-miR-516a-5p	0	0
hsa-miR-516b-3p	0	0		hsa-miR-516b-3p	0	0		hsa-miR-516b-3p	0	0		hsa-miR-516b-3p	0	0
hsa-miR-516b-5p	0	0		hsa-miR-516b-5p	0	0		hsa-miR-516b-5p	0	0		hsa-miR-516b-5p	0	0
hsa-miR-517-5p	0	0		hsa-miR-517-5p	0	0		hsa-miR-517-5p	0	0		hsa-miR-517-5p	0	0
hsa-miR-517a-3p	0	0		hsa-miR-517a-3p	0	0		hsa-miR-517a-3p	0	0		hsa-miR-517a-3p	0	0
hsa-miR-517b-3p	0	0		hsa-miR-517b-3p	0	0		hsa-miR-517b-3p	0	0		hsa-miR-517b-3p	0	0
hsa-miR-517c-3p	0	0		hsa-miR-517c-3p	0	0		hsa-miR-517c-3p	0	0		hsa-miR-517c-3p	0	0
hsa-miR-5186	0	0		hsa-miR-5186	0	0		hsa-miR-5186	0	0		hsa-miR-5186	0	0
hsa-miR-5187-3p	0	0		hsa-miR-5187-3p	0	0		hsa-miR-5187-3p	0	0		hsa-miR-5187-3p	0	0
hsa-miR-5187-5p	221	19.2334		hsa-miR-5187-5p	133	12.2524		hsa-miR-5187-5p	101	9.49505		hsa-miR-5187-5p	157	13.6788
hsa-miR-5188	0	0		hsa-miR-5188	0	0		hsa-miR-5188	0	0		hsa-miR-5188	0	0
hsa-miR-5189	2	0.174058		hsa-miR-5189	9	0.829108		hsa-miR-5189	0	0		hsa-miR-5189	6	0.522758
hsa-miR-518a-3p	0	0		hsa-miR-518a-3p	0	0		hsa-miR-518a-3p	0	0		hsa-miR-518a-3p	0	0
hsa-miR-518a-5p	0	0		hsa-miR-518a-5p	0	0		hsa-miR-518a-5p	0	0		hsa-miR-518a-5p	0	0
hsa-miR-518b	0	0		hsa-miR-518b	0	0		hsa-miR-518b	0	0		hsa-miR-518b	0	0
hsa-miR-518c-3p	0	0		hsa-miR-518c-3p	0	0		hsa-miR-518c-3p	0	0		hsa-miR-518c-3p	0	0
hsa-miR-518c-5p	0	0		hsa-miR-518c-5p	0	0		hsa-miR-518c-5p	0	0		hsa-miR-518c-5p	0	0
hsa-miR-518d-3p	0	0		hsa-miR-518d-3p	0	0		hsa-miR-518d-3p	0	0		hsa-miR-518d-3p	0	0
hsa-miR-518d-5p	0	0		hsa-miR-518d-5p	0	0		hsa-miR-518d-5p	0	0		hsa-miR-518d-5p	0	0
hsa-miR-518e-3p	0	0		hsa-miR-518e-3p	0	0		hsa-miR-518e-3p	0	0		hsa-miR-518e-3p	0	0
hsa-miR-518e-5p	0	0		hsa-miR-518e-5p	0	0		hsa-miR-518e-5p	0	0		hsa-miR-518e-5p	0	0
hsa-miR-518f-3p	0	0		hsa-miR-518f-3p	0	0		hsa-miR-518f-3p	0	0		hsa-miR-518f-3p	0	0
hsa-miR-518f-5p	0	0		hsa-miR-518f-5p	0	0		hsa-miR-518f-5p	0	0		hsa-miR-518f-5p	0	0
hsa-miR-5190	0	0		hsa-miR-5190	0	0		hsa-miR-5190	0	0		hsa-miR-5190	0	0
hsa-miR-5191	0	0		hsa-miR-5191	0	0		hsa-miR-5191	0	0		hsa-miR-5191	0	0
hsa-miR-5192	0	0		hsa-miR-5192	0	0		hsa-miR-5192	0	0		hsa-miR-5192	1	0.0871263
hsa-miR-5193	3	0.261087		hsa-miR-5193	0	0		Hsa-miR-5193	3	0.282031		hsa-miR-5193	5	0.435632
hsa-miR-5194	3	0.261087		hsa-miR-5194	3	0.276369		hsa-miR-5194	4	0.376042		hsa-miR-5194	6	0.522758
hsa-miR-5195-3p	0	0		hsa-miR-5195-3p	0	0		hsa-miR-5195-3p	0	0		hsa-miR-5195-3p	0	0
hsa-miR-5195-5p	0	0		hsa-miR-5195-5p	0	0		hsa-miR-5195-5p	0	0		hsa-miR-5195-5p	0	0
hsa-miR-5196-3p	0	0		hsa-miR-5196-3p	0	0		hsa-miR-5196-3p	0	0		hsa-miR-5196-3p	0	0
hsa-miR-5196-5p	0	0		hsa-miR-5196-5p	0	0		hsa-miR-5196-5p	0	0		hsa-miR-5196-5p	0	0
hsa-miR-5197-3p	0	0		hsa-miR-5197-3p	0	0		hsa-miR-5197-3p	0	0		hsa-miR-5197-3p	0	0
hsa-miR-5197-5p	0	0		hsa-miR-5197-5p	0	0		hsa-miR-5197-5p	0	0		hsa-miR-5197-5p	0	0
hsa-miR-519a-3p	0	0		hsa-miR-519a-3p	0	0		hsa-miR-519a-3p	0	0		hsa-miR-519a-3p	0	0
hsa-miR-519a-5p	0	0		hsa-miR-519a-5p	0	0		hsa-miR-519a-5p	0	0		hsa-miR-519a-5p	0	0
hsa-miR-519b-3p	0	0		hsa-miR-519b-3p	0	0		hsa-miR-519b-3p	0	0		hsa-miR-519b-3p	0	0
hsa-miR-519b-5p	0	0		hsa-miR-519b-5p	0	0		hsa-miR-519b-5p	0	0		hsa-miR-519b-5p	0	0
hsa-miR-519c-3p	0	0		hsa-miR-519c-3p	0	0		hsa-miR-519c-3p	0	0		hsa-miR-519c-3p	0	0
hsa-miR-519c-5p	0	0		hsa-miR-519c-5p	0	0		hsa-miR-519c-5p	0	0		hsa-miR-519c-5p	0	0
hsa-miR-519d	0	0		hsa-miR-519d	0	0		hsa-miR-519d	0	0		hsa-miR-519d	0	0
hsa-miR-519e-3p	0	0		hsa-miR-519e-3p	0	0		hsa-miR-519e-3p	0	0		hsa-miR-519e-3p	0	0
hsa-miR-519e-5p	0	0		hsa-miR-519e-5p	0	0		hsa-miR-519e-5p	0	0		hsa-miR-519e-5p	0	0
hsa-miR-520a-3p	0	0		hsa-miR-520a-3p	0	0		hsa-miR-520a-3p	0	0		hsa-miR-520a-3p	0	0
hsa-miR-520a-5p	0	0		hsa-miR-520a-5p	0	0		hsa-miR-520a-5p	0	0		hsa-miR-520a-5p	0	0
hsa-miR-520b	0	0		hsa-miR-520b	0	0		hsa-miR-520b	0	0		hsa-miR-520b	0	0
hsa-miR-520c-3p	0	0		hsa-miR-520c-3p	0	0		hsa-miR-520c-3p	0	0		hsa-miR-520c-3p	0	0
hsa-miR-520c-5p	0	0		hsa-miR-520c-5p	0	0		hsa-miR-520c-5p	0	0		hsa-miR-520c-5p	0	0
hsa-miR-520d-3p	0	0		hsa-miR-520d-3p	0	0		hsa-miR-520d-3p	0	0		hsa-miR-520d-3p	0	0
hsa-miR-520d-5p	0	0		hsa-miR-520d-5p	0	0		hsa-miR-520d-5p	0	0		hsa-miR-520d-5p	0	0
hsa-miR-520e	0	0		hsa-miR-520e	0	0		hsa-miR-520e	0	0		hsa-miR-520e	0	0
hsa-miR-520f	0	0		hsa-miR-520f	0	0		hsa-miR-520f	0	0		hsa-miR-520f	0	0
hsa-miR-520g	0	0		hsa-miR-520g	0	0		hsa-miR-520g	0	0		hsa-miR-520g	0	0
hsa-miR-520h	0	0		hsa-miR-520h	0	0		hsa-miR-520h	0	0		hsa-miR-520h	0	0
hsa-miR-521	0	0		hsa-miR-521	0	0		hsa-miR-521	0	0		hsa-miR-521	0	0
hsa-miR-522-3p	0	0		hsa-miR-522-3p	0	0		hsa-miR-522-3p	0	0		hsa-miR-522-3p	0	0
hsa-miR-522-5p	0	0		hsa-miR-522-5p	0	0		hsa-miR-522-5p	0	0		hsa-miR-522-5p	0	0
hsa-miR-523-3p	0	0		hsa-miR-523-3p	0	0		hsa-miR-523-3p	0	0		hsa-miR-523-3p	0	0
hsa-miR-523-5p	0	0		hsa-miR-523-5p	0	0		hsa-miR-523-5p	0	0		hsa-miR-523-5p	0	0
hsa-miR-524-3p	0	0		hsa-miR-524-3p	0	0		hsa-miR-524-3p	0	0		hsa-miR-524-3p	0	0
hsa-miR-524-5p	0	0		hsa-miR-524-5p	0	0		hsa-miR-524-5p	0	0		hsa-miR-524-5p	0	0
hsa-miR-525-3p	0	0		hsa-miR-525-3p	0	0		hsa-miR-525-3p	0	0		hsa-miR-525-3p	0	0
hsa-miR-525-5p	0	0		hsa-miR-525-5p	0	0		hsa-miR-525-5p	0	0		hsa-miR-525-5p	0	0
hsa-miR-526a	0	0		hsa-miR-526a	0	0		hsa-miR-526a	0	0		hsa-miR-526a	0	0
hsa-miR-526b-3p	0	0		hsa-miR-526b-3p	0	0		hsa-miR-526b-3p	0	0		hsa-miR-526b-3p	0	0
hsa-miR-526b-5p	0	0		hsa-miR-526b-5p	0	0		hsa-miR-526b-5p	0	0		hsa-miR-526b-5p	0	0
hsa-miR-527	0	0		hsa-miR-527	0	0		hsa-miR-527	0	0		hsa-miR-527	0	0
hsa-miR-532-3p	297	25.8477		hsa-miR-532-3p	246	22.6623		hsa-miR-532-3p	195	18.332		hsa-miR-532-3p	216	18.8193
hsa-miR-532-5p	1127	98.0819		hsa-miR-532-5p	963	88.7146		hsa-miR-532-5p	827	77.7466		hsa-miR-532-5p	957	83.3799
hsa-miR-539-3p	75	6.52719		hsa-miR-539-3p	33	3.04006		hsa-miR-539-3p	0	0		hsa-miR-539-3p	14	1.21977
hsa-miR-539-5p	0	0		hsa-miR-539-5p	2	0.184246		hsa-miR-539-5p	0	0		hsa-miR-539-5p	2	0.174253
hsa-miR-541-3p	0	0		hsa-miR-541-3p	0	0		hsa-miR-541-3p	0	0		hsa-miR-541-3p	0	0
hsa-miR-541-5p	3	0.261087		hsa-miR-541-5p	0	0		hsa-miR-541-5p	0	0		hsa-miR-541-5p	0	0
hsa-miR-542-3p	40	3.48117		hsa-miR-542-3p	27	2.48732		hsa-miR-542-3p	67	6.2987		hsa-miR-542-3p	18	1.56827
hsa-miR-542-5p	0	0		hsa-miR-542-5p	0	0		hsa-miR-542-5p	1	0.0940104		hsa-miR-542-5p	1	0.0871263
hsa-miR-543	115	10.0084		hsa-miR-543	61	5.61951		hsa-miR-543	8	0.752083		hsa-miR-543	28	2.43954
hsa-miR-544a	0	0		hsa-miR-544a	0	0		hsa-miR-544a	0	0		hsa-miR-544a	0	0
hsa-miR-544b	0	0		hsa-miR-544b	0	0		hsa-miR-544b	1	0.0940104		hsa-miR-544b	6	0.522758
hsa-miR-545-3p	0	0		hsa-miR-545-3p	0	0		hsa-miR-545-3p	0	0		hsa-miR-545-3p	0	0
hsa-miR-545-5p	0	0		hsa-miR-545-5p	0	0		hsa-miR-545-5p	0	0		hsa-miR-545-5p	0	0
hsa-miR-548a-3p	3	0.261087		hsa-miR-548a-3p	4	0.368492		hsa-miR-548a-3p	1	0.0940104		hsa-miR-548a-3p	3	0.261379
hsa-miR-548a-5p	2	0.174058		hsa-miR-548a-5p	0	0		hsa-miR-548a-5p	0	0		hsa-miR-548a-5p	0	0
hsa-miR-548aa	0	0		hsa-miR-548aa	0	0		hsa-miR-548aa	0	0		hsa-miR-548aa	0	0
hsa-miR-548ab	0	0		hsa-miR-548ab	0	0		hsa-miR-548ab	0	0		hsa-miR-548ab	0	0
hsa-miR-548ac	5	0.435146		hsa-miR-548ac	4	0.368492		hsa-miR-548ac	0	0		hsa-miR-548ac	0	0
hsa-miR-548ad	0	0		hsa-miR-548ad	0	0		hsa-miR-548ad	0	0		hsa-miR-548ad	0	0
hsa-miR-548ae	0	0		hsa-miR-548ae	0	0		hsa-miR-548ae	0	0		hsa-miR-548ae	0	0
hsa-miR-548ag	0	0		hsa-miR-548ag	0	0		hsa-miR-548ag	0	0		hsa-miR-548ag	0	0
hsa-miR-548ah-3p	3	0.261087		hsa-miR-548ah-3p	3	0.276369		hsa-miR-548ah-3p	7	0.658073		hsa-miR-548ah-3p	3	0.261379
hsa-miR-548ah-5p	0	0		hsa-miR-548ah-5p	0	0		hsa-miR-548ah-5p	0	0		hsa-miR-548ah-5p	0	0
hsa-miR-548ai	0	0		hsa-miR-548ai	0	0		hsa-miR-548ai	0	0		hsa-miR-548ai	0	0
hsa-miR-548aj-3p	0	0		hsa-miR-548aj-3p	0	0		hsa-miR-548aj-3p	0	0		hsa-miR-548aj-3p	0	0
hsa-miR-548aj-5p	0	0		hsa-miR-548aj-5p	0	0		hsa-miR-548aj-5p	0	0		hsa-miR-548aj-5p	0	0
hsa-miR-548ak	0	0		hsa-miR-548ak	9	0.829108		hsa-miR-548ak	3	0.282031		hsa-miR-548ak	3	0.261379
hsa-miR-548al	0	0		hsa-miR-548al	0	0		hsa-miR-548al	0	0		hsa-miR-548al	0	0
hsa-miR-548am-3p	0	0		hsa-miR-548am-3p	0	0		hsa-miR-548am-3p	1	0.0940104		hsa-miR-548am-3p	0	0
hsa-miR-548am-5p	8	0.696233		hsa-miR-548am-5p	5	0.460616		hsa-miR-548am-5p	1	0.0940104		hsa-miR-548am-5p	6	0.522758
hsa-miR-548an	2	0.174058		hsa-miR-548an	0	0		hsa-miR-548an	0	0		hsa-miR-548an	0	0
hsa-miR-548ao-3p	0	0		hsa-miR-548ao-3p	0	0		hsa-miR-548ao-3p	0	0		hsa-miR-548ao-3p	0	0
hsa-miR-548ao-5p	0	0		hsa-miR-548ao-5p	0	0		hsa-miR-548ao-5p	0	0		hsa-miR-548ao-5p	0	0
hsa-miR-548ap-3p	0	0		hsa-miR-548ap-3p	4	0.368492		hsa-miR-548ap-3p	3	0.282031		hsa-miR-548ap-3p	10	0.871263
hsa-miR-548ap-5p	0	0		hsa-miR-548ap-5p	0	0		hsa-miR-548ap-5p	2	0.188021		hsa-miR-548ap-5p	0	0
hsa-miR-548aq-3p	0	0		hsa-miR-548aq-3p	0	0		hsa-miR-548aq-3p	0	0		hsa-miR-548aq-3p	0	0
hsa-miR-548aq-5p	0	0		hsa-miR-548aq-5p	0	0		hsa-miR-548aq-5p	0	0		hsa-miR-548aq-5p	0	0
hsa-miR-548ar-3p	0	0		hsa-miR-548ar-3p	0	0		hsa-miR-548ar-3p	0	0		hsa-miR-548ar-3p	0	0
hsa-miR-548ar-5p	0	0		hsa-miR-548ar-5p	0	0		hsa-miR-548ar-5p	0	0		hsa-miR-548ar-5p	0	0
hsa-miR-548as-3p	0	0		hsa-miR-548as-3p	2	0.184246		hsa-miR-548as-3p	0	0		hsa-miR-548as-3p	0	0
hsa-miR-548as-5p	0	0		hsa-miR-548as-5p	0	0		hsa-miR-548as-5p	0	0		hsa-miR-548as-5p	0	0
hsa-miR-548at-3p	0	0		hsa-miR-548at-3p	0	0		hsa-miR-548at-3p	0	0		hsa-miR-548at-3p	0	0
hsa-miR-548at-5p	2	0.174058		hsa-miR-548at-5p	5	0.460616		hsa-miR-548at-5p	1	0.0940104		hsa-miR-548at-5p	0	0
hsa-miR-548au-3p	0	0		hsa-miR-548au-3p	0	0		hsa-miR-548au-3p	0	0		hsa-miR-548au-3p	0	0
hsa-miR-548au-5p	53	4.61255		hsa-miR-548au-5p	33	3.04006		hsa-miR-548au-5p	0	0		hsa-miR-548au-5p	8	0.697011
hsa-miR-548av-3p	0	0		hsa-miR-548av-3p	0	0		hsa-miR-548av-3p	0	0		hsa-miR-548av-3p	1	0.0871263
hsa-miR-548av-5p	0	0		hsa-miR-548av-5p	0	0		hsa-miR-548av-5p	0	0		hsa-miR-548av-5p	0	0
hsa-miR-548aw	0	0		hsa-miR-548aw	0	0		hsa-miR-548aw	0	0		hsa-miR-548aw	0	0
hsa-miR-548ax	5	0.435146		hsa-miR-548ax	1	0.0921231		hsa-miR-548ax	0	0		hsa-miR-548ax	12	1.04552
hsa-miR-548ay-3p	0	0		hsa-miR-548ay-3p	0	0		hsa-miR-548ay-3p	0	0		hsa-miR-548ay-3p	0	0
hsa-miR-548ay-5p	44	3.82928		hsa-miR-548ay-5p	36	3.31643		hsa-miR-548ay-5p	8	0.752083		hsa-miR-548ay-5p	14	1.21977
hsa-miR-548az-3p	0	0		hsa-miR-548az-3p	0	0		hsa-miR-548az-3p	0	0		hsa-miR-548az-3p	0	0
hsa-miR-548az-5p	0	0		hsa-miR-548az-5p	0	0		hsa-miR-548az-5p	0	0		hsa-miR-548az-5p	0	0
hsa-miR-548b-3p	0	0		hsa-miR-548b-3p	1	0.0921231		hsa-miR-548b-3p	0	0		hsa-miR-548b-3p	0	0
hsa-miR-548b-5p	0	0		hsa-miR-548b-5p	0	0		hsa-miR-548b-5p	0	0		hsa-miR-548b-5p	2	0.174253
hsa-miR-548c-3p	0	0		hsa-miR-548c-3p	0	0		hsa-miR-548c-3p	0	0		hsa-miR-548c-3p	0	0
hsa-miR-548c-5p	8	0.696233		hsa-miR-548c-5p	5	0.460616		hsa-miR-548c-5p	1	0.0940104		hsa-miR-548c-5p	6	0.522758
hsa-miR-548d-3p	2	0.174058		hsa-miR-548d-3p	0	0		hsa-miR-548d-3p	0	0		hsa-miR-548d-3p	0	0
hsa-miR-548d-5p	2	0.174058		hsa-miR-548d-5p	0	0		hsa-miR-548d-5p	1	0.0940104		hsa-miR-548d-5p	1	0.0871263
hsa-miR-548e	736	64.0535		hsa-miR-548e	659	60.7091		hsa-miR-548e	666	62.6109		hsa-miR-548e	478	41.6464
hsa-miR-548f	0	0		hsa-miR-548f	0	0		hsa-miR-548f	0	0		hsa-miR-548f	0	0
hsa-miR-548g-3p	0	0		hsa-miR-548g-3p	0	0		hsa-miR-548g-3p	0	0		hsa-miR-548g-3p	0	0
hsa-miR-548g-5p	0	0		hsa-miR-548g-5p	0	0		hsa-miR-548g-5p	0	0		hsa-miR-548g-5p	0	0
hsa-miR-548h-3p	0	0		hsa-miR-548h-3p	0	0		hsa-miR-548h-3p	0	0		hsa-miR-548h-3p	0	0
hsa-miR-548h-5p	0	0		hsa-miR-548h-5p	0	0		hsa-miR-548h-5p	0	0		hsa-miR-548h-5p	0	0
hsa-miR-548i	0	0		hsa-miR-548i	0	0		hsa-miR-548i	0	0		hsa-miR-548i	2	0.174253
hsa-miR-548j	1346	117.141		hsa-miR-548j	1909	175.863		hsa-miR-548j	744	69.9438		hsa-miR-548j	1924	167.631
hsa-miR-548k	394	34.2895		hsa-miR-548k	226	20.8198		hsa-miR-548k	206	19.3661		hsa-miR-548k	237	20.6489
hsa-miR-548l	23	2.00167		hsa-miR-548l	26	2.3952		hsa-miR-548l	22	2.06823		hsa-miR-548l	11	0.95839
hsa-miR-548m	0	0		hsa-miR-548m	0	0		hsa-miR-548m	0	0		hsa-miR-548m	0	0
hsa-miR-548n	13	1.13138		hsa-miR-548n	15	1.38185		hsa-miR-548n	12	1.12813		hsa-miR-548n	3	0.261379
hsa-miR-548o-3p	43	3.74225		hsa-miR-548o-3p	25	2.30308		hsa-miR-548o-3p	31	2.91432		hsa-miR-548o-3p	27	2.35241
hsa-miR-548o-5p	8	0.696233		hsa-miR-548o-5p	5	0.460616		hsa-miR-548o-5p	1	0.0940104		hsa-miR-548o-5p	6	0.522758
hsa-miR-548p	0	0		hsa-miR-548p	0	0		hsa-miR-548p	0	0		hsa-miR-548p	0	0
hsa-miR-548q	0	0		hsa-miR-548q	0	0		hsa-miR-548q	0	0		hsa-miR-548q	0	0
hsa-miR-548s	0	0		hsa-miR-548s	0	0		hsa-miR-548s	0	0		hsa-miR-548s	0	0
hsa-miR-548t-3p	0	0		hsa-miR-548t-3p	0	0		hsa-miR-548t-3p	0	0		hsa-miR-548t-3p	0	0
hsa-miR-548t-5p	28	2.43682		hsa-miR-548t-5p	20	1.84246		hsa-miR-548t-5p	19	1.7862		hsa-miR-548t-5p	5	0.435632
hsa-miR-548u	15	1.30544		hsa-miR-548u	4	0.368492		hsa-miR-548u	10	0.940104		hsa-miR-548u	7	0.609884
hsa-miR-548v	0	0		hsa-miR-548v	0	0		hsa-miR-548v	0	0		hsa-miR-548v	0	0
hsa-miR-548w	0	0		hsa-miR-548w	0	0		hsa-miR-548w	0	0		hsa-miR-548w	0	0
hsa-miR-548x-3p	0	0		hsa-miR-548x-3p	0	0		hsa-miR-548x-3p	0	0		hsa-miR-548x-3p	0	0
hsa-miR-548x-5p	0	0		hsa-miR-548x-5p	0	0		hsa-miR-548x-5p	0	0		hsa-miR-548x-5p	0	0
hsa-miR-548y	0	0		hsa-miR-548y	0	0		hsa-miR-548y	0	0		hsa-miR-548y	0	0
hsa-miR-548z	0	0		hsa-miR-548z	0	0		hsa-miR-548z	0	0		hsa-miR-548z	0	0
hsa-miR-549a	0	0		hsa-miR-549a	0	0		hsa-miR-549a	0	0		hsa-miR-549a	0	0
hsa-miR-550a-3-5p	4	0.348117		hsa-miR-550a-3-5p	0	0		hsa-miR-550a-3-5p	0	0		hsa-miR-550a-3-5p	0	0
hsa-miR-550a-3p	13	1.13138		hsa-miR-550a-3p	3	0.276369		hsa-miR-550a-3p	29	2.7263		hsa-miR-550a-3p	19	1.6554
hsa-miR-550a-5p	0	0		hsa-miR-550a-5p	0	0		hsa-miR-550a-5p	0	0		hsa-miR-550a-5p	0	0
hsa-miR-550b-2-5p	13	1.13138		hsa-miR-550b-2-5p	3	0.276369		hsa-miR-550b-2-5p	29	2.7263		hsa-miR-550b-2-5p	19	1.6554
hsa-miR-550b-3p	0	0		hsa-miR-550b-3p	0	0		hsa-miR-550b-3p	0	0		hsa-miR-550b-3p	0	0
hsa-miR-551a	6	0.522175		hsa-miR-551a	1	0.0921231		hsa-miR-551a	15	1.41016		hsa-miR-551a	1	0.0871263
hsa-miR-551b-3p	0	0		hsa-miR-551b-3p	0	0		hsa-miR-551b-3p	0	0		hsa-miR-551b-3p	0	0
hsa-miR-551b-5p	0	0		hsa-miR-551b-5p	0	0		hsa-miR-551b-5p	0	0		hsa-miR-551b-5p	0	0
hsa-miR-552	0	0		hsa-miR-552	0	0		hsa-miR-552	0	0		hsa-miR-552	0	0
hsa-miR-553	0	0		hsa-miR-553	0	0		hsa-miR-553	0	0		hsa-miR-553	0	0
hsa-miR-554	0	0		hsa-miR-554	0	0		hsa-miR-554	0	0		hsa-miR-554	0	0
hsa-miR-555	0	0		hsa-miR-555	0	0		hsa-miR-555	0	0		hsa-miR-555	0	0
hsa-miR-556-3p	0	0		hsa-miR-556-3p	0	0		hsa-miR-556-3p	0	0		hsa-miR-556-3p	3	0.261379
hsa-miR-556-5p	0	0		hsa-miR-556-5p	0	0		hsa-miR-556-5p	0	0		hsa-miR-556-5p	0	0
hsa-miR-557	0	0		hsa-miR-557	0	0		hsa-miR-557	0	0		hsa-miR-557	0	0
hsa-miR-5571-3p	0	0		hsa-miR-5571-3p	0	0		hsa-miR-5571-3p	0	0		hsa-miR-5571-3p	0	0
hsa-miR-5571-5p	0	0		hsa-miR-5571-5p	0	0		hsa-miR-5571-5p	0	0		hsa-miR-5571-5p	0	0
hsa-miR-5572	0	0		hsa-miR-5572	0	0		hsa-miR-5572	0	0		hsa-miR-5572	0	0
hsa-miR-5579-3p	0	0		hsa-miR-5579-3p	0	0		hsa-miR-5579-3p	0	0		hsa-miR-5579-3p	0	0
hsa-miR-5579-5p	0	0		hsa-miR-5579-5p	0	0		hsa-miR-5579-5p	0	0		hsa-miR-5579-5p	0	0
hsa-miR-558	0	0		hsa-miR-558	0	0		hsa-miR-558	0	0		hsa-miR-558	0	0
hsa-miR-5580-3p	0	0		hsa-miR-5580-3p	0	0		hsa-miR-5580-3p	0	0		hsa-miR-5580-3p	0	0
hsa-miR-5580-5p	0	0		hsa-miR-5580-5p	0	0		hsa-miR-5580-5p	0	0		hsa-miR-5580-5p	0	0
hsa-miR-5581-3p	0	0		hsa-miR-5581-3p	0	0		hsa-miR-5581-3p	0	0		hsa-miR-5581-3p	0	0
hsa-miR-5581-5p	0	0		hsa-miR-5581-5p	0	0		hsa-miR-5581-5p	0	0		hsa-miR-5581-5p	0	0
hsa-miR-5582-3p	0	0		hsa-miR-5582-3p	0	0		hsa-miR-5582-3p	0	0		hsa-miR-5582-3p	0	0
hsa-miR-5582-5p	0	0		hsa-miR-5582-5p	0	0		hsa-miR-5582-5p	0	0		hsa-miR-5582-5p	0	0
hsa-miR-5583-3p	0	0		hsa-miR-5583-3p	0	0		hsa-miR-5583-3p	0	0		hsa-miR-5583-3p	0	0
hsa-miR-5583-5p	0	0		hsa-miR-5583-5p	0	0		hsa-miR-5583-5p	0	0		hsa-miR-5583-5p	0	0
hsa-miR-5584-3p	0	0		hsa-miR-5584-3p	0	0		hsa-miR-5584-3p	0	0		hsa-miR-5584-3p	0	0
hsa-miR-5584-5p	2	0.174058		hsa-miR-5584-5p	3	0.276369		hsa-miR-5584-5p	3	0.282031		hsa-miR-5584-5p	0	0
hsa-miR-5585-3p	0	0		hsa-miR-5585-3p	0	0		hsa-miR-5585-3p	0	0		hsa-miR-5585-3p	1	0.0871263
hsa-miR-5585-5p	0	0		hsa-miR-5585-5p	0	0		hsa-miR-5585-5p	0	0		hsa-miR-5585-5p	0	0
hsa-miR-5586-3p	0	0		hsa-miR-5586-3p	0	0		hsa-miR-5586-3p	0	0		hsa-miR-5586-3p	0	0
hsa-miR-5586-5p	0	0		hsa-miR-5586-5p	0	0		hsa-miR-5586-5p	0	0		hsa-miR-5586-5p	0	0
hsa-miR-5587-3p	7	0.609204		hsa-miR-5587-3p	0	0		hsa-miR-5587-3p	0	0		hsa-miR-5587-3p	0	0
hsa-miR-5587-5p	0	0		hsa-miR-5587-5p	0	0		hsa-miR-5587-5p	0	0		hsa-miR-5587-5p	0	0
hsa-miR-5588-3p	0	0		hsa-miR-5588-3p	0	0		hsa-miR-5588-3p	0	0		hsa-miR-5588-3p	0	0
hsa-miR-5588-5p	11	0.957321		hsa-miR-5588-5p	13	1.1976		hsa-miR-5588-5p	17	1.59818		hsa-miR-5588-5p	7	0.609884
hsa-miR-5589-3p	0	0		hsa-miR-5589-3p	0	0		hsa-miR-5589-3p	0	0		hsa-miR-5589-3p	0	0
hsa-miR-5589-5p	0	0		hsa-miR-5589-5p	0	0		hsa-miR-5589-5p	0	0		hsa-miR-5589-5p	0	0
hsa-miR-559	0	0		hsa-miR-559	0	0		hsa-miR-559	0	0		hsa-miR-559	0	0
hsa-miR-5590-3p	0	0		hsa-miR-5590-3p	0	0		hsa-miR-5590-3p	0	0		hsa-miR-5590-3p	0	0
hsa-miR-5590-5p	0	0		hsa-miR-5590-5p	0	0		hsa-miR-5590-5p	0	0		hsa-miR-5590-5p	0	0
hsa-miR-5591-3p	0	0		hsa-miR-5591-3p	0	0		hsa-miR-5591-3p	0	0		hsa-miR-5591-3p	0	0
hsa-miR-5591-5p	0	0		hsa-miR-5591-5p	0	0		hsa-miR-5591-5p	0	0		hsa-miR-5591-5p	0	0
hsa-miR-561-3p	0	0		hsa-miR-561-3p	0	0		hsa-miR-561-3p	0	0		hsa-miR-561-3p	0	0
hsa-miR-561-5p	0	0		hsa-miR-561-5p	0	0		hsa-miR-561-5p	0	0		hsa-miR-561-5p	0	0
hsa-miR-562	0	0		hsa-miR-562	0	0		hsa-miR-562	0	0		hsa-miR-562	0	0
hsa-miR-563	0	0		hsa-miR-563	0	0		hsa-miR-563	0	0		hsa-miR-563	0	0
hsa-miR-564	0	0		hsa-miR-564	0	0		hsa-miR-564	0	0		hsa-miR-564	0	0
hsa-miR-566	0	0		hsa-miR-566	0	0		hsa-miR-566	0	0		hsa-miR-566	0	0
hsa-miR-567	0	0		hsa-miR-567	0	0		hsa-miR-567	0	0		hsa-miR-567	0	0
hsa-miR-568	0	0		hsa-miR-568	0	0		hsa-miR-568	0	0		hsa-miR-568	0	0
hsa-miR-5680	0	0		hsa-miR-5680	0	0		hsa-miR-5680	0	0		hsa-miR-5680	0	0
hsa-miR-5681a	0	0		hsa-miR-5681a	0	0		hsa-miR-5681a	0	0		hsa-miR-5681a	0	0
hsa-miR-5681b	0	0		hsa-miR-5681b	0	0		hsa-miR-5681b	0	0		hsa-miR-5681b	0	0
hsa-miR-5682	0	0		hsa-miR-5682	0	0		hsa-miR-5682	0	0		hsa-miR-5682	0	0
hsa-miR-5683	0	0		hsa-miR-5683	0	0		hsa-miR-5683	0	0		hsa-miR-5683	0	0
hsa-miR-5684	0	0		hsa-miR-5684	0	0		hsa-miR-5684	0	0		hsa-miR-5684	0	0
hsa-miR-5685	0	0		hsa-miR-5685	0	0		hsa-miR-5685	0	0		hsa-miR-5685	0	0
hsa-miR-5686	0	0		hsa-miR-5686	0	0		hsa-miR-5686	0	0		hsa-miR-5686	0	0
hsa-miR-5687	0	0		hsa-miR-5687	0	0		hsa-miR-5687	0	0		hsa-miR-5687	0	0
hsa-miR-5688	0	0		hsa-miR-5688	0	0		hsa-miR-5688	0	0		hsa-miR-5688	0	0
hsa-miR-5689	0	0		hsa-miR-5689	0	0		hsa-miR-5689	0	0		hsa-miR-5689	0	0
hsa-miR-569	0	0		hsa-miR-569	0	0		hsa-miR-569	0	0		hsa-miR-569	0	0
hsa-miR-5690	0	0		hsa-miR-5690	0	0		hsa-miR-5690	0	0		hsa-miR-5690	0	0
hsa-miR-5691	0	0		hsa-miR-5691	0	0		hsa-miR-5691	0	0		hsa-miR-5691	0	0
hsa-miR-5692a	0	0		hsa-miR-5692a	0	0		hsa-miR-5692a	0	0		hsa-miR-5692a	0	0
hsa-miR-5692b	0	0		hsa-miR-5692b	0	0		hsa-miR-5692b	0	0		hsa-miR-5692b	0	0
hsa-miR-5692c	0	0		hsa-miR-5692c	0	0		hsa-miR-5692c	0	0		hsa-miR-5692c	0	0
hsa-miR-5693	0	0		hsa-miR-5693	0	0		hsa-miR-5693	0	0		hsa-miR-5693	0	0
hsa-miR-5694	0	0		hsa-miR-5694	0	0		hsa-miR-5694	0	0		hsa-miR-5694	0	0
hsa-miR-5695	2	0.174058		hsa-miR-5695	0	0		hsa-miR-5695	0	0		hsa-miR-5695	0	0
hsa-miR-5696	0	0		hsa-miR-5696	0	0		hsa-miR-5696	0	0		hsa-miR-5696	0	0
hsa-miR-5697	0	0		hsa-miR-5697	0	0		hsa-miR-5697	0	0		hsa-miR-5697	0	0
hsa-miR-5698	0	0		hsa-miR-5698	6	0.552739		hsa-miR-5698	0	0		hsa-miR-5698	0	0
hsa-miR-5699	0	0		hsa-miR-5699	0	0		hsa-miR-5699	0	0		hsa-miR-5699	0	0
hsa-miR-570-3p	0	0		hsa-miR-570-3p	0	0		hsa-miR-570-3p	0	0		hsa-miR-570-3p	2	0.174253
hsa-miR-570-5p	0	0		hsa-miR-570-5p	0	0		hsa-miR-570-5p	0	0		hsa-miR-570-5p	0	0
hsa-miR-5700	0	0		hsa-miR-5700	0	0		hsa-miR-5700	0	0		hsa-miR-5700	0	0
hsa-miR-5701	0	0		hsa-miR-5701	0	0		hsa-miR-5701	0	0		hsa-miR-5701	0	0
hsa-miR-5702	0	0		hsa-miR-5702	0	0		hsa-miR-5702	0	0		hsa-miR-5702	0	0
hsa-miR-5703	0	0		hsa-miR-5703	0	0		hsa-miR-5703	0	0		hsa-miR-5703	0	0
hsa-miR-5704	0	0		hsa-miR-5704	0	0		hsa-miR-5704	0	0		hsa-miR-5704	0	0
hsa-miR-5705	0	0		hsa-miR-5705	0	0		hsa-miR-5705	0	0		hsa-miR-5705	0	0
hsa-miR-5706	8	0.696233		hsa-miR-5706	1	0.0921231		hsa-miR-5706	5	0.470052		hsa-miR-5706	0	0
hsa-miR-5707	0	0		hsa-miR-5707	0	0		hsa-miR-5707	0	0		hsa-miR-5707	0	0
hsa-miR-5708	0	0		hsa-miR-5708	0	0		hsa-miR-5708	0	0		hsa-miR-5708	0	0
hsa-miR-571	0	0		hsa-miR-571	0	0		hsa-miR-571	0	0		hsa-miR-571	0	0
hsa-miR-572	0	0		hsa-miR-572	0	0		hsa-miR-572	0	0		hsa-miR-572	0	0
hsa-miR-573	0	0		hsa-miR-573	0	0		hsa-miR-573	0	0		hsa-miR-573	0	0
hsa-miR-5739	0	0		hsa-miR-5739	0	0		hsa-miR-5739	0	0		hsa-miR-5739	0	0
hsa-miR-574-3p	124	10.7916		hsa-miR-574-3p	98	9.02807		hsa-miR-574-3p	184	17.2979		hsa-miR-574-3p	221	19.2549
hsa-miR-574-5p	5	0.435146		hsa-miR-574-5p	9	0.829108		hsa-miR-574-5p	7	0.658073		hsa-miR-574-5p	10	0.871263
hsa-miR-575	0	0		hsa-miR-575	0	0		hsa-miR-575	0	0		hsa-miR-575	0	0
hsa-miR-576-3p	78	6.78827		hsa-miR-576-3p	39	3.5928		hsa-miR-576-3p	36	3.38438		hsa-miR-576-3p	29	2.52666
hsa-miR-576-5p	109	9.48618		hsa-miR-576-5p	124	11.4233		hsa-miR-576-5p	37	3.47839		hsa-miR-576-5p	57	4.9662
hsa-miR-577	2	0.174058		hsa-miR-577	0	0		hsa-miR-577	0	0		hsa-miR-577	0	0
hsa-miR-578	0	0		hsa-miR-578	0	0		hsa-miR-578	0	0		hsa-miR-578	0	0
hsa-miR-5787	0	0		hsa-miR-5787	0	0		hsa-miR-5787	0	0		hsa-miR-5787	0	0
hsa-miR-579	0	0		hsa-miR-579	0	0		hsa-miR-579	0	0		hsa-miR-579	0	0
hsa-miR-580	0	0		hsa-miR-580	0	0		hsa-miR-580	0	0		hsa-miR-580	0	0
hsa-miR-581	0	0		hsa-miR-581	0	0		hsa-miR-581	0	0		hsa-miR-581	0	0
hsa-miR-582-3p	3	0.261087		hsa-miR-582-3p	0	0		hsa-miR-582-3p	10	0.940104		hsa-miR-582-3p	0	0
hsa-miR-582-5p	6	0.522175		hsa-miR-582-5p	5	0.460616		hsa-miR-582-5p	19	1.7862		hsa-miR-582-5p	5	0.435632
hsa-miR-583	0	0		hsa-miR-583	0	0		hsa-miR-583	0	0		hsa-miR-583	0	0
hsa-miR-584-3p	0	0		hsa-miR-584-3p	1	0.0921231		hsa-miR-584-3p	0	0		hsa-miR-584-3p	3	0.261379
hsa-miR-584-5p	28	2.43682		hsa-miR-584-5p	23	2.11883		hsa-miR-584-5p	7	0.658073		hsa-miR-584-5p	25	2.17816
hsa-miR-585	0	0		hsa-miR-585	0	0		hsa-miR-585	0	0		hsa-miR-585	0	0
hsa-miR-586	0	0		hsa-miR-586	0	0		hsa-miR-586	0	0		hsa-miR-586	0	0
hsa-miR-587	0	0		hsa-miR-587	0	0		hsa-miR-587	0	0		hsa-miR-587	0	0
hsa-miR-588	0	0		hsa-miR-588	0	0		hsa-miR-588	3	0.282031		hsa-miR-588	0	0
hsa-miR-589-3p	20	1.74058		hsa-miR-589-3p	32	2.94794		hsa-miR-589-3p	26	2.44427		hsa-miR-589-3p	35	3.04942
hsa-miR-589-5p	24	2.0887		hsa-miR-589-5p	12	1.10548		hsa-miR-589-5p	11	1.03411		hsa-miR-589-5p	7	0.609884
hsa-miR-590-3p	5	0.435146		hsa-miR-590-3p	1	0.0921231		hsa-miR-590-3p	0	0		hsa-miR-590-3p	1	0.0871263
hsa-miR-590-5p	48	4.1774		hsa-miR-590-5p	26	2.3952		hsa-miR-590-5p	22	2.06823		hsa-miR-590-5p	58	5.05333
hsa-miR-591	0	0		hsa-miR-591	0	0		hsa-miR-591	0	0		hsa-miR-591	0	0
hsa-miR-592	0	0		hsa-miR-592	0	0		hsa-miR-592	0	0		hsa-miR-592	0	0
hsa-miR-593-3p	0	0		hsa-miR-593-3p	0	0		hsa-miR-593-3p	0	0		hsa-miR-593-3p	0	0
hsa-miR-593-5p	0	0		hsa-miR-593-5p	0	0		hsa-miR-593-5p	0	0		hsa-miR-593-5p	0	0
hsa-miR-595	0	0		hsa-miR-595	0	0		hsa-miR-595	0	0		hsa-miR-595	0	0
hsa-miR-596	0	0		hsa-miR-596	0	0		hsa-miR-596	0	0		hsa-miR-596	0	0
hsa-miR-597	0	0		hsa-miR-597	1	0.0921231		hsa-miR-597	0	0		hsa-miR-597	0	0
hsa-miR-598	1129	98.2559		hsa-miR-598	1148	105.757		hsa-miR-598	1218	114.505		hsa-miR-598	1237	107.775
hsa-miR-599	0	0		hsa-miR-599	0	0		hsa-miR-599	0	0		hsa-miR-599	0	0
hsa-miR-600	0	0		hsa-miR-600	0	0		hsa-miR-600	0	0		hsa-miR-600	0	0
hsa-miR-601	0	0		hsa-miR-601	0	0		hsa-miR-601	0	0		hsa-miR-601	0	0
hsa-miR-602	0	0		hsa-miR-602	0	0		hsa-miR-602	0	0		hsa-miR-602	0	0
hsa-miR-603	0	0		hsa-miR-603	0	0		hsa-miR-603	0	0		hsa-miR-603	0	0
hsa-miR-604	0	0		hsa-miR-604	0	0		hsa-miR-604	0	0		hsa-miR-604	0	0
hsa-miR-605	0	0		hsa-miR-605	0	0		hsa-miR-605	0	0		hsa-miR-605	0	0
hsa-miR-606	0	0		hsa-miR-606	0	0		hsa-miR-606	0	0		hsa-miR-606	0	0
hsa-miR-6068	0	0		hsa-miR-6068	0	0		hsa-miR-6068	0	0		hsa-miR-6068	0	0
hsa-miR-6069	0	0		hsa-miR-6069	0	0		hsa-miR-6069	0	0		hsa-miR-6069	0	0
hsa-miR-607	0	0		hsa-miR-607	0	0		hsa-miR-607	0	0		hsa-miR-607	0	0
hsa-miR-6070	0	0		hsa-miR-6070	0	0		hsa-miR-6070	0	0		hsa-miR-6070	0	0
hsa-miR-6071	0	0		hsa-miR-6071	0	0		hsa-miR-6071	0	0		hsa-miR-6071	0	0
hsa-miR-6072	0	0		hsa-miR-6072	0	0		hsa-miR-6072	0	0		hsa-miR-6072	0	0
hsa-miR-6073	0	0		hsa-miR-6073	0	0		hsa-miR-6073	0	0		hsa-miR-6073	0	0
hsa-miR-6074	0	0		hsa-miR-6074	0	0		hsa-miR-6074	0	0		hsa-miR-6074	0	0
hsa-miR-6075	0	0		hsa-miR-6075	0	0		hsa-miR-6075	0	0		hsa-miR-6075	0	0
hsa-miR-6076	0	0		hsa-miR-6076	0	0		hsa-miR-6076	0	0		hsa-miR-6076	0	0
hsa-miR-6077	0	0		hsa-miR-6077	0	0		hsa-miR-6077	0	0		hsa-miR-6077	0	0
hsa-miR-6078	0	0		hsa-miR-6078	0	0		hsa-miR-6078	0	0		hsa-miR-6078	0	0
hsa-miR-6079	0	0		hsa-miR-6079	0	0		hsa-miR-6079	0	0		hsa-miR-6079	0	0
hsa-miR-608	0	0		hsa-miR-608	0	0		hsa-miR-608	0	0		hsa-miR-608	0	0
hsa-miR-6080	0	0		hsa-miR-6080	0	0		hsa-miR-6080	0	0		hsa-miR-6080	0	0
hsa-miR-6081	0	0		hsa-miR-6081	0	0		hsa-miR-6081	0	0		hsa-miR-6081	0	0
hsa-miR-6082	0	0		hsa-miR-6082	0	0		hsa-miR-6082	0	0		hsa-miR-6082	0	0
hsa-miR-6083	0	0		hsa-miR-6083	0	0		hsa-miR-6083	0	0		hsa-miR-6083	0	0
hsa-miR-6084	0	0		hsa-miR-6084	0	0		hsa-miR-6084	0	0		hsa-miR-6084	0	0
hsa-miR-6085	0	0		hsa-miR-6085	0	0		hsa-miR-6085	0	0		hsa-miR-6085	0	0
hsa-miR-6086	0	0		hsa-miR-6086	0	0		hsa-miR-6086	0	0		hsa-miR-6086	0	0
hsa-miR-6087	0	0		hsa-miR-6087	0	0		hsa-miR-6087	2	0.188021		hsa-miR-6087	1	0.0871263
hsa-miR-6088	0	0		hsa-miR-6088	0	0		hsa-miR-6088	0	0		hsa-miR-6088	0	0
hsa-miR-6089	0	0		hsa-miR-6089	0	0		hsa-miR-6089	0	0		hsa-miR-6089	0	0
hsa-miR-609	0	0		hsa-miR-609	0	0		hsa-miR-609	0	0		hsa-miR-609	0	0
hsa-miR-6090	0	0		hsa-miR-6090	0	0		hsa-miR-6090	0	0		hsa-miR-6090	0	0
hsa-miR-610	0	0		hsa-miR-610	0	0		hsa-miR-610	0	0		hsa-miR-610	0	0
hsa-miR-611	0	0		hsa-miR-611	0	0		hsa-miR-611	0	0		hsa-miR-611	0	0
hsa-miR-612	0	0		hsa-miR-612	0	0		hsa-miR-612	0	0		hsa-miR-612	0	0
hsa-miR-6124	0	0		hsa-miR-6124	0	0		hsa-miR-6124	0	0		hsa-miR-6124	0	0
hsa-miR-6125	0	0		hsa-miR-6125	1	0.0921231		hsa-miR-6125	2	0.188021		hsa-miR-6125	0	0
hsa-miR-6126	0	0		hsa-miR-6126	0	0		hsa-miR-6126	0	0		hsa-miR-6126	0	0
hsa-miR-6127	0	0		hsa-miR-6127	0	0		hsa-miR-6127	0	0		hsa-miR-6127	0	0
hsa-miR-6128	0	0		hsa-miR-6128	0	0		hsa-miR-6128	0	0		hsa-miR-6128	0	0
hsa-miR-6129	0	0		hsa-miR-6129	0	0		hsa-miR-6129	0	0		hsa-miR-6129	0	0
hsa-miR-613	0	0		hsa-miR-613	0	0		hsa-miR-613	0	0		hsa-miR-613	0	0
hsa-miR-6130	0	0		hsa-miR-6130	0	0		hsa-miR-6130	0	0		hsa-miR-6130	0	0
hsa-miR-6131	0	0		hsa-miR-6131	0	0		hsa-miR-6131	0	0		hsa-miR-6131	0	0
hsa-miR-6132	0	0		hsa-miR-6132	0	0		hsa-miR-6132	0	0		hsa-miR-6132	0	0
hsa-miR-6133	0	0		hsa-miR-6133	0	0		hsa-miR-6133	0	0		hsa-miR-6133	0	0
hsa-miR-6134	0	0		hsa-miR-6134	0	0		hsa-miR-6134	0	0		hsa-miR-6134	0	0
hsa-miR-614	0	0		hsa-miR-614	0	0		hsa-miR-614	0	0		hsa-miR-614	0	0
hsa-miR-615-3p	0	0		hsa-miR-615-3p	0	0		hsa-miR-615-3p	0	0		hsa-miR-615-3p	0	0
hsa-miR-615-5p	0	0		hsa-miR-615-5p	2	0.184246		hsa-miR-615-5p	1	0.0940104		hsa-miR-615-5p	0	0
hsa-miR-616-3p	0	0		hsa-miR-616-3p	0	0		hsa-miR-616-3p	0	0		hsa-miR-616-3p	0	0
hsa-miR-616-5p	0	0		hsa-miR-616-5p	0	0		hsa-miR-616-5p	3	0.282031		hsa-miR-616-5p	0	0
hsa-miR-6165	0	0		hsa-miR-6165	0	0		hsa-miR-6165	0	0		hsa-miR-6165	0	0
hsa-miR-617	0	0		hsa-miR-617	0	0		hsa-miR-617	0	0		hsa-miR-617	0	0
hsa-miR-618	8	0.696233		hsa-miR-618	42	3.86917		hsa-miR-618	9	0.846094		hsa-miR-618	36	3.13655
hsa-miR-619	0	0		hsa-miR-619	0	0		hsa-miR-619	0	0		hsa-miR-619	0	0
hsa-miR-620	0	0		hsa-miR-620	0	0		hsa-miR-620	0	0		hsa-miR-620	0	0
hsa-miR-621	0	0		hsa-miR-621	0	0		hsa-miR-621	0	0		hsa-miR-621	0	0
hsa-miR-622	0	0		hsa-miR-622	0	0		hsa-miR-622	0	0		hsa-miR-622	0	0
hsa-miR-623	0	0		hsa-miR-623	0	0		hsa-miR-623	0	0		hsa-miR-623	0	0
hsa-miR-624-3p	0	0		hsa-miR-624-3p	0	0		hsa-miR-624-3p	0	0		hsa-miR-624-3p	0	0
hsa-miR-624-5p	3	0.261087		hsa-miR-624-5p	7	0.644862		hsa-miR-624-5p	5	0.470052		hsa-miR-624-5p	2	0.174253
hsa-miR-625-3p	70	6.09204		hsa-miR-625-3p	23	2.11883		hsa-miR-625-3p	17	1.59818		hsa-miR-625-3p	86	7.49286
hsa-miR-625-5p	13	1.13138		hsa-miR-625-5p	15	1.38185		hsa-miR-625-5p	4	0.376042		hsa-miR-625-5p	24	2.09103
hsa-miR-626	0	0		hsa-miR-626	0	0		hsa-miR-626	0	0		hsa-miR-626	0	0
hsa-miR-627	0	0		hsa-miR-627	0	0		hsa-miR-627	3	0.282031		hsa-miR-627	8	0.697011
hsa-miR-628-3p	1	0.0870292		hsa-miR-628-3p	3	0.276369		hsa-miR-628-3p	2	0.188021		hsa-miR-628-3p	0	0
hsa-miR-628-5p	41	3.5682		hsa-miR-628-5p	30	2.76369		hsa-miR-628-5p	78	7.33281		hsa-miR-628-5p	49	4.26919
hsa-miR-629-3p	6	0.522175		hsa-miR-629-3p	4	0.368492		hsa-miR-629-3p	7	0.658073		hsa-miR-629-3p	4	0.348505
hsa-miR-629-5p	287	24.9774		hsa-miR-629-5p	209	19.2537		hsa-miR-629-5p	196	18.426		hsa-miR-629-5p	150	13.0689
hsa-miR-630	0	0		hsa-miR-630	0	0		hsa-miR-630	0	0		hsa-miR-630	0	0
hsa-miR-631	0	0		hsa-miR-631	0	0		hsa-miR-631	0	0		hsa-miR-631	0	0
hsa-miR-632	0	0		hsa-miR-632	0	0		hsa-miR-632	0	0		hsa-miR-632	0	0
hsa-miR-633	0	0		hsa-miR-633	0	0		hsa-miR-633	0	0		hsa-miR-633	0	0
hsa-miR-634	0	0		hsa-miR-634	0	0		hsa-miR-634	0	0		hsa-miR-634	0	0
hsa-miR-635	0	0		hsa-miR-635	0	0		hsa-miR-635	0	0		hsa-miR-635	0	0
hsa-miR-636	0	0		hsa-miR-636	1	0.0921231		hsa-miR-636	0	0		hsa-miR-636	0	0
hsa-miR-637	0	0		hsa-miR-637	0	0		hsa-miR-637	0	0		hsa-miR-637	0	0
hsa-miR-638	3	0.261087		hsa-miR-638	0	0		hsa-miR-638	0	0		hsa-miR-638	0	0
hsa-miR-639	0	0		hsa-miR-639	0	0		hsa-miR-639	0	0		hsa-miR-639	0	0
hsa-miR-640	0	0		hsa-miR-640	0	0		hsa-miR-640	0	0		hsa-miR-640	0	0
hsa-miR-641	2	0.174058		hsa-miR-641	6	0.552739		hsa-miR-641	2	0.188021		hsa-miR-641	1	0.0871263
hsa-miR-642a-3p	24	2.0887		hsa-miR-642a-3p	16	1.47397		hsa-miR-642a-3p	13	1.22214		hsa-miR-642a-3p	83	7.23149
hsa-miR-642a-5p	1	0.0870292		hsa-miR-642a-5p	0	0		hsa-miR-642a-5p	0	0		hsa-miR-642a-5p	0	0
hsa-miR-642b-3p	1	0.0870292		hsa-miR-642b-3p	0	0		hsa-miR-642b-3p	0	0		hsa-miR-642b-3p	0	0
hsa-miR-642b-5p	24	2.0887		hsa-miR-642b-5p	16	1.47397		hsa-miR-642b-5p	13	1.22214		hsa-miR-642b-5p	83	7.23149
hsa-miR-643	0	0		hsa-miR-643	3	0.276369		hsa-miR-643	1	0.0940104		hsa-miR-643	2	0.174253
hsa-miR-644a	0	0		hsa-miR-644a	0	0		hsa-miR-644a	0	0		hsa-miR-644a	0	0
hsa-miR-645	0	0		hsa-miR-645	0	0		hsa-miR-645	0	0		hsa-miR-645	0	0
hsa-miR-646	0	0		hsa-miR-646	0	0		hsa-miR-646	0	0		hsa-miR-646	0	0
hsa-miR-647	0	0		hsa-miR-647	0	0		hsa-miR-647	0	0		hsa-miR-647	0	0
hsa-miR-648	0	0		hsa-miR-648	0	0		hsa-miR-648	0	0		hsa-miR-648	0	0
hsa-miR-649	0	0		hsa-miR-649	0	0		hsa-miR-649	0	0		hsa-miR-649	0	0
hsa-miR-6499-3p	0	0		hsa-miR-6499-3p	0	0		hsa-miR-6499-3p	0	0		hsa-miR-6499-3p	0	0
hsa-miR-6499-5p	0	0		hsa-miR-6499-5p	0	0		hsa-miR-6499-5p	0	0		hsa-miR-6499-5p	0	0
hsa-miR-650	0	0		hsa-miR-650	0	0		hsa-miR-650	0	0		hsa-miR-650	0	0
hsa-miR-6500-3p	0	0		hsa-miR-6500-3p	0	0		hsa-miR-6500-3p	0	0		hsa-miR-6500-3p	0	0
hsa-miR-6500-5p	0	0		hsa-miR-6500-5p	0	0		hsa-miR-6500-5p	0	0		hsa-miR-6500-5p	0	0
hsa-miR-6501-3p	5	0.435146		hsa-miR-6501-3p	1	0.0921231		hsa-miR-6501-3p	0	0		hsa-miR-6501-3p	1	0.0871263
hsa-miR-6501-5p	0	0		hsa-miR-6501-5p	0	0		hsa-miR-6501-5p	0	0		hsa-miR-6501-5p	0	0
hsa-miR-6502-3p	0	0		hsa-miR-6502-3p	0	0		hsa-miR-6502-3p	0	0		hsa-miR-6502-3p	0	0
hsa-miR-6502-5p	24	2.0887		hsa-miR-6502-5p	23	2.11883		hsa-miR-6502-5p	14	1.31615		hsa-miR-6502-5p	14	1.21977
hsa-miR-6503-3p	9	0.783262		hsa-miR-6503-3p	3	0.276369		hsa-miR-6503-3p	3	0.282031		hsa-miR-6503-3p	9	0.784137
hsa-miR-6503-5p	16	1.39247		hsa-miR-6503-5p	7	0.644862		hsa-miR-6503-5p	2	0.188021		hsa-miR-6503-5p	22	1.91678
hsa-miR-6504-3p	0	0		hsa-miR-6504-3p	0	0		hsa-miR-6504-3p	0	0		hsa-miR-6504-3p	0	0
hsa-miR-6504-5p	0	0		hsa-miR-6504-5p	0	0		hsa-miR-6504-5p	0	0		hsa-miR-6504-5p	0	0
hsa-miR-6505-3p	0	0		hsa-miR-6505-3p	0	0		hsa-miR-6505-3p	0	0		hsa-miR-6505-3p	0	0
hsa-miR-6505-5p	0	0		hsa-miR-6505-5p	0	0		hsa-miR-6505-5p	0	0		hsa-miR-6505-5p	0	0
hsa-miR-6506-3p	0	0		hsa-miR-6506-3p	0	0		hsa-miR-6506-3p	0	0		hsa-miR-6506-3p	0	0
hsa-miR-6506-5p	0	0		hsa-miR-6506-5p	0	0		hsa-miR-6506-5p	0	0		hsa-miR-6506-5p	0	0
hsa-miR-6507-3p	0	0		hsa-miR-6507-3p	0	0		hsa-miR-6507-3p	0	0		hsa-miR-6507-3p	0	0
hsa-miR-6507-5p	0	0		hsa-miR-6507-5p	0	0		hsa-miR-6507-5p	0	0		hsa-miR-6507-5p	0	0
hsa-miR-6508-3p	0	0		hsa-miR-6508-3p	2	0.184246		hsa-miR-6508-3p	0	0		hsa-miR-6508-3p	0	0
hsa-miR-6508-5p	0	0		hsa-miR-6508-5p	0	0		hsa-miR-6508-5p	0	0		hsa-miR-6508-5p	0	0
hsa-miR-6509-3p	0	0		hsa-miR-6509-3p	0	0		hsa-miR-6509-3p	0	0		hsa-miR-6509-3p	0	0
hsa-miR-6509-5p	0	0		hsa-miR-6509-5p	0	0		hsa-miR-6509-5p	0	0		hsa-miR-6509-5p	0	0
hsa-miR-651	10	0.870292		hsa-miR-651	11	1.01335		hsa-miR-651	8	0.752083		hsa-miR-651	12	1.04552
hsa-miR-6510-3p	0	0		hsa-miR-6510-3p	0	0		hsa-miR-6510-3p	0	0		hsa-miR-6510-3p	0	0
hsa-miR-6510-5p	0	0		hsa-miR-6510-5p	0	0		hsa-miR-6510-5p	0	0		hsa-miR-6510-5p	0	0
hsa-miR-6511a-3p	1	0.0870292		hsa-miR-6511a-3p	0	0		hsa-miR-6511a-3p	0	0		hsa-miR-6511a-3p	2	0.174253
hsa-miR-6511a-5p	1	0.0870292		hsa-miR-6511a-5p	3	0.276369		hsa-miR-6511a-5p	0	0		hsa-miR-6511a-5p	0	0
hsa-miR-6511b-3p	1	0.0870292		hsa-miR-6511b-3p	0	0		hsa-miR-6511b-3p	2	0.188021		hsa-miR-6511b-3p	0	0
hsa-miR-6511b-5p	0	0		hsa-miR-6511b-5p	0	0		hsa-miR-6511b-5p	0	0		hsa-miR-6511b-5p	0	0
hsa-miR-6512-3p	0	0		hsa-miR-6512-3p	0	0		hsa-miR-6512-3p	0	0		hsa-miR-6512-3p	0	0
hsa-miR-6512-5p	0	0		hsa-miR-6512-5p	0	0		hsa-miR-6512-5p	0	0		hsa-miR-6512-5p	0	0
hsa-miR-6513-3p	0	0		hsa-miR-6513-3p	0	0		hsa-miR-6513-3p	0	0		hsa-miR-6513-3p	0	0
hsa-miR-6513-5p	7	0.609204		hsa-miR-6513-5p	4	0.368492		hsa-miR-6513-5p	3	0.282031		hsa-miR-6513-5p	8	0.697011
hsa-miR-6514-3p	0	0		hsa-miR-6514-3p	0	0		hsa-miR-6514-3p	0	0		hsa-miR-6514-3p	0	0
hsa-miR-6514-5p	0	0		hsa-miR-6514-5p	0	0		hsa-miR-6514-5p	0	0		hsa-miR-6514-5p	0	0
hsa-miR-6515-3p	0	0		hsa-miR-6515-3p	0	0		hsa-miR-6515-3p	0	0		hsa-miR-6515-3p	0	0
hsa-miR-6515-5p	6	0.522175		hsa-miR-6515-5p	6	0.552739		hsa-miR-6515-5p	6	0.564063		hsa-miR-6515-5p	4	0.348505
hsa-miR-652-3p	43	3.74225		hsa-miR-652-3p	20	1.84246		hsa-miR-652-3p	25	2.35026		hsa-miR-652-3p	51	4.44344
hsa-miR-652-5p	0	0		hsa-miR-652-5p	0	0		hsa-miR-652-5p	6	0.564063		hsa-miR-652-5p	0	0
hsa-miR-653	0	0		hsa-miR-653	0	0		hsa-miR-653	0	0		hsa-miR-653	0	0
hsa-miR-654-3p	6	0.522175		hsa-miR-654-3p	0	0		hsa-miR-654-3p	0	0		hsa-miR-654-3p	6	0.522758
hsa-miR-654-5p	3	0.261087		hsa-miR-654-5p	4	0.368492		hsa-miR-654-5p	0	0		hsa-miR-654-5p	1	0.0871263
hsa-miR-655	8	0.696233		hsa-miR-655	8	0.736985		hsa-miR-655	1	0.0940104		hsa-miR-655	0	0
hsa-miR-656	1	0.0870292		hsa-miR-656	0	0		hsa-miR-656	0	0		hsa-miR-656	0	0
hsa-miR-657	0	0		hsa-miR-657	0	0		hsa-miR-657	0	0		hsa-miR-657	0	0
hsa-miR-658	0	0		hsa-miR-658	0	0		hsa-miR-658	0	0		hsa-miR-658	0	0
hsa-miR-659-3p	0	0		hsa-miR-659-3p	0	0		hsa-miR-659-3p	0	0		hsa-miR-659-3p	0	0
hsa-miR-659-5p	43	3.74225		hsa-miR-659-5p	24	2.21095		hsa-miR-659-5p	21	1.97422		hsa-miR-659-5p	31	2.70092
hsa-miR-660-3p	4	0.348117		hsa-miR-660-3p	18	1.65822		hsa-miR-660-3p	8	0.752083		hsa-miR-660-3p	11	0.95839
hsa-miR-660-5p	99	8.61589		hsa-miR-660-5p	115	10.5942		hsa-miR-660-5p	151	14.1956		hsa-miR-660-5p	110	9.5839
hsa-miR-661	0	0		hsa-miR-661	0	0		hsa-miR-661	0	0		hsa-miR-661	0	0
hsa-miR-662	0	0		hsa-miR-662	0	0		hsa-miR-662	0	0		hsa-miR-662	0	0
hsa-miR-663a	0	0		hsa-miR-663a	0	0		hsa-miR-663a	0	0		hsa-miR-663a	0	0
hsa-miR-663b	0	0		hsa-miR-663b	0	0		hsa-miR-663b	0	0		hsa-miR-663b	0	0
hsa-miR-664a-3p	94	8.18074		hsa-miR-664a-3p	56	5.15889		hsa-miR-664a-3p	62	5.82865		hsa-miR-664a-3p	43	3.74643
hsa-miR-664a-5p	54	4.69957		hsa-miR-664a-5p	53	4.88253		hsa-miR-664a-5p	17	1.59818		hsa-miR-664a-5p	83	7.23149
hsa-miR-664b-3p	11	0.957321		hsa-miR-664b-3p	12	1.10548		hsa-miR-664b-3p	5	0.470052		hsa-miR-664b-3p	5	0.435632
hsa-miR-664b-5p	67	5.83095		hsa-miR-664b-5p	36	3.31643		hsa-miR-664b-5p	37	3.47839		hsa-miR-664b-5p	130	11.3264
hsa-miR-665	0	0		hsa-miR-665	0	0		hsa-miR-665	0	0		hsa-miR-665	0	0
hsa-miR-668	0	0		hsa-miR-668	0	0		hsa-miR-668	0	0		hsa-miR-668	1	0.0871263
hsa-miR-670	0	0		hsa-miR-670	0	0		hsa-miR-670	0	0		hsa-miR-670	0	0
hsa-miR-671-3p	4	0.348117		hsa-miR-671-3p	2	0.184246		hsa-miR-671-3p	8	0.752083		hsa-miR-671-3p	7	0.609884
hsa-miR-671-5p	5	0.435146		hsa-miR-671-5p	4	0.368492		hsa-miR-671-5p	13	1.22214		hsa-miR-671-5p	1	0.0871263
hsa-miR-6715a-3p	0	0		hsa-miR-6715a-3p	0	0		hsa-miR-6715a-3p	0	0		hsa-miR-6715a-3p	0	0
hsa-miR-6715b-3p	0	0		hsa-miR-6715b-3p	0	0		hsa-miR-6715b-3p	0	0		hsa-miR-6715b-3p	0	0
hsa-miR-6715b-5p	0	0		hsa-miR-6715b-5p	0	0		hsa-miR-6715b-5p	0	0		hsa-miR-6715b-5p	0	0
hsa-miR-6716-3p	0	0		hsa-miR-6716-3p	0	0		hsa-miR-6716-3p	0	0		hsa-miR-6716-3p	0	0
hsa-miR-6716-5p	0	0		hsa-miR-6716-5p	0	0		hsa-miR-6716-5p	0	0		hsa-miR-6716-5p	0	0
hsa-miR-6717-5p	0	0		hsa-miR-6717-5p	0	0		hsa-miR-6717-5p	0	0		hsa-miR-6717-5p	0	0
hsa-miR-6718-5p	1	0.0870292		hsa-miR-6718-5p	4	0.368492		hsa-miR-6718-5p	0	0		hsa-miR-6718-5p	0	0
hsa-miR-6719-3p	0	0		hsa-miR-6719-3p	0	0		hsa-miR-6719-3p	0	0		hsa-miR-6719-3p	0	0
hsa-miR-6720-3p	0	0		hsa-miR-6720-3p	0	0		hsa-miR-6720-3p	0	0		hsa-miR-6720-3p	0	0
hsa-miR-6721-5p	42	3.65522		hsa-miR-6721-5p	20	1.84246		hsa-miR-6721-5p	11	1.03411		hsa-miR-6721-5p	28	2.43954
hsa-miR-6722-3p	0	0		hsa-miR-6722-3p	0	0		hsa-miR-6722-3p	0	0		hsa-miR-6722-3p	0	0
hsa-miR-6722-5p	0	0		hsa-miR-6722-5p	0	0		hsa-miR-6722-5p	0	0		hsa-miR-6722-5p	0	0
hsa-miR-6723-5p	0	0		hsa-miR-6723-5p	0	0		hsa-miR-6723-5p	0	0		hsa-miR-6723-5p	0	0
hsa-miR-6724-5p	0	0		hsa-miR-6724-5p	1	0.0921231		hsa-miR-6724-5p	1	0.0940104		hsa-miR-6724-5p	0	0
hsa-miR-675-3p	0	0		hsa-miR-675-3p	0	0		hsa-miR-675-3p	0	0		hsa-miR-675-3p	0	0
hsa-miR-675-5p	1	0.0870292		hsa-miR-675-5p	0	0		hsa-miR-675-5p	0	0		hsa-miR-675-5p	0	0
hsa-miR-676-3p	4	0.348117		hsa-miR-676-3p	4	0.368492		hsa-miR-676-3p	0	0		hsa-miR-676-3p	2	0.174253
hsa-miR-676-5p	0	0		hsa-miR-676-5p	0	0		hsa-miR-676-5p	0	0		hsa-miR-676-5p	0	0
hsa-miR-7-1-3p	130	11.3138		hsa-miR-7-1-3p	90	8.29108		hsa-miR-7-1-3p	97	9.11901		hsa-miR-7-1-3p	104	9.06114
hsa-miR-7-2-3p	0	0		hsa-miR-7-2-3p	0	0		hsa-miR-7-2-3p	0	0		hsa-miR-7-2-3p	0	0
hsa-miR-7-5p	312	27.1531		hsa-miR-7-5p	186	17.1349		hsa-miR-7-5p	112	10.5292		hsa-miR-7-5p	144	12.5462
hsa-miR-708-3p	0	0		hsa-miR-708-3p	2	0.184246		hsa-miR-708-3p	3	0.282031		hsa-miR-708-3p	0	0
hsa-miR-708-5p	6	0.522175		hsa-miR-708-5p	17	1.56609		hsa-miR-708-5p	44	4.13646		hsa-miR-708-5p	8	0.697011
hsa-miR-711	0	0		hsa-miR-711	0	0		hsa-miR-711	0	0		hsa-miR-711	0	0
hsa-miR-718	0	0		hsa-miR-718	0	0		hsa-miR-718	0	0		hsa-miR-718	0	0
hsa-miR-744-3p	0	0		hsa-miR-744-3p	0	0		hsa-miR-744-3p	0	0		hsa-miR-744-3p	0	0
hsa-miR-744-5p	7545	656.635		hsa-miR-744-5p	6905	636.11		hsa-miR-744-5p	2763	259.751		hsa-miR-744-5p	5466	476.233
hsa-miR-758-3p	0	0		hsa-miR-758-3p	0	0		hsa-miR-758-3p	0	0		hsa-miR-758-3p	0	0
hsa-miR-758-5p	0	0		hsa-miR-758-5p	0	0		hsa-miR-758-5p	0	0		hsa-miR-758-5p	0	0
hsa-miR-759	0	0		hsa-miR-759	0	0		hsa-miR-759	0	0		hsa-miR-759	0	0
hsa-miR-760	27	2.34979		hsa-miR-760	49	4.51403		hsa-miR-760	10	0.940104		hsa-miR-760	28	2.43954
hsa-miR-761	0	0		hsa-miR-761	0	0		hsa-miR-761	0	0		hsa-miR-761	0	0
hsa-miR-762	0	0		hsa-miR-762	0	0		hsa-miR-762	0	0		hsa-miR-762	0	0
hsa-miR-764	0	0		hsa-miR-764	0	0		hsa-miR-764	0	0		hsa-miR-764	0	0
hsa-miR-765	4	0.348117		hsa-miR-765	0	0		hsa-miR-765	0	0		hsa-miR-765	0	0
hsa-miR-766-3p	73	6.35313		hsa-miR-766-3p	19	1.75034		hsa-miR-766-3p	51	4.79453		hsa-miR-766-3p	111	9.67102
hsa-miR-766-5p	35	3.04602		hsa-miR-766-5p	37	3.40856		hsa-miR-766-5p	15	1.41016		hsa-miR-766-5p	36	3.13655
hsa-miR-767-3p	0	0		hsa-miR-767-3p	0	0		hsa-miR-767-3p	0	0		hsa-miR-767-3p	0	0
hsa-miR-767-5p	0	0		hsa-miR-767-5p	0	0		hsa-miR-767-5p	0	0		hsa-miR-767-5p	0	0
hsa-miR-769-3p	40	3.48117		hsa-miR-769-3p	33	3.04006		hsa-miR-769-3p	29	2.7263		hsa-miR-769-3p	19	1.6554
hsa-miR-769-5p	47	4.09037		hsa-miR-769-5p	16	1.47397		hsa-miR-769-5p	15	1.41016		hsa-miR-769-5p	21	1.82965
hsa-miR-770-5p	0	0		hsa-miR-770-5p	0	0		hsa-miR-770-5p	0	0		hsa-miR-770-5p	0	0
hsa-miR-802	0	0		hsa-miR-802	0	0		hsa-miR-802	0	0		hsa-miR-802	0	0
hsa-miR-873-3p	8	0.696233		hsa-miR-873-3p	0	0		hsa-miR-873-3p	3	0.282031		hsa-miR-873-3p	2	0.174253
hsa-miR-873-5p	70	6.09204		hsa-miR-873-5p	19	1.75034		hsa-miR-873-5p	16	1.50417		hsa-miR-873-5p	63	5.48896
hsa-miR-874	10	0.870292		hsa-miR-874	11	1.01335		hsa-miR-874	11	1.03411		hsa-miR-874	6	0.522758
hsa-miR-875-3p	0	0		hsa-miR-875-3p	0	0		hsa-miR-875-3p	0	0		hsa-miR-875-3p	0	0
hsa-miR-875-5p	0	0		hsa-miR-875-5p	0	0		hsa-miR-875-5p	0	0		hsa-miR-875-5p	0	0
hsa-miR-876-3p	0	0		hsa-miR-876-3p	0	0		hsa-miR-876-3p	0	0		hsa-miR-876-3p	0	0
hsa-miR-876-5p	8	0.696233		hsa-miR-876-5p	1	0.0921231		hsa-miR-876-5p	0	0		hsa-miR-876-5p	0	0
hsa-miR-877-3p	0	0		hsa-miR-877-3p	0	0		hsa-miR-877-3p	0	0		hsa-miR-877-3p	0	0
hsa-miR-877-5p	96	8.3548		hsa-miR-877-5p	81	7.46197		hsa-miR-877-5p	84	7.89688		hsa-miR-877-5p	202	17.5995
hsa-miR-885-3p	0	0		hsa-miR-885-3p	0	0		hsa-miR-885-3p	1	0.0940104		hsa-miR-885-3p	0	0
hsa-miR-885-5p	0	0		hsa-miR-885-5p	0	0		hsa-miR-885-5p	0	0		hsa-miR-885-5p	0	0
hsa-miR-887	0	0		hsa-miR-887	0	0		hsa-miR-887	0	0		hsa-miR-887	0	0
[truncated: 46 more rows]
