# Supplementary material for: Analysis of the microRNA transcriptome and expression of different isomiRs in human peripheral blood mononuclear cells
Source: BMC Res Notes. 2013 Sep 28;6:390. doi: 10.1186/1756-0500-6-390 (PMC3851811; doi:10.1186/1756-0500-6-390)
Supplement: Additional file 3 — Abundant isomiR Expression Profile. A list of the most abundant isomiR, with their raw frequency or expression values as well as the normalized expression values through TPM for all the four samples. [file 1756-0500-6-390-S3.xls]

## Sheet: Abundant_IsomiR_Profile
Normal 1					Normal 2					Patient 1					Patient 2
Pre-miRNA	Mature miRNA	Most Abundant IsomiR Frequency	TPM		Pre-miRNA	Mature miRNA	Most Abundant IsomiR Frequency	TPM		Pre-miRNA	Mature miRNA	Most Abundant IsomiR Frequency	TPM		Pre-miRNA	Mature miRNA	Most Abundant IsomiR Frequency	TPM		Note
hsa-let-7a	hsa-let-7a-5p	100473	8744.08		hsa-let-7a	hsa-let-7a-5p	98863	9107.57		hsa-let-7a	hsa-let-7a-5p	64475	6061.32		hsa-let-7a	hsa-let-7a-5p	91829	8000.72		Sample	Total number of reads
hsa-let-7a	hsa-let-7a-3p	12	1.04435		hsa-let-7a	hsa-let-7a-3p	14	1.28972		hsa-let-7a	hsa-let-7a-3p	4	0.376042		hsa-let-7a	hsa-let-7a-3p	2	0.174253		Normal 1	11490402
hsa-let-7a	hsa-let-7a-2-3p	0	0		hsa-let-7a	hsa-let-7a-2-3p	0	0		hsa-let-7a	hsa-let-7a-2-3p	0	0		hsa-let-7a	hsa-let-7a-2-3p	0	0		Normal 2	10855039
hsa-let-7b	hsa-let-7b-5p	468414	40765.7		hsa-let-7b	hsa-let-7b-5p	593030	54631.8		hsa-let-7b	hsa-let-7b-5p	531019	49921.3		hsa-let-7b	hsa-let-7b-5p	369116	32159.7		Patient 1	10637119
hsa-let-7b	hsa-let-7b-3p	159	13.8376		hsa-let-7b	hsa-let-7b-3p	108	9.9493		hsa-let-7b	hsa-let-7b-3p	70	6.58073		hsa-let-7b	hsa-let-7b-3p	140	12.1977		Patient 2	11477587
hsa-let-7c	hsa-let-7c	14163	1232.59		hsa-let-7c	hsa-let-7c	11823	1089.17		hsa-let-7c	hsa-let-7c	20225	1901.36		hsa-let-7c	hsa-let-7c	14133	1231.36
hsa-let-7d	hsa-let-7d-5p	64241	5590.84		hsa-let-7d	hsa-let-7d-5p	34781	3204.13		hsa-let-7d	hsa-let-7d-5p	15107	1420.22		hsa-let-7d	hsa-let-7d-5p	27035	2355.46
hsa-let-7d	hsa-let-7d-3p	344	29.938		hsa-let-7d	hsa-let-7d-3p	267	24.5969		hsa-let-7d	hsa-let-7d-3p	166	15.6057		hsa-let-7d	hsa-let-7d-3p	227	19.7777		TPM (Transcripts parts per million)	(Most Abundant IsomiR Frequency / Total number of reads) * 1000000
hsa-let-7e	hsa-let-7e-5p	4612	401.378		hsa-let-7e	hsa-let-7e-5p	1342	123.629		hsa-let-7e	hsa-let-7e-5p	440	41.3646		hsa-let-7e	hsa-let-7e-5p	4321	376.473
hsa-let-7e	hsa-let-7e-3p	6	0.522175		hsa-let-7e	hsa-let-7e-3p	2	0.184246		hsa-let-7e	hsa-let-7e-3p	0	0		hsa-let-7e	hsa-let-7e-3p	0	0
hsa-let-7f	hsa-let-7f-5p	133929	11655.7		hsa-let-7f	hsa-let-7f-5p	136781	12600.7		hsa-let-7f	hsa-let-7f-5p	78258	7357.07		hsa-let-7f	hsa-let-7f-5p	159409	13888.7
hsa-let-7f	hsa-let-7f-2-3p	12	1.04435		hsa-let-7f	hsa-let-7f-2-3p	0	0		hsa-let-7f	hsa-let-7f-2-3p	0	0		hsa-let-7f	hsa-let-7f-2-3p	0	0
hsa-let-7f	hsa-let-7f-1-3p	0	0		hsa-let-7f	hsa-let-7f-1-3p	0	0		hsa-let-7f	hsa-let-7f-1-3p	0	0		hsa-let-7f	hsa-let-7f-1-3p	6	0.522758
hsa-let-7g	hsa-let-7g-5p	162389	14132.6		hsa-let-7g	hsa-let-7g-5p	192102	17697		hsa-let-7g	hsa-let-7g-5p	76875	7227.05		hsa-let-7g	hsa-let-7g-5p	137770	12003.4
hsa-let-7g	hsa-let-7g-3p	11	0.957321		hsa-let-7g	hsa-let-7g-3p	4	0.368492		hsa-let-7g	hsa-let-7g-3p	2	0.188021		hsa-let-7g	hsa-let-7g-3p	3	0.261379
hsa-let-7i	hsa-let-7i-5p	19423	1690.37		hsa-let-7i	hsa-let-7i-5p	15473	1425.42		hsa-let-7i	hsa-let-7i-5p	15389	1446.73		hsa-let-7i	hsa-let-7i-5p	19837	1728.32
hsa-let-7i	hsa-let-7i-3p	56	4.87363		hsa-let-7i	hsa-let-7i-3p	8	0.736985		hsa-let-7i	hsa-let-7i-3p	34	3.19635		hsa-let-7i	hsa-let-7i-3p	26	2.26528
hsa-mir-1	hsa-mir-1	7089	616.95		hsa-mir-1	hsa-mir-1	17583	1619.8		hsa-mir-1	hsa-mir-1	8454	794.764		hsa-mir-1	hsa-mir-1	7906	688.821
hsa-mir-100	hsa-mir-100-5p	110	9.57321		hsa-mir-100	hsa-mir-100-5p	41	3.77705		hsa-mir-100	hsa-mir-100-5p	36	3.38438		hsa-mir-100	hsa-mir-100-5p	37	3.22367
hsa-mir-100	hsa-mir-100-3p	0	0		hsa-mir-100	hsa-mir-100-3p	0	0		hsa-mir-100	hsa-mir-100-3p	0	0		hsa-mir-100	hsa-mir-100-3p	0	0
hsa-mir-101	hsa-mir-101-5p	4	0.348117		hsa-mir-101	hsa-mir-101-5p	2	0.184246		hsa-mir-101	hsa-mir-101-5p	6	0.564063		hsa-mir-101	hsa-mir-101-5p	4	0.348505
hsa-mir-101	hsa-mir-101-3p	10117	880.474		hsa-mir-101	hsa-mir-101-3p	4637	427.175		hsa-mir-101	hsa-mir-101-3p	5118	481.145		hsa-mir-101	hsa-mir-101-3p	6809	593.243
hsa-mir-103a	hsa-mir-103a-2-5p	25	2.17573		hsa-mir-103a	hsa-mir-103a-2-5p	18	1.65822		hsa-mir-103a	hsa-mir-103a-2-5p	2	0.188021		hsa-mir-103a	hsa-mir-103a-2-5p	17	1.48115
hsa-mir-103a	hsa-mir-103a-3p	109253	9508.2		hsa-mir-103a	hsa-mir-103a-3p	78618	7242.54		hsa-mir-103a	hsa-mir-103a-3p	58150	5466.71		hsa-mir-103a	hsa-mir-103a-3p	94367	8221.85
hsa-mir-103b	hsa-mir-103b	18875	1642.68		hsa-mir-103b	hsa-mir-103b	13335	1228.46		hsa-mir-103b	hsa-mir-103b	6421	603.641		hsa-mir-103b	hsa-mir-103b	11372	990.801
hsa-mir-105	hsa-mir-105-5p	0	0		hsa-mir-105	hsa-mir-105-5p	0	0		hsa-mir-105	hsa-mir-105-5p	3	0.282031		hsa-mir-105	hsa-mir-105-5p	6	0.522758
hsa-mir-105	hsa-mir-105-3p	0	0		hsa-mir-105	hsa-mir-105-3p	0	0		hsa-mir-105	hsa-mir-105-3p	0	0		hsa-mir-105	hsa-mir-105-3p	0	0
hsa-mir-106a	hsa-mir-106a-5p	33	2.87196		hsa-mir-106a	hsa-mir-106a-5p	11	1.01335		hsa-mir-106a	hsa-mir-106a-5p	25	2.35026		hsa-mir-106a	hsa-mir-106a-5p	39	3.39793
hsa-mir-106a	hsa-mir-106a-3p	0	0		hsa-mir-106a	hsa-mir-106a-3p	0	0		hsa-mir-106a	hsa-mir-106a-3p	0	0		hsa-mir-106a	hsa-mir-106a-3p	0	0
hsa-mir-106b	hsa-mir-106b-5p	1226	106.698		hsa-mir-106b	hsa-mir-106b-5p	839	77.2913		hsa-mir-106b	hsa-mir-106b-5p	1977	185.859		hsa-mir-106b	hsa-mir-106b-5p	1334	116.227
hsa-mir-106b	hsa-mir-106b-3p	3928	341.851		hsa-mir-106b	hsa-mir-106b-3p	3501	322.523		hsa-mir-106b	hsa-mir-106b-3p	4791	450.404		hsa-mir-106b	hsa-mir-106b-3p	4015	349.812
hsa-mir-107	hsa-mir-107	13838	1204.31		hsa-mir-107	hsa-mir-107	72985	6723.61		hsa-mir-107	hsa-mir-107	48092	4521.15		hsa-mir-107	hsa-mir-107	89803	7824.21
hsa-mir-10a	hsa-mir-10a-5p	935	81.3723		hsa-mir-10a	hsa-mir-10a-5p	792	72.9615		hsa-mir-10a	hsa-mir-10a-5p	256	24.0667		hsa-mir-10a	hsa-mir-10a-5p	396	34.502
hsa-mir-10a	hsa-mir-10a-3p	0	0		hsa-mir-10a	hsa-mir-10a-3p	3	0.276369		hsa-mir-10a	hsa-mir-10a-3p	2	0.188021		hsa-mir-10a	hsa-mir-10a-3p	3	0.261379
hsa-mir-10b	hsa-mir-10b-5p	3	0.261087		hsa-mir-10b	hsa-mir-10b-5p	0	0		hsa-mir-10b	hsa-mir-10b-5p	12	1.12813		hsa-mir-10b	hsa-mir-10b-5p	2	0.174253
hsa-mir-10b	hsa-mir-10b-3p	0	0		hsa-mir-10b	hsa-mir-10b-3p	0	0		hsa-mir-10b	hsa-mir-10b-3p	0	0		hsa-mir-10b	hsa-mir-10b-3p	0	0
hsa-mir-1178	hsa-mir-1178-5p	0	0		hsa-mir-1178	hsa-mir-1178-5p	0	0		hsa-mir-1178	hsa-mir-1178-5p	0	0		hsa-mir-1178	hsa-mir-1178-5p	0	0
hsa-mir-1178	hsa-mir-1178-3p	0	0		hsa-mir-1178	hsa-mir-1178-3p	0	0		hsa-mir-1178	hsa-mir-1178-3p	0	0		hsa-mir-1178	hsa-mir-1178-3p	0	0
hsa-mir-1179	hsa-mir-1179	9	0.783262		hsa-mir-1179	hsa-mir-1179	7	0.644862		hsa-mir-1179	hsa-mir-1179	5	0.470052		hsa-mir-1179	hsa-mir-1179	7	0.609884
hsa-mir-1180	hsa-mir-1180	4	0.348117		hsa-mir-1180	hsa-mir-1180	3	0.276369		hsa-mir-1180	hsa-mir-1180	13	1.22214		hsa-mir-1180	hsa-mir-1180	5	0.435632
hsa-mir-1181	hsa-mir-1181	0	0		hsa-mir-1181	hsa-mir-1181	0	0		hsa-mir-1181	hsa-mir-1181	0	0		hsa-mir-1181	hsa-mir-1181	0	0
hsa-mir-1182	hsa-mir-1182	0	0		hsa-mir-1182	hsa-mir-1182	0	0		hsa-mir-1182	hsa-mir-1182	0	0		hsa-mir-1182	hsa-mir-1182	0	0
hsa-mir-1183	hsa-mir-1183	0	0		hsa-mir-1183	hsa-mir-1183	0	0		hsa-mir-1183	hsa-mir-1183	0	0		hsa-mir-1183	hsa-mir-1183	0	0
hsa-mir-1184	hsa-mir-1184	0	0		hsa-mir-1184	hsa-mir-1184	0	0		hsa-mir-1184	hsa-mir-1184	0	0		hsa-mir-1184	hsa-mir-1184	0	0
hsa-mir-1185	hsa-mir-1185-5p	8	0.696233		hsa-mir-1185	hsa-mir-1185-5p	5	0.460616		hsa-mir-1185	hsa-mir-1185-5p	0	0		hsa-mir-1185	hsa-mir-1185-5p	0	0
hsa-mir-1185	hsa-mir-1185-2-3p	47	4.09037		hsa-mir-1185	hsa-mir-1185-2-3p	21	1.93459		hsa-mir-1185	hsa-mir-1185-2-3p	0	0		hsa-mir-1185	hsa-mir-1185-2-3p	7	0.609884
hsa-mir-1185	hsa-mir-1185-1-3p	47	4.09037		hsa-mir-1185	hsa-mir-1185-1-3p	21	1.93459		hsa-mir-1185	hsa-mir-1185-1-3p	1	0.0940104		hsa-mir-1185	hsa-mir-1185-1-3p	7	0.609884
hsa-mir-1193	hsa-mir-1193	2	0.174058		hsa-mir-1193	hsa-mir-1193	0	0		hsa-mir-1193	hsa-mir-1193	0	0		hsa-mir-1193	hsa-mir-1193	6	0.522758
hsa-mir-1197	hsa-mir-1197	0	0		hsa-mir-1197	hsa-mir-1197	2	0.184246		hsa-mir-1197	hsa-mir-1197	0	0		hsa-mir-1197	hsa-mir-1197	0	0
hsa-mir-1200	hsa-mir-1200	0	0		hsa-mir-1200	hsa-mir-1200	0	0		hsa-mir-1200	hsa-mir-1200	0	0		hsa-mir-1200	hsa-mir-1200	0	0
hsa-mir-1202	hsa-mir-1202	0	0		hsa-mir-1202	hsa-mir-1202	0	0		hsa-mir-1202	hsa-mir-1202	0	0		hsa-mir-1202	hsa-mir-1202	0	0
hsa-mir-1203	hsa-mir-1203	0	0		hsa-mir-1203	hsa-mir-1203	0	0		hsa-mir-1203	hsa-mir-1203	0	0		hsa-mir-1203	hsa-mir-1203	0	0
hsa-mir-1204	hsa-mir-1204	0	0		hsa-mir-1204	hsa-mir-1204	0	0		hsa-mir-1204	hsa-mir-1204	0	0		hsa-mir-1204	hsa-mir-1204	0	0
hsa-mir-1205	hsa-mir-1205	0	0		hsa-mir-1205	hsa-mir-1205	0	0		hsa-mir-1205	hsa-mir-1205	0	0		hsa-mir-1205	hsa-mir-1205	0	0
hsa-mir-1206	hsa-mir-1206	0	0		hsa-mir-1206	hsa-mir-1206	0	0		hsa-mir-1206	hsa-mir-1206	0	0		hsa-mir-1206	hsa-mir-1206	0	0
hsa-mir-1207	hsa-mir-1207-5p	0	0		hsa-mir-1207	hsa-mir-1207-5p	0	0		hsa-mir-1207	hsa-mir-1207-5p	0	0		hsa-mir-1207	hsa-mir-1207-5p	0	0
hsa-mir-1207	hsa-mir-1207-3p	0	0		hsa-mir-1207	hsa-mir-1207-3p	0	0		hsa-mir-1207	hsa-mir-1207-3p	0	0		hsa-mir-1207	hsa-mir-1207-3p	0	0
hsa-mir-1208	hsa-mir-1208	0	0		hsa-mir-1208	hsa-mir-1208	0	0		hsa-mir-1208	hsa-mir-1208	0	0		hsa-mir-1208	hsa-mir-1208	0	0
hsa-mir-122	hsa-mir-122-5p	9	0.783262		hsa-mir-122	hsa-mir-122-5p	11	1.01335		hsa-mir-122	hsa-mir-122-5p	5	0.470052		hsa-mir-122	hsa-mir-122-5p	13	1.13264
hsa-mir-122	hsa-mir-122-3p	0	0		hsa-mir-122	hsa-mir-122-3p	0	0		hsa-mir-122	hsa-mir-122-3p	0	0		hsa-mir-122	hsa-mir-122-3p	0	0
hsa-mir-1224	hsa-mir-1224-5p	6	0.522175		hsa-mir-1224	hsa-mir-1224-5p	7	0.644862		hsa-mir-1224	hsa-mir-1224-5p	17	1.59818		hsa-mir-1224	hsa-mir-1224-5p	17	1.48115
hsa-mir-1224	hsa-mir-1224-3p	0	0		hsa-mir-1224	hsa-mir-1224-3p	0	0		hsa-mir-1224	hsa-mir-1224-3p	0	0		hsa-mir-1224	hsa-mir-1224-3p	0	0
hsa-mir-1225	hsa-mir-1225-5p	0	0		hsa-mir-1225	hsa-mir-1225-5p	0	0		hsa-mir-1225	hsa-mir-1225-5p	0	0		hsa-mir-1225	hsa-mir-1225-5p	0	0
hsa-mir-1225	hsa-mir-1225-3p	0	0		hsa-mir-1225	hsa-mir-1225-3p	0	0		hsa-mir-1225	hsa-mir-1225-3p	0	0		hsa-mir-1225	hsa-mir-1225-3p	0	0
hsa-mir-1226	hsa-mir-1226-5p	0	0		hsa-mir-1226	hsa-mir-1226-5p	0	0		hsa-mir-1226	hsa-mir-1226-5p	1	0.0940104		hsa-mir-1226	hsa-mir-1226-5p	0	0
hsa-mir-1226	hsa-mir-1226-3p	0	0		hsa-mir-1226	hsa-mir-1226-3p	0	0		hsa-mir-1226	hsa-mir-1226-3p	0	0		hsa-mir-1226	hsa-mir-1226-3p	0	0
hsa-mir-1227	hsa-mir-1227-5p	0	0		hsa-mir-1227	hsa-mir-1227-5p	0	0		hsa-mir-1227	hsa-mir-1227-5p	0	0		hsa-mir-1227	hsa-mir-1227-5p	0	0
hsa-mir-1227	hsa-mir-1227-3p	0	0		hsa-mir-1227	hsa-mir-1227-3p	0	0		hsa-mir-1227	hsa-mir-1227-3p	0	0		hsa-mir-1227	hsa-mir-1227-3p	0	0
hsa-mir-1228	hsa-mir-1228-5p	9	0.783262		hsa-mir-1228	hsa-mir-1228-5p	3	0.276369		hsa-mir-1228	hsa-mir-1228-5p	7	0.658073		hsa-mir-1228	hsa-mir-1228-5p	13	1.13264
hsa-mir-1228	hsa-mir-1228-3p	0	0		hsa-mir-1228	hsa-mir-1228-3p	0	0		hsa-mir-1228	hsa-mir-1228-3p	0	0		hsa-mir-1228	hsa-mir-1228-3p	353	30.7556
hsa-mir-1229	hsa-mir-1229-5p	0	0		hsa-mir-1229	hsa-mir-1229-5p	0	0		hsa-mir-1229	hsa-mir-1229-5p	2	0.188021		hsa-mir-1229	hsa-mir-1229-5p	0	0
hsa-mir-1229	hsa-mir-1229-3p	4	0.348117		hsa-mir-1229	hsa-mir-1229-3p	0	0		hsa-mir-1229	hsa-mir-1229-3p	0	0		hsa-mir-1229	hsa-mir-1229-3p	0	0
hsa-mir-1231	hsa-mir-1231	0	0		hsa-mir-1231	hsa-mir-1231	0	0		hsa-mir-1231	hsa-mir-1231	0	0		hsa-mir-1231	hsa-mir-1231	0	0
hsa-mir-1233	hsa-mir-1233-1-5p	3	0.261087		hsa-mir-1233	hsa-mir-1233-1-5p	0	0		hsa-mir-1233	hsa-mir-1233-1-5p	4	0.376042		hsa-mir-1233	hsa-mir-1233-1-5p	10	0.871263
hsa-mir-1233	hsa-mir-1233-3p	0	0		hsa-mir-1233	hsa-mir-1233-3p	0	0		hsa-mir-1233	hsa-mir-1233-3p	0	0		hsa-mir-1233	hsa-mir-1233-3p	0	0
hsa-mir-1234	hsa-mir-1234-5p	0	0		hsa-mir-1234	hsa-mir-1234-5p	0	0		hsa-mir-1234	hsa-mir-1234-5p	0	0		hsa-mir-1234	hsa-mir-1234-5p	0	0
hsa-mir-1234	hsa-mir-1234-3p	1	0.0870292		hsa-mir-1234	hsa-mir-1234-3p	0	0		hsa-mir-1234	hsa-mir-1234-3p	0	0		hsa-mir-1234	hsa-mir-1234-3p	0	0
hsa-mir-1236	hsa-mir-1236-5p	0	0		hsa-mir-1236	hsa-mir-1236-5p	1	0.0921231		hsa-mir-1236	hsa-mir-1236-5p	2	0.188021		hsa-mir-1236	hsa-mir-1236-5p	0	0
hsa-mir-1236	hsa-mir-1236-3p	0	0		hsa-mir-1236	hsa-mir-1236-3p	0	0		hsa-mir-1236	hsa-mir-1236-3p	0	0		hsa-mir-1236	hsa-mir-1236-3p	0	0
hsa-mir-1237	hsa-mir-1237-5p	5	0.435146		hsa-mir-1237	hsa-mir-1237-5p	0	0		hsa-mir-1237	hsa-mir-1237-5p	0	0		hsa-mir-1237	hsa-mir-1237-5p	0	0
hsa-mir-1237	hsa-mir-1237-3p	0	0		hsa-mir-1237	hsa-mir-1237-3p	0	0		hsa-mir-1237	hsa-mir-1237-3p	0	0		hsa-mir-1237	hsa-mir-1237-3p	0	0
hsa-mir-1238	hsa-mir-1238-5p	0	0		hsa-mir-1238	hsa-mir-1238-5p	0	0		hsa-mir-1238	hsa-mir-1238-5p	0	0		hsa-mir-1238	hsa-mir-1238-5p	0	0
hsa-mir-1238	hsa-mir-1238-3p	0	0		hsa-mir-1238	hsa-mir-1238-3p	0	0		hsa-mir-1238	hsa-mir-1238-3p	0	0		hsa-mir-1238	hsa-mir-1238-3p	0	0
hsa-mir-124	hsa-mir-124-5p	0	0		hsa-mir-124	hsa-mir-124-5p	1	0.0921231		hsa-mir-124	hsa-mir-124-5p	0	0		hsa-mir-124	hsa-mir-124-5p	0	0
hsa-mir-124	hsa-mir-124-3p	187	16.2745		hsa-mir-124	hsa-mir-124-3p	63	5.80376		hsa-mir-124	hsa-mir-124-3p	142	13.3495		hsa-mir-124	hsa-mir-124-3p	427	37.2029
hsa-mir-1243	hsa-mir-1243	0	0		hsa-mir-1243	hsa-mir-1243	0	0		hsa-mir-1243	hsa-mir-1243	0	0		hsa-mir-1243	hsa-mir-1243	0	0
hsa-mir-1244	hsa-mir-1244	5	0.435146		hsa-mir-1244	hsa-mir-1244	0	0		hsa-mir-1244	hsa-mir-1244	2	0.188021		hsa-mir-1244	hsa-mir-1244	0	0
hsa-mir-1245a	hsa-mir-1245a	0	0		hsa-mir-1245a	hsa-mir-1245a	0	0		hsa-mir-1245a	hsa-mir-1245a	0	0		hsa-mir-1245a	hsa-mir-1245a	0	0
hsa-mir-1245b	hsa-mir-1245b-5p	0	0		hsa-mir-1245b	hsa-mir-1245b-5p	0	0		hsa-mir-1245b	hsa-mir-1245b-5p	0	0		hsa-mir-1245b	hsa-mir-1245b-5p	0	0
hsa-mir-1245b	hsa-mir-1245b-3p	0	0		hsa-mir-1245b	hsa-mir-1245b-3p	0	0		hsa-mir-1245b	hsa-mir-1245b-3p	0	0		hsa-mir-1245b	hsa-mir-1245b-3p	0	0
hsa-mir-1246	hsa-mir-1246	246	21.4092		hsa-mir-1246	hsa-mir-1246	201	18.5167		hsa-mir-1246	hsa-mir-1246	1895	178.15		hsa-mir-1246	hsa-mir-1246	895	77.9781
hsa-mir-1247	hsa-mir-1247-5p	0	0		hsa-mir-1247	hsa-mir-1247-5p	0	0		hsa-mir-1247	hsa-mir-1247-5p	0	0		hsa-mir-1247	hsa-mir-1247-5p	0	0
hsa-mir-1247	hsa-mir-1247-3p	0	0		hsa-mir-1247	hsa-mir-1247-3p	0	0		hsa-mir-1247	hsa-mir-1247-3p	0	0		hsa-mir-1247	hsa-mir-1247-3p	0	0
hsa-mir-1248	hsa-mir-1248	1	0.0870292		hsa-mir-1248	hsa-mir-1248	1	0.0921231		hsa-mir-1248	hsa-mir-1248	1	0.0940104		hsa-mir-1248	hsa-mir-1248	0	0
hsa-mir-1249	hsa-mir-1249	11	0.957321		hsa-mir-1249	hsa-mir-1249	1	0.0921231		hsa-mir-1249	hsa-mir-1249	2	0.188021		hsa-mir-1249	hsa-mir-1249	10	0.871263
hsa-mir-1250	hsa-mir-1250	22	1.91464		hsa-mir-1250	hsa-mir-1250	14	1.28972		hsa-mir-1250	hsa-mir-1250	17	1.59818		hsa-mir-1250	hsa-mir-1250	16	1.39402
hsa-mir-1251	hsa-mir-1251	0	0		hsa-mir-1251	hsa-mir-1251	0	0		hsa-mir-1251	hsa-mir-1251	0	0		hsa-mir-1251	hsa-mir-1251	0	0
hsa-mir-1252	hsa-mir-1252	0	0		hsa-mir-1252	hsa-mir-1252	0	0		hsa-mir-1252	hsa-mir-1252	2	0.188021		hsa-mir-1252	hsa-mir-1252	0	0
hsa-mir-1253	hsa-mir-1253	0	0		hsa-mir-1253	hsa-mir-1253	0	0		hsa-mir-1253	hsa-mir-1253	0	0		hsa-mir-1253	hsa-mir-1253	0	0
hsa-mir-1254	hsa-mir-1254	12	1.04435		hsa-mir-1254	hsa-mir-1254	14	1.28972		hsa-mir-1254	hsa-mir-1254	29	2.7263		hsa-mir-1254	hsa-mir-1254	26	2.26528
hsa-mir-1255a	hsa-mir-1255a	51	4.43849		hsa-mir-1255a	hsa-mir-1255a	111	10.2257		hsa-mir-1255a	hsa-mir-1255a	136	12.7854		hsa-mir-1255a	hsa-mir-1255a	59	5.14045
hsa-mir-1255b	hsa-mir-1255b-5p	118	10.2694		hsa-mir-1255b	hsa-mir-1255b-5p	91	8.3832		hsa-mir-1255b	hsa-mir-1255b-5p	129	12.1273		hsa-mir-1255b	hsa-mir-1255b-5p	161	14.0273
hsa-mir-1255b	hsa-mir-1255b-2-3p	1	0.0870292		hsa-mir-1255b	hsa-mir-1255b-2-3p	0	0		hsa-mir-1255b	hsa-mir-1255b-2-3p	0	0		hsa-mir-1255b	hsa-mir-1255b-2-3p	0	0
hsa-mir-1256	hsa-mir-1256	11	0.957321		hsa-mir-1256	hsa-mir-1256	10	0.921231		hsa-mir-1256	hsa-mir-1256	7	0.658073		hsa-mir-1256	hsa-mir-1256	22	1.91678
hsa-mir-1257	hsa-mir-1257	0	0		hsa-mir-1257	hsa-mir-1257	0	0		hsa-mir-1257	hsa-mir-1257	0	0		hsa-mir-1257	hsa-mir-1257	0	0
hsa-mir-1258	hsa-mir-1258	0	0		hsa-mir-1258	hsa-mir-1258	1	0.0921231		hsa-mir-1258	hsa-mir-1258	0	0		hsa-mir-1258	hsa-mir-1258	0	0
hsa-mir-125a	hsa-mir-125a-5p	314	27.3272		hsa-mir-125a	hsa-mir-125a-5p	330	30.4006		hsa-mir-125a	hsa-mir-125a-5p	47	4.41849		hsa-mir-125a	hsa-mir-125a-5p	157	13.6788
hsa-mir-125a	hsa-mir-125a-3p	54	4.69957		hsa-mir-125a	hsa-mir-125a-3p	16	1.47397		hsa-mir-125a	hsa-mir-125a-3p	5	0.470052		hsa-mir-125a	hsa-mir-125a-3p	9	0.784137
hsa-mir-125b	hsa-mir-125b-5p	72	6.2661		hsa-mir-125b	hsa-mir-125b-5p	69	6.35649		hsa-mir-125b	hsa-mir-125b-5p	49	4.60651		hsa-mir-125b	hsa-mir-125b-5p	85	7.40574
hsa-mir-125b	hsa-mir-125b-2-3p	0	0		hsa-mir-125b	hsa-mir-125b-2-3p	0	0		hsa-mir-125b	hsa-mir-125b-2-3p	0	0		hsa-mir-125b	hsa-mir-125b-2-3p	0	0
hsa-mir-125b	hsa-mir-125b-1-3p	0	0		hsa-mir-125b	hsa-mir-125b-1-3p	3	0.276369		hsa-mir-125b	hsa-mir-125b-1-3p	0	0		hsa-mir-125b	hsa-mir-125b-1-3p	0	0
hsa-mir-126	hsa-mir-126-5p	118	10.2694		hsa-mir-126	hsa-mir-126-5p	80	7.36985		hsa-mir-126	hsa-mir-126-5p	40	3.76042		hsa-mir-126	hsa-mir-126-5p	184	16.0312
hsa-mir-126	hsa-mir-126-3p	37	3.22008		hsa-mir-126	hsa-mir-126-3p	23	2.11883		hsa-mir-126	hsa-mir-126-3p	13	1.22214		hsa-mir-126	hsa-mir-126-3p	58	5.05333
hsa-mir-1260a	hsa-mir-1260a	0	0		hsa-mir-1260a	hsa-mir-1260a	0	0		hsa-mir-1260a	hsa-mir-1260a	7942	746.631		hsa-mir-1260a	hsa-mir-1260a	2956	257.545
hsa-mir-1260b	hsa-mir-1260b	167	14.5339		hsa-mir-1260b	hsa-mir-1260b	71	6.54074		hsa-mir-1260b	hsa-mir-1260b	198	18.6141		hsa-mir-1260b	hsa-mir-1260b	3365	293.18
hsa-mir-1261	hsa-mir-1261	0	0		hsa-mir-1261	hsa-mir-1261	0	0		hsa-mir-1261	hsa-mir-1261	0	0		hsa-mir-1261	hsa-mir-1261	0	0
hsa-mir-1262	hsa-mir-1262	22	1.91464		hsa-mir-1262	hsa-mir-1262	29	2.67157		hsa-mir-1262	hsa-mir-1262	13	1.22214		hsa-mir-1262	hsa-mir-1262	13	1.13264
hsa-mir-1263	hsa-mir-1263	0	0		hsa-mir-1263	hsa-mir-1263	0	0		hsa-mir-1263	hsa-mir-1263	0	0		hsa-mir-1263	hsa-mir-1263	0	0
hsa-mir-1264	hsa-mir-1264	0	0		hsa-mir-1264	hsa-mir-1264	0	0		hsa-mir-1264	hsa-mir-1264	0	0		hsa-mir-1264	hsa-mir-1264	0	0
hsa-mir-1265	hsa-mir-1265	0	0		hsa-mir-1265	hsa-mir-1265	0	0		hsa-mir-1265	hsa-mir-1265	0	0		hsa-mir-1265	hsa-mir-1265	0	0
hsa-mir-1266	hsa-mir-1266	0	0		hsa-mir-1266	hsa-mir-1266	0	0		hsa-mir-1266	hsa-mir-1266	0	0		hsa-mir-1266	hsa-mir-1266	4	0.348505
hsa-mir-1267	hsa-mir-1267	0	0		hsa-mir-1267	hsa-mir-1267	0	0		hsa-mir-1267	hsa-mir-1267	0	0		hsa-mir-1267	hsa-mir-1267	0	0
hsa-mir-1268a	hsa-mir-1268a	125	10.8786		hsa-mir-1268a	hsa-mir-1268a	38	3.50068		hsa-mir-1268a	hsa-mir-1268a	1495	140.546		hsa-mir-1268a	hsa-mir-1268a	379	33.0209
hsa-mir-1268b	hsa-mir-1268b	23	2.00167		hsa-mir-1268b	hsa-mir-1268b	545	50.2071		hsa-mir-1268b	hsa-mir-1268b	118	11.0932		hsa-mir-1268b	hsa-mir-1268b	10	0.871263
hsa-mir-1269a	hsa-mir-1269a	0	0		hsa-mir-1269a	hsa-mir-1269a	0	0		hsa-mir-1269a	hsa-mir-1269a	0	0		hsa-mir-1269a	hsa-mir-1269a	0	0
hsa-mir-1269b	hsa-mir-1269b	0	0		hsa-mir-1269b	hsa-mir-1269b	0	0		hsa-mir-1269b	hsa-mir-1269b	0	0		hsa-mir-1269b	hsa-mir-1269b	0	0
hsa-mir-127	hsa-mir-127-5p	39	3.39414		hsa-mir-127	hsa-mir-127-5p	10	0.921231		hsa-mir-127	hsa-mir-127-5p	26	2.44427		hsa-mir-127	hsa-mir-127-5p	78	6.79585
hsa-mir-127	hsa-mir-127-3p	482	41.9481		hsa-mir-127	hsa-mir-127-3p	549	50.5756		hsa-mir-127	hsa-mir-127-3p	51	4.79453		hsa-mir-127	hsa-mir-127-3p	358	31.1912
hsa-mir-1270	hsa-mir-1270	15	1.30544		hsa-mir-1270	hsa-mir-1270	35	3.22431		hsa-mir-1270	hsa-mir-1270	20	1.88021		hsa-mir-1270	hsa-mir-1270	23	2.00391
hsa-mir-1271	hsa-mir-1271-5p	24	2.0887		hsa-mir-1271	hsa-mir-1271-5p	23	2.11883		hsa-mir-1271	hsa-mir-1271-5p	7	0.658073		hsa-mir-1271	hsa-mir-1271-5p	8	0.697011
hsa-mir-1271	hsa-mir-1271-3p	6	0.522175		hsa-mir-1271	hsa-mir-1271-3p	4	0.368492		hsa-mir-1271	hsa-mir-1271-3p	8	0.752083		hsa-mir-1271	hsa-mir-1271-3p	48	4.18206
hsa-mir-1272	hsa-mir-1272	0	0		hsa-mir-1272	hsa-mir-1272	0	0		hsa-mir-1272	hsa-mir-1272	0	0		hsa-mir-1272	hsa-mir-1272	0	0
hsa-mir-1273a	hsa-mir-1273a	0	0		hsa-mir-1273a	hsa-mir-1273a	0	0		hsa-mir-1273a	hsa-mir-1273a	0	0		hsa-mir-1273a	hsa-mir-1273a	0	0
hsa-mir-1273c	hsa-mir-1273c	9	0.783262		hsa-mir-1273c	hsa-mir-1273c	4	0.368492		hsa-mir-1273c	hsa-mir-1273c	3	0.282031		hsa-mir-1273c	hsa-mir-1273c	3	0.261379
hsa-mir-1273d	hsa-mir-1273d	0	0		hsa-mir-1273d	hsa-mir-1273d	0	0		hsa-mir-1273d	hsa-mir-1273d	0	0		hsa-mir-1273d	hsa-mir-1273d	0	0
hsa-mir-1273e	hsa-mir-1273e	41	3.5682		hsa-mir-1273e	hsa-mir-1273e	16	1.47397		hsa-mir-1273e	hsa-mir-1273e	11	1.03411		hsa-mir-1273e	hsa-mir-1273e	66	5.75034
hsa-mir-1273f	hsa-mir-1273f	28	2.43682		hsa-mir-1273f	hsa-mir-1273f	10	0.921231		hsa-mir-1273f	hsa-mir-1273f	0	0		hsa-mir-1273f	hsa-mir-1273f	0	0
hsa-mir-1273g	hsa-mir-1273g-5p	0	0		hsa-mir-1273g	hsa-mir-1273g-5p	0	0		hsa-mir-1273g	hsa-mir-1273g-5p	0	0		hsa-mir-1273g	hsa-mir-1273g-5p	0	0
hsa-mir-1273g	hsa-mir-1273g-3p	405	35.2468		hsa-mir-1273g	hsa-mir-1273g-3p	108	9.9493		hsa-mir-1273g	hsa-mir-1273g-3p	210	19.7422		hsa-mir-1273g	hsa-mir-1273g-3p	1839	160.225
hsa-mir-1275	hsa-mir-1275	55	4.7866		hsa-mir-1275	hsa-mir-1275	530	48.8253		hsa-mir-1275	hsa-mir-1275	620	58.2865		hsa-mir-1275	hsa-mir-1275	1045	91.047
hsa-mir-1276	hsa-mir-1276	0	0		hsa-mir-1276	hsa-mir-1276	118	10.8705		hsa-mir-1276	hsa-mir-1276	266	25.0068		hsa-mir-1276	hsa-mir-1276	1130	98.4527
hsa-mir-1277	hsa-mir-1277-5p	0	0		hsa-mir-1277	hsa-mir-1277-5p	0	0		hsa-mir-1277	hsa-mir-1277-5p	0	0		hsa-mir-1277	hsa-mir-1277-5p	0	0
hsa-mir-1277	hsa-mir-1277-3p	297	25.8477		hsa-mir-1277	hsa-mir-1277-3p	42	3.86917		hsa-mir-1277	hsa-mir-1277-3p	1	0.0940104		hsa-mir-1277	hsa-mir-1277-3p	66	5.75034
hsa-mir-1278	hsa-mir-1278	146	12.7063		hsa-mir-1278	hsa-mir-1278	54	4.97465		hsa-mir-1278	hsa-mir-1278	107	10.0591		hsa-mir-1278	hsa-mir-1278	105	9.14826
hsa-mir-1279	hsa-mir-1279	0	0		hsa-mir-1279	hsa-mir-1279	0	0		hsa-mir-1279	hsa-mir-1279	0	0		hsa-mir-1279	hsa-mir-1279	0	0
hsa-mir-128	hsa-mir-128	3041	264.656		hsa-mir-128	hsa-mir-128	2165	199.447		hsa-mir-128	hsa-mir-128	1181	111.026		hsa-mir-128	hsa-mir-128	2062	179.654
hsa-mir-1281	hsa-mir-1281	0	0		hsa-mir-1281	hsa-mir-1281	0	0		hsa-mir-1281	hsa-mir-1281	0	0		hsa-mir-1281	hsa-mir-1281	0	0
hsa-mir-1282	hsa-mir-1282	0	0		hsa-mir-1282	hsa-mir-1282	0	0		hsa-mir-1282	hsa-mir-1282	0	0		hsa-mir-1282	hsa-mir-1282	0	0
hsa-mir-1283	hsa-mir-1283	0	0		hsa-mir-1283	hsa-mir-1283	0	0		hsa-mir-1283	hsa-mir-1283	0	0		hsa-mir-1283	hsa-mir-1283	0	0
hsa-mir-1284	hsa-mir-1284	25	2.17573		hsa-mir-1284	hsa-mir-1284	25	2.30308		hsa-mir-1284	hsa-mir-1284	9	0.846094		hsa-mir-1284	hsa-mir-1284	8	0.697011
hsa-mir-1285	hsa-mir-1285-5p	80	6.96233		hsa-mir-1285	hsa-mir-1285-5p	0	0		hsa-mir-1285	hsa-mir-1285-5p	52	4.88854		hsa-mir-1285	hsa-mir-1285-5p	0	0
hsa-mir-1285	hsa-mir-1285-3p	235	20.4519		hsa-mir-1285	hsa-mir-1285-3p	156	14.3712		hsa-mir-1285	hsa-mir-1285-3p	127	11.9393		hsa-mir-1285	hsa-mir-1285-3p	165	14.3758
hsa-mir-1286	hsa-mir-1286	3	0.261087		hsa-mir-1286	hsa-mir-1286	2	0.184246		hsa-mir-1286	hsa-mir-1286	2	0.188021		hsa-mir-1286	hsa-mir-1286	0	0
hsa-mir-1287	hsa-mir-1287	46	4.00334		hsa-mir-1287	hsa-mir-1287	46	4.23766		hsa-mir-1287	hsa-mir-1287	17	1.59818		hsa-mir-1287	hsa-mir-1287	27	2.35241
hsa-mir-1288	hsa-mir-1288	1	0.0870292		hsa-mir-1288	hsa-mir-1288	12	1.10548		hsa-mir-1288	hsa-mir-1288	10	0.940104		hsa-mir-1288	hsa-mir-1288	9	0.784137
hsa-mir-1289	hsa-mir-1289	0	0		hsa-mir-1289	hsa-mir-1289	0	0		hsa-mir-1289	hsa-mir-1289	13	1.22214		hsa-mir-1289	hsa-mir-1289	0	0
hsa-mir-129	hsa-mir-129-5p	10	0.870292		hsa-mir-129	hsa-mir-129-5p	7	0.644862		hsa-mir-129	hsa-mir-129-5p	5	0.470052		hsa-mir-129	hsa-mir-129-5p	24	2.09103
hsa-mir-129	hsa-mir-129-1-3p	22	1.91464		hsa-mir-129	hsa-mir-129-1-3p	19	1.75034		hsa-mir-129	hsa-mir-129-1-3p	18	1.69219		hsa-mir-129	hsa-mir-129-1-3p	34	2.9623
hsa-mir-129	hsa-mir-129-2-3p	22	1.91464		hsa-mir-129	hsa-mir-129-2-3p	19	1.75034		hsa-mir-129	hsa-mir-129-2-3p	18	1.69219		hsa-mir-129	hsa-mir-129-2-3p	34	2.9623
hsa-mir-1290	hsa-mir-1290	0	0		hsa-mir-1290	hsa-mir-1290	0	0		hsa-mir-1290	hsa-mir-1290	0	0		hsa-mir-1290	hsa-mir-1290	0	0
hsa-mir-1291	hsa-mir-1291	713	62.0518		hsa-mir-1291	hsa-mir-1291	1232	113.496		hsa-mir-1291	hsa-mir-1291	279	26.2289		hsa-mir-1291	hsa-mir-1291	767	66.8259
hsa-mir-1292	hsa-mir-1292-5p	11	0.957321		hsa-mir-1292	hsa-mir-1292-5p	9	0.829108		hsa-mir-1292	hsa-mir-1292-5p	9	0.846094		hsa-mir-1292	hsa-mir-1292-5p	8	0.697011
hsa-mir-1292	hsa-mir-1292-3p	0	0		hsa-mir-1292	hsa-mir-1292-3p	0	0		hsa-mir-1292	hsa-mir-1292-3p	0	0		hsa-mir-1292	hsa-mir-1292-3p	0	0
hsa-mir-1293	hsa-mir-1293	0	0		hsa-mir-1293	hsa-mir-1293	0	0		hsa-mir-1293	hsa-mir-1293	0	0		hsa-mir-1293	hsa-mir-1293	0	0
hsa-mir-1294	hsa-mir-1294	222	19.3205		hsa-mir-1294	hsa-mir-1294	290	26.7157		hsa-mir-1294	hsa-mir-1294	69	6.48672		hsa-mir-1294	hsa-mir-1294	193	16.8154
hsa-mir-1295a	hsa-mir-1295a	8	0.696233		hsa-mir-1295a	hsa-mir-1295a	2	0.184246		hsa-mir-1295a	hsa-mir-1295a	9	0.846094		hsa-mir-1295a	hsa-mir-1295a	0	0
hsa-mir-1295b	hsa-mir-1295b-5p	0	0		hsa-mir-1295b	hsa-mir-1295b-5p	0	0		hsa-mir-1295b	hsa-mir-1295b-5p	0	0		hsa-mir-1295b	hsa-mir-1295b-5p	0	0
hsa-mir-1295b	hsa-mir-1295b-3p	0	0		hsa-mir-1295b	hsa-mir-1295b-3p	0	0		hsa-mir-1295b	hsa-mir-1295b-3p	1	0.0940104		hsa-mir-1295b	hsa-mir-1295b-3p	0	0
hsa-mir-1296	hsa-mir-1296	4	0.348117		hsa-mir-1296	hsa-mir-1296	3	0.276369		hsa-mir-1296	hsa-mir-1296	3	0.282031		hsa-mir-1296	hsa-mir-1296	9	0.784137
hsa-mir-1297	hsa-mir-1297	0	0		hsa-mir-1297	hsa-mir-1297	0	0		hsa-mir-1297	hsa-mir-1297	0	0		hsa-mir-1297	hsa-mir-1297	0	0
hsa-mir-1298	hsa-mir-1298	5	0.435146		hsa-mir-1298	hsa-mir-1298	3	0.276369		hsa-mir-1298	hsa-mir-1298	8	0.752083		hsa-mir-1298	hsa-mir-1298	9	0.784137
hsa-mir-1299	hsa-mir-1299	7	0.609204		hsa-mir-1299	hsa-mir-1299	10	0.921231		hsa-mir-1299	hsa-mir-1299	5	0.470052		hsa-mir-1299	hsa-mir-1299	6	0.522758
hsa-mir-1301	hsa-mir-1301	67	5.83095		hsa-mir-1301	hsa-mir-1301	70	6.44862		hsa-mir-1301	hsa-mir-1301	24	2.25625		hsa-mir-1301	hsa-mir-1301	89	7.75424
hsa-mir-1302	hsa-mir-1302	0	0		hsa-mir-1302	hsa-mir-1302	0	0		hsa-mir-1302	hsa-mir-1302	5	0.470052		hsa-mir-1302	hsa-mir-1302	0	0
hsa-mir-1303	hsa-mir-1303	13	1.13138		hsa-mir-1303	hsa-mir-1303	0	0		hsa-mir-1303	hsa-mir-1303	11	1.03411		hsa-mir-1303	hsa-mir-1303	38	3.3108
hsa-mir-1304	hsa-mir-1304-5p	64	5.56987		hsa-mir-1304	hsa-mir-1304-5p	43	3.96129		hsa-mir-1304	hsa-mir-1304-5p	62	5.82865		hsa-mir-1304	hsa-mir-1304-5p	100	8.71263
hsa-mir-1304	hsa-mir-1304-3p	0	0		hsa-mir-1304	hsa-mir-1304-3p	0	0		hsa-mir-1304	hsa-mir-1304-3p	0	0		hsa-mir-1304	hsa-mir-1304-3p	0	0
hsa-mir-1305	hsa-mir-1305	0	0		hsa-mir-1305	hsa-mir-1305	0	0		hsa-mir-1305	hsa-mir-1305	0	0		hsa-mir-1305	hsa-mir-1305	0	0
hsa-mir-1306	hsa-mir-1306-5p	34	2.95899		hsa-mir-1306	hsa-mir-1306-5p	15	1.38185		hsa-mir-1306	hsa-mir-1306-5p	29	2.7263		hsa-mir-1306	hsa-mir-1306-5p	15	1.30689
hsa-mir-1306	hsa-mir-1306-3p	96	8.3548		hsa-mir-1306	hsa-mir-1306-3p	46	4.23766		hsa-mir-1306	hsa-mir-1306-3p	35	3.29036		hsa-mir-1306	hsa-mir-1306-3p	74	6.44735
hsa-mir-1307	hsa-mir-1307-5p	84	7.31045		hsa-mir-1307	hsa-mir-1307-5p	92	8.47533		hsa-mir-1307	hsa-mir-1307-5p	92	8.64896		hsa-mir-1307	hsa-mir-1307-5p	368	32.0625
hsa-mir-1307	hsa-mir-1307-3p	1426	124.104		hsa-mir-1307	hsa-mir-1307-3p	2434	224.228		hsa-mir-1307	hsa-mir-1307-3p	520	48.8854		hsa-mir-1307	hsa-mir-1307-3p	1049	91.3955
hsa-mir-130a	hsa-mir-130a-5p	0	0		hsa-mir-130a	hsa-mir-130a-5p	0	0		hsa-mir-130a	hsa-mir-130a-5p	0	0		hsa-mir-130a	hsa-mir-130a-5p	0	0
hsa-mir-130a	hsa-mir-130a-3p	1498	130.37		hsa-mir-130a	hsa-mir-130a-3p	1000	92.1231		hsa-mir-130a	hsa-mir-130a-3p	733	68.9096		hsa-mir-130a	hsa-mir-130a-3p	9541	831.272
hsa-mir-130b	hsa-mir-130b-5p	25	2.17573		hsa-mir-130b	hsa-mir-130b-5p	19	1.75034		hsa-mir-130b	hsa-mir-130b-5p	5	0.470052		hsa-mir-130b	hsa-mir-130b-5p	31	2.70092
hsa-mir-130b	hsa-mir-130b-3p	2155	187.548		hsa-mir-130b	hsa-mir-130b-3p	1826	168.217		hsa-mir-130b	hsa-mir-130b-3p	1345	126.444		hsa-mir-130b	hsa-mir-130b-3p	6817	593.94
hsa-mir-132	hsa-mir-132-5p	17	1.4795		hsa-mir-132	hsa-mir-132-5p	13	1.1976		hsa-mir-132	hsa-mir-132-5p	5	0.470052		hsa-mir-132	hsa-mir-132-5p	13	1.13264
hsa-mir-132	hsa-mir-132-3p	16	1.39247		hsa-mir-132	hsa-mir-132-3p	9	0.829108		hsa-mir-132	hsa-mir-132-3p	6	0.564063		hsa-mir-132	hsa-mir-132-3p	10	0.871263
hsa-mir-1321	hsa-mir-1321	0	0		hsa-mir-1321	hsa-mir-1321	0	0		hsa-mir-1321	hsa-mir-1321	0	0		hsa-mir-1321	hsa-mir-1321	0	0
hsa-mir-1322	hsa-mir-1322	0	0		hsa-mir-1322	hsa-mir-1322	0	0		hsa-mir-1322	hsa-mir-1322	1	0.0940104		hsa-mir-1322	hsa-mir-1322	0	0
hsa-mir-1323	hsa-mir-1323	2	0.174058		hsa-mir-1323	hsa-mir-1323	0	0		hsa-mir-1323	hsa-mir-1323	0	0		hsa-mir-1323	hsa-mir-1323	0	0
hsa-mir-1324	hsa-mir-1324	0	0		hsa-mir-1324	hsa-mir-1324	0	0		hsa-mir-1324	hsa-mir-1324	0	0		hsa-mir-1324	hsa-mir-1324	0	0
hsa-mir-133a	hsa-mir-133a	3	0.261087		hsa-mir-133a	hsa-mir-133a	3	0.276369		hsa-mir-133a	hsa-mir-133a	7	0.658073		hsa-mir-133a	hsa-mir-133a	4	0.348505
hsa-mir-133b	hsa-mir-133b	7	0.609204		hsa-mir-133b	hsa-mir-133b	0	0		hsa-mir-133b	hsa-mir-133b	0	0		hsa-mir-133b	hsa-mir-133b	0	0
hsa-mir-134	hsa-mir-134	186	16.1874		hsa-mir-134	hsa-mir-134	112	10.3178		hsa-mir-134	hsa-mir-134	23	2.16224		hsa-mir-134	hsa-mir-134	191	16.6411
hsa-mir-1343	hsa-mir-1343	4	0.348117		hsa-mir-1343	hsa-mir-1343	0	0		hsa-mir-1343	hsa-mir-1343	0	0		hsa-mir-1343	hsa-mir-1343	0	0
hsa-mir-135a	hsa-mir-135a-5p	2	0.174058		hsa-mir-135a	hsa-mir-135a-5p	0	0		hsa-mir-135a	hsa-mir-135a-5p	3	0.282031		hsa-mir-135a	hsa-mir-135a-5p	5	0.435632
hsa-mir-135a	hsa-mir-135a-3p	0	0		hsa-mir-135a	hsa-mir-135a-3p	0	0		hsa-mir-135a	hsa-mir-135a-3p	0	0		hsa-mir-135a	hsa-mir-135a-3p	0	0
hsa-mir-135b	hsa-mir-135b-5p	0	0		hsa-mir-135b	hsa-mir-135b-5p	0	0		hsa-mir-135b	hsa-mir-135b-5p	3	0.282031		hsa-mir-135b	hsa-mir-135b-5p	0	0
hsa-mir-135b	hsa-mir-135b-3p	0	0		hsa-mir-135b	hsa-mir-135b-3p	0	0		hsa-mir-135b	hsa-mir-135b-3p	0	0		hsa-mir-135b	hsa-mir-135b-3p	0	0
hsa-mir-136	hsa-mir-136-5p	17	1.4795		hsa-mir-136	hsa-mir-136-5p	7	0.644862		hsa-mir-136	hsa-mir-136-5p	22	2.06823		hsa-mir-136	hsa-mir-136-5p	34	2.9623
hsa-mir-136	hsa-mir-136-3p	14	1.21841		hsa-mir-136	hsa-mir-136-3p	0	0		hsa-mir-136	hsa-mir-136-3p	3	0.282031		hsa-mir-136	hsa-mir-136-3p	5	0.435632
hsa-mir-137	hsa-mir-137	0	0		hsa-mir-137	hsa-mir-137	0	0		hsa-mir-137	hsa-mir-137	2	0.188021		hsa-mir-137	hsa-mir-137	3	0.261379
hsa-mir-138	hsa-mir-138-5p	33	2.87196		hsa-mir-138	hsa-mir-138-5p	19	1.75034		hsa-mir-138	hsa-mir-138-5p	90	8.46094		hsa-mir-138	hsa-mir-138-5p	29	2.52666
hsa-mir-138	hsa-mir-138-1-3p	0	0		hsa-mir-138	hsa-mir-138-1-3p	0	0		hsa-mir-138	hsa-mir-138-1-3p	0	0		hsa-mir-138	hsa-mir-138-1-3p	0	0
hsa-mir-138	hsa-mir-138-2-3p	0	0		hsa-mir-138	hsa-mir-138-2-3p	0	0		hsa-mir-138	hsa-mir-138-2-3p	0	0		hsa-mir-138	hsa-mir-138-2-3p	169	14.7243
hsa-mir-139	hsa-mir-139-5p	157	13.6636		hsa-mir-139	hsa-mir-139-5p	108	9.9493		hsa-mir-139	hsa-mir-139-5p	70	6.58073		hsa-mir-139	hsa-mir-139-5p	557	48.5294
hsa-mir-139	hsa-mir-139-3p	179	15.5782		hsa-mir-139	hsa-mir-139-3p	142	13.0815		hsa-mir-139	hsa-mir-139-3p	60	5.64063		hsa-mir-139	hsa-mir-139-3p	424	36.9416
hsa-mir-140	hsa-mir-140-5p	29	2.52385		hsa-mir-140	hsa-mir-140-5p	23	2.11883		hsa-mir-140	hsa-mir-140-5p	9	0.846094		hsa-mir-140	hsa-mir-140-5p	23	2.00391
hsa-mir-140	hsa-mir-140-3p	316313	27528.5		hsa-mir-140	hsa-mir-140-3p	352269	32452.1		hsa-mir-140	hsa-mir-140-3p	186872	17567.9		hsa-mir-140	hsa-mir-140-3p	142244	12393.2
hsa-mir-141	hsa-mir-141-5p	0	0		hsa-mir-141	hsa-mir-141-5p	0	0		hsa-mir-141	hsa-mir-141-5p	0	0		hsa-mir-141	hsa-mir-141-5p	0	0
hsa-mir-141	hsa-mir-141-3p	2	0.174058		hsa-mir-141	hsa-mir-141-3p	1	0.0921231		hsa-mir-141	hsa-mir-141-3p	3	0.282031		hsa-mir-141	hsa-mir-141-3p	3	0.261379
hsa-mir-142	hsa-mir-142-5p	1719	149.603		hsa-mir-142	hsa-mir-142-5p	3468	319.483		hsa-mir-142	hsa-mir-142-5p	626	58.8505		hsa-mir-142	hsa-mir-142-5p	2402	209.277
hsa-mir-142	hsa-mir-142-3p	1445	125.757		hsa-mir-142	hsa-mir-142-3p	792	72.9615		hsa-mir-142	hsa-mir-142-3p	1795	168.749		hsa-mir-142	hsa-mir-142-3p	1138	99.1498
hsa-mir-143	hsa-mir-143-5p	106	9.22509		hsa-mir-143	hsa-mir-143-5p	29	2.67157		hsa-mir-143	hsa-mir-143-5p	91	8.55495		hsa-mir-143	hsa-mir-143-5p	54	4.70482
hsa-mir-143	hsa-mir-143-3p	5330	463.865		hsa-mir-143	hsa-mir-143-3p	1635	150.621		hsa-mir-143	hsa-mir-143-3p	6250	587.565		hsa-mir-143	hsa-mir-143-3p	1258	109.605
hsa-mir-144	hsa-mir-144-5p	652	56.743		hsa-mir-144	hsa-mir-144-5p	427	39.3366		hsa-mir-144	hsa-mir-144-5p	1291	121.367		hsa-mir-144	hsa-mir-144-5p	786	68.4813
hsa-mir-144	hsa-mir-144-3p	64	5.56987		hsa-mir-144	hsa-mir-144-3p	49	4.51403		hsa-mir-144	hsa-mir-144-3p	447	42.0227		hsa-mir-144	hsa-mir-144-3p	388	33.805
hsa-mir-145	hsa-mir-145-5p	138	12.01		hsa-mir-145	hsa-mir-145-5p	59	5.43526		hsa-mir-145	hsa-mir-145-5p	186	17.4859		hsa-mir-145	hsa-mir-145-5p	77	6.70873
hsa-mir-145	hsa-mir-145-3p	8	0.696233		hsa-mir-145	hsa-mir-145-3p	5	0.460616		hsa-mir-145	hsa-mir-145-3p	18	1.69219		hsa-mir-145	hsa-mir-145-3p	4	0.348505
hsa-mir-1468	hsa-mir-1468	4	0.348117		hsa-mir-1468	hsa-mir-1468	1	0.0921231		hsa-mir-1468	hsa-mir-1468	2	0.188021		hsa-mir-1468	hsa-mir-1468	1	0.0871263
hsa-mir-1469	hsa-mir-1469	0	0		hsa-mir-1469	hsa-mir-1469	0	0		hsa-mir-1469	hsa-mir-1469	0	0		hsa-mir-1469	hsa-mir-1469	0	0
hsa-mir-146a	hsa-mir-146a-5p	1062	92.425		hsa-mir-146a	hsa-mir-146a-5p	663	61.0776		hsa-mir-146a	hsa-mir-146a-5p	364	34.2198		hsa-mir-146a	hsa-mir-146a-5p	1347	117.359
hsa-mir-146a	hsa-mir-146a-3p	0	0		hsa-mir-146a	hsa-mir-146a-3p	0	0		hsa-mir-146a	hsa-mir-146a-3p	0	0		hsa-mir-146a	hsa-mir-146a-3p	0	0
hsa-mir-146b	hsa-mir-146b-5p	16229	1412.4		hsa-mir-146b	hsa-mir-146b-5p	7137	657.483		hsa-mir-146b	hsa-mir-146b-5p	11644	1094.66		hsa-mir-146b	hsa-mir-146b-5p	17040	1484.63
hsa-mir-146b	hsa-mir-146b-3p	33	2.87196		hsa-mir-146b	hsa-mir-146b-3p	21	1.93459		hsa-mir-146b	hsa-mir-146b-3p	26	2.44427		hsa-mir-146b	hsa-mir-146b-3p	34	2.9623
hsa-mir-1470	hsa-mir-1470	0	0		hsa-mir-1470	hsa-mir-1470	0	0		hsa-mir-1470	hsa-mir-1470	0	0		hsa-mir-1470	hsa-mir-1470	0	0
hsa-mir-1471	hsa-mir-1471	0	0		hsa-mir-1471	hsa-mir-1471	0	0		hsa-mir-1471	hsa-mir-1471	0	0		hsa-mir-1471	hsa-mir-1471	0	0
hsa-mir-147a	hsa-mir-147a	0	0		hsa-mir-147a	hsa-mir-147a	0	0		hsa-mir-147a	hsa-mir-147a	0	0		hsa-mir-147a	hsa-mir-147a	0	0
hsa-mir-147b	hsa-mir-147b	1	0.0870292		hsa-mir-147b	hsa-mir-147b	2	0.184246		hsa-mir-147b	hsa-mir-147b	0	0		hsa-mir-147b	hsa-mir-147b	5	0.435632
hsa-mir-148a	hsa-mir-148a-5p	13	1.13138		hsa-mir-148a	hsa-mir-148a-5p	12	1.10548		hsa-mir-148a	hsa-mir-148a-5p	25	2.35026		hsa-mir-148a	hsa-mir-148a-5p	6	0.522758
hsa-mir-148a	hsa-mir-148a-3p	106559	9273.74		hsa-mir-148a	hsa-mir-148a-3p	27135	2499.76		hsa-mir-148a	hsa-mir-148a-3p	64185	6034.06		hsa-mir-148a	hsa-mir-148a-3p	38537	3357.59
hsa-mir-148b	hsa-mir-148b-5p	174	15.1431		hsa-mir-148b	hsa-mir-148b-5p	96	8.84382		hsa-mir-148b	hsa-mir-148b-5p	52	4.88854		hsa-mir-148b	hsa-mir-148b-5p	123	10.7165
hsa-mir-148b	hsa-mir-148b-3p	8142	708.591		hsa-mir-148b	hsa-mir-148b-3p	4230	389.681		hsa-mir-148b	hsa-mir-148b-3p	4955	465.822		hsa-mir-148b	hsa-mir-148b-3p	5355	466.561
hsa-mir-149	hsa-mir-149-5p	3	0.261087		hsa-mir-149	hsa-mir-149-5p	0	0		hsa-mir-149	hsa-mir-149-5p	0	0		hsa-mir-149	hsa-mir-149-5p	0	0
hsa-mir-149	hsa-mir-149-3p	0	0		hsa-mir-149	hsa-mir-149-3p	0	0		hsa-mir-149	hsa-mir-149-3p	0	0		hsa-mir-149	hsa-mir-149-3p	0	0
hsa-mir-150	hsa-mir-150-5p	4228	367.959		hsa-mir-150	hsa-mir-150-5p	3022	278.396		hsa-mir-150	hsa-mir-150-5p	625	58.7565		hsa-mir-150	hsa-mir-150-5p	3266	284.555
hsa-mir-150	hsa-mir-150-3p	5366	466.998		hsa-mir-150	hsa-mir-150-3p	8561	788.666		hsa-mir-150	hsa-mir-150-3p	1470	138.195		hsa-mir-150	hsa-mir-150-3p	4381	381.7
hsa-mir-151a	hsa-mir-151a-5p	607	52.8267		hsa-mir-151a	hsa-mir-151a-5p	329	30.3085		hsa-mir-151a	hsa-mir-151a-5p	107	10.0591		hsa-mir-151a	hsa-mir-151a-5p	448	39.0326
hsa-mir-151a	hsa-mir-151a-3p	674	58.6577		hsa-mir-151a	hsa-mir-151a-3p	438	40.3499		hsa-mir-151a	hsa-mir-151a-3p	162	15.2297		hsa-mir-151a	hsa-mir-151a-3p	1025	89.3045
hsa-mir-151b	hsa-mir-151b	73	6.35313		hsa-mir-151b	hsa-mir-151b	39	3.5928		hsa-mir-151b	hsa-mir-151b	48	4.5125		hsa-mir-151b	hsa-mir-151b	189	16.4669
hsa-mir-152	hsa-mir-152	3775	328.535		hsa-mir-152	hsa-mir-152	2904	267.526		hsa-mir-152	hsa-mir-152	1688	158.69		hsa-mir-152	hsa-mir-152	6124	533.562
hsa-mir-153	hsa-mir-153	42	3.65522		hsa-mir-153	hsa-mir-153	0	0		hsa-mir-153	hsa-mir-153	40	3.76042		hsa-mir-153	hsa-mir-153	0	0
hsa-mir-1537	hsa-mir-1537	12	1.04435		hsa-mir-1537	hsa-mir-1537	5	0.460616		hsa-mir-1537	hsa-mir-1537	9	0.846094		hsa-mir-1537	hsa-mir-1537	5	0.435632
hsa-mir-1538	hsa-mir-1538	0	0		hsa-mir-1538	hsa-mir-1538	3	0.276369		hsa-mir-1538	hsa-mir-1538	0	0		hsa-mir-1538	hsa-mir-1538	0	0
hsa-mir-1539	hsa-mir-1539	0	0		hsa-mir-1539	hsa-mir-1539	0	0		hsa-mir-1539	hsa-mir-1539	0	0		hsa-mir-1539	hsa-mir-1539	0	0
hsa-mir-154	hsa-mir-154-5p	7	0.609204		hsa-mir-154	hsa-mir-154-5p	0	0		hsa-mir-154	hsa-mir-154-5p	1	0.0940104		hsa-mir-154	hsa-mir-154-5p	0	0
hsa-mir-154	hsa-mir-154-3p	14	1.21841		hsa-mir-154	hsa-mir-154-3p	7	0.644862		hsa-mir-154	hsa-mir-154-3p	0	0		hsa-mir-154	hsa-mir-154-3p	4	0.348505
hsa-mir-155	hsa-mir-155-5p	1202	104.609		hsa-mir-155	hsa-mir-155-5p	1892	174.297		hsa-mir-155	hsa-mir-155-5p	545	51.2357		hsa-mir-155	hsa-mir-155-5p	594	51.753
hsa-mir-155	hsa-mir-155-3p	2	0.174058		hsa-mir-155	hsa-mir-155-3p	3	0.276369		hsa-mir-155	hsa-mir-155-3p	5	0.470052		hsa-mir-155	hsa-mir-155-3p	5	0.435632
hsa-mir-1587	hsa-mir-1587	0	0		hsa-mir-1587	hsa-mir-1587	0	0		hsa-mir-1587	hsa-mir-1587	0	0		hsa-mir-1587	hsa-mir-1587	0	0
hsa-mir-15a	hsa-mir-15a-5p	6803	592.059		hsa-mir-15a	hsa-mir-15a-5p	3603	331.92		hsa-mir-15a	hsa-mir-15a-5p	2444	229.761		hsa-mir-15a	hsa-mir-15a-5p	3057	266.345
hsa-mir-15a	hsa-mir-15a-3p	4	0.348117		hsa-mir-15a	hsa-mir-15a-3p	4	0.368492		hsa-mir-15a	hsa-mir-15a-3p	4	0.376042		hsa-mir-15a	hsa-mir-15a-3p	5	0.435632
hsa-mir-15b	hsa-mir-15b-5p	4355	379.012		hsa-mir-15b	hsa-mir-15b-5p	2547	234.638		hsa-mir-15b	hsa-mir-15b-5p	2342	220.172		hsa-mir-15b	hsa-mir-15b-5p	4114	358.438
hsa-mir-15b	hsa-mir-15b-3p	18	1.56652		hsa-mir-15b	hsa-mir-15b-3p	2	0.184246		hsa-mir-15b	hsa-mir-15b-3p	2	0.188021		hsa-mir-15b	hsa-mir-15b-3p	4	0.348505
hsa-mir-16	hsa-mir-16-5p	37492	3262.9		hsa-mir-16	hsa-mir-16-5p	25504	2349.51		hsa-mir-16	hsa-mir-16-5p	27820	2615.37		hsa-mir-16	hsa-mir-16-5p	46525	4053.55
hsa-mir-16	hsa-mir-16-1-3p	13	1.13138		hsa-mir-16	hsa-mir-16-1-3p	11	1.01335		hsa-mir-16	hsa-mir-16-1-3p	6	0.564063		hsa-mir-16	hsa-mir-16-1-3p	14	1.21977
hsa-mir-16	hsa-mir-16-2-3p	13	1.13138		hsa-mir-16	hsa-mir-16-2-3p	11	1.01335		hsa-mir-16	hsa-mir-16-2-3p	6	0.564063		hsa-mir-16	hsa-mir-16-2-3p	14	1.21977
hsa-mir-17	hsa-mir-17-5p	304	26.4569		hsa-mir-17	hsa-mir-17-5p	192	17.6876		hsa-mir-17	hsa-mir-17-5p	485	45.5951		hsa-mir-17	hsa-mir-17-5p	610	53.1471
hsa-mir-17	hsa-mir-17-3p	1062	92.425		hsa-mir-17	hsa-mir-17-3p	793	73.0536		hsa-mir-17	hsa-mir-17-3p	1265	118.923		hsa-mir-17	hsa-mir-17-3p	2610	227.4
hsa-mir-181a	hsa-mir-181a-5p	6789	590.841		hsa-mir-181a	hsa-mir-181a-5p	7968	734.037		hsa-mir-181a	hsa-mir-181a-5p	2247	211.241		hsa-mir-181a	hsa-mir-181a-5p	3677	320.364
hsa-mir-181a	hsa-mir-181a-2-3p	168	14.6209		hsa-mir-181a	hsa-mir-181a-2-3p	400	36.8492		hsa-mir-181a	hsa-mir-181a-2-3p	281	26.4169		hsa-mir-181a	hsa-mir-181a-2-3p	416	36.2446
hsa-mir-181a	hsa-mir-181a-3p	168	14.6209		hsa-mir-181a	hsa-mir-181a-3p	400	36.8492		hsa-mir-181a	hsa-mir-181a-3p	281	26.4169		hsa-mir-181a	hsa-mir-181a-3p	416	36.2446
hsa-mir-181b	hsa-mir-181b-5p	10894	948.096		hsa-mir-181b	hsa-mir-181b-5p	13231	1218.88		hsa-mir-181b	hsa-mir-181b-5p	3554	334.113		hsa-mir-181b	hsa-mir-181b-5p	4373	381.003
hsa-mir-181b	hsa-mir-181b-3p	38	3.30711		hsa-mir-181b	hsa-mir-181b-3p	54	4.97465		hsa-mir-181b	hsa-mir-181b-3p	32	3.00833		hsa-mir-181b	hsa-mir-181b-3p	44	3.83356
hsa-mir-181c	hsa-mir-181c-5p	1592	138.55		hsa-mir-181c	hsa-mir-181c-5p	507	46.7064		hsa-mir-181c	hsa-mir-181c-5p	87	8.17891		hsa-mir-181c	hsa-mir-181c-5p	127	11.065
hsa-mir-181c	hsa-mir-181c-3p	185	16.1004		hsa-mir-181c	hsa-mir-181c-3p	78	7.1856		hsa-mir-181c	hsa-mir-181c-3p	89	8.36693		hsa-mir-181c	hsa-mir-181c-3p	39	3.39793
hsa-mir-181d	hsa-mir-181d	3427	298.249		hsa-mir-181d	hsa-mir-181d	1581	145.647		hsa-mir-181d	hsa-mir-181d	920	86.4896		hsa-mir-181d	hsa-mir-181d	957	83.3799
hsa-mir-182	hsa-mir-182-5p	105	9.13806		hsa-mir-182	hsa-mir-182-5p	68	6.26437		hsa-mir-182	hsa-mir-182-5p	237	22.2805		hsa-mir-182	hsa-mir-182-5p	74	6.44735
hsa-mir-182	hsa-mir-182-3p	0	0		hsa-mir-182	hsa-mir-182-3p	0	0		hsa-mir-182	hsa-mir-182-3p	0	0		hsa-mir-182	hsa-mir-182-3p	0	0
hsa-mir-1825	hsa-mir-1825	0	0		hsa-mir-1825	hsa-mir-1825	0	0		hsa-mir-1825	hsa-mir-1825	0	0		hsa-mir-1825	hsa-mir-1825	0	0
hsa-mir-1827	hsa-mir-1827	0	0		hsa-mir-1827	hsa-mir-1827	0	0		hsa-mir-1827	hsa-mir-1827	0	0		hsa-mir-1827	hsa-mir-1827	27	2.35241
hsa-mir-183	hsa-mir-183-5p	11	0.957321		hsa-mir-183	hsa-mir-183-5p	6	0.552739		hsa-mir-183	hsa-mir-183-5p	27	2.53828		hsa-mir-183	hsa-mir-183-5p	17	1.48115
hsa-mir-183	hsa-mir-183-3p	4	0.348117		hsa-mir-183	hsa-mir-183-3p	0	0		hsa-mir-183	hsa-mir-183-3p	4	0.376042		hsa-mir-183	hsa-mir-183-3p	0	0
hsa-mir-184	hsa-mir-184	0	0		hsa-mir-184	hsa-mir-184	557	51.3126		hsa-mir-184	hsa-mir-184	25	2.35026		hsa-mir-184	hsa-mir-184	0	0
hsa-mir-185	hsa-mir-185-5p	154077	13409.2		hsa-mir-185	hsa-mir-185-5p	158709	14620.8		hsa-mir-185	hsa-mir-185-5p	89100	8376.33		hsa-mir-185	hsa-mir-185-5p	268390	23383.8
hsa-mir-185	hsa-mir-185-3p	111	9.66024		hsa-mir-185	hsa-mir-185-3p	84	7.73834		hsa-mir-185	hsa-mir-185-3p	38	3.5724		hsa-mir-185	hsa-mir-185-3p	74	6.44735
hsa-mir-186	hsa-mir-186-5p	2640	229.757		hsa-mir-186	hsa-mir-186-5p	2645	243.666		hsa-mir-186	hsa-mir-186-5p	2250	211.523		hsa-mir-186	hsa-mir-186-5p	3694	321.845
hsa-mir-186	hsa-mir-186-3p	10	0.870292		hsa-mir-186	hsa-mir-186-3p	9	0.829108		hsa-mir-186	hsa-mir-186-3p	4	0.376042		hsa-mir-186	hsa-mir-186-3p	6	0.522758
hsa-mir-187	hsa-mir-187-5p	0	0		hsa-mir-187	hsa-mir-187-5p	0	0		hsa-mir-187	hsa-mir-187-5p	0	0		hsa-mir-187	hsa-mir-187-5p	0	0
hsa-mir-187	hsa-mir-187-3p	10	0.870292		hsa-mir-187	hsa-mir-187-3p	4	0.368492		hsa-mir-187	hsa-mir-187-3p	6	0.564063		hsa-mir-187	hsa-mir-187-3p	4	0.348505
hsa-mir-188	hsa-mir-188-5p	7	0.609204		hsa-mir-188	hsa-mir-188-5p	5	0.460616		hsa-mir-188	hsa-mir-188-5p	4	0.376042		hsa-mir-188	hsa-mir-188-5p	29	2.52666
hsa-mir-188	hsa-mir-188-3p	5	0.435146		hsa-mir-188	hsa-mir-188-3p	0	0		hsa-mir-188	hsa-mir-188-3p	5	0.470052		hsa-mir-188	hsa-mir-188-3p	6	0.522758
hsa-mir-18a	hsa-mir-18a-5p	17	1.4795		hsa-mir-18a	hsa-mir-18a-5p	6	0.552739		hsa-mir-18a	hsa-mir-18a-5p	26	2.44427		hsa-mir-18a	hsa-mir-18a-5p	38	3.3108
hsa-mir-18a	hsa-mir-18a-3p	6	0.522175		hsa-mir-18a	hsa-mir-18a-3p	7	0.644862		hsa-mir-18a	hsa-mir-18a-3p	6	0.564063		hsa-mir-18a	hsa-mir-18a-3p	9	0.784137
hsa-mir-18b	hsa-mir-18b-5p	0	0		hsa-mir-18b	hsa-mir-18b-5p	3	0.276369		hsa-mir-18b	hsa-mir-18b-5p	3	0.282031		hsa-mir-18b	hsa-mir-18b-5p	4	0.348505
hsa-mir-18b	hsa-mir-18b-3p	0	0		hsa-mir-18b	hsa-mir-18b-3p	1	0.0921231		hsa-mir-18b	hsa-mir-18b-3p	0	0		hsa-mir-18b	hsa-mir-18b-3p	0	0
hsa-mir-1908	hsa-mir-1908	85	7.39748		hsa-mir-1908	hsa-mir-1908	112	10.3178		hsa-mir-1908	hsa-mir-1908	19	1.7862		hsa-mir-1908	hsa-mir-1908	236	20.5618
hsa-mir-1909	hsa-mir-1909-5p	0	0		hsa-mir-1909	hsa-mir-1909-5p	0	0		hsa-mir-1909	hsa-mir-1909-5p	0	0		hsa-mir-1909	hsa-mir-1909-5p	0	0
hsa-mir-1909	hsa-mir-1909-3p	1	0.0870292		hsa-mir-1909	hsa-mir-1909-3p	0	0		hsa-mir-1909	hsa-mir-1909-3p	0	0		hsa-mir-1909	hsa-mir-1909-3p	10	0.871263
hsa-mir-190a	hsa-mir-190a	0	0		hsa-mir-190a	hsa-mir-190a	0	0		hsa-mir-190a	hsa-mir-190a	0	0		hsa-mir-190a	hsa-mir-190a	6	0.522758
hsa-mir-190b	hsa-mir-190b	33	2.87196		hsa-mir-190b	hsa-mir-190b	23	2.11883		hsa-mir-190b	hsa-mir-190b	9	0.846094		hsa-mir-190b	hsa-mir-190b	7	0.609884
hsa-mir-191	hsa-mir-191-5p	34960	3042.54		hsa-mir-191	hsa-mir-191-5p	17887	1647.81		hsa-mir-191	hsa-mir-191-5p	32677	3071.98		hsa-mir-191	hsa-mir-191-5p	40935	3566.52
hsa-mir-191	hsa-mir-191-3p	21	1.82761		hsa-mir-191	hsa-mir-191-3p	19	1.75034		hsa-mir-191	hsa-mir-191-3p	39	3.66641		hsa-mir-191	hsa-mir-191-3p	34	2.9623
hsa-mir-1910	hsa-mir-1910	0	0		hsa-mir-1910	hsa-mir-1910	0	0		hsa-mir-1910	hsa-mir-1910	4	0.376042		hsa-mir-1910	hsa-mir-1910	0	0
hsa-mir-1911	hsa-mir-1911-5p	0	0		hsa-mir-1911	hsa-mir-1911-5p	0	0		hsa-mir-1911	hsa-mir-1911-5p	0	0		hsa-mir-1911	hsa-mir-1911-5p	0	0
hsa-mir-1911	hsa-mir-1911-3p	0	0		hsa-mir-1911	hsa-mir-1911-3p	0	0		hsa-mir-1911	hsa-mir-1911-3p	0	0		hsa-mir-1911	hsa-mir-1911-3p	0	0
hsa-mir-1912	hsa-mir-1912	4	0.348117		hsa-mir-1912	hsa-mir-1912	3	0.276369		hsa-mir-1912	hsa-mir-1912	0	0		hsa-mir-1912	hsa-mir-1912	0	0
hsa-mir-1913	hsa-mir-1913	0	0		hsa-mir-1913	hsa-mir-1913	0	0		hsa-mir-1913	hsa-mir-1913	0	0		hsa-mir-1913	hsa-mir-1913	0	0
hsa-mir-1914	hsa-mir-1914-5p	0	0		hsa-mir-1914	hsa-mir-1914-5p	0	0		hsa-mir-1914	hsa-mir-1914-5p	2	0.188021		hsa-mir-1914	hsa-mir-1914-5p	5	0.435632
hsa-mir-1914	hsa-mir-1914-3p	0	0		hsa-mir-1914	hsa-mir-1914-3p	0	0		hsa-mir-1914	hsa-mir-1914-3p	0	0		hsa-mir-1914	hsa-mir-1914-3p	0	0
hsa-mir-1915	hsa-mir-1915-5p	0	0		hsa-mir-1915	hsa-mir-1915-5p	0	0		hsa-mir-1915	hsa-mir-1915-5p	0	0		hsa-mir-1915	hsa-mir-1915-5p	0	0
hsa-mir-1915	hsa-mir-1915-3p	0	0		hsa-mir-1915	hsa-mir-1915-3p	0	0		hsa-mir-1915	hsa-mir-1915-3p	0	0		hsa-mir-1915	hsa-mir-1915-3p	0	0
hsa-mir-192	hsa-mir-192-5p	28299	2462.84		hsa-mir-192	hsa-mir-192-5p	23803	2192.81		hsa-mir-192	hsa-mir-192-5p	18066	1698.39		hsa-mir-192	hsa-mir-192-5p	19731	1719.09
hsa-mir-192	hsa-mir-192-3p	5	0.435146		hsa-mir-192	hsa-mir-192-3p	0	0		hsa-mir-192	hsa-mir-192-3p	1	0.0940104		hsa-mir-192	hsa-mir-192-3p	0	0
hsa-mir-193a	hsa-mir-193a-5p	1603	139.508		hsa-mir-193a	hsa-mir-193a-5p	660	60.8013		hsa-mir-193a	hsa-mir-193a-5p	778	73.1401		hsa-mir-193a	hsa-mir-193a-5p	977	85.1224
hsa-mir-193a	hsa-mir-193a-3p	27	2.34979		hsa-mir-193a	hsa-mir-193a-3p	7	0.644862		hsa-mir-193a	hsa-mir-193a-3p	104	9.77708		hsa-mir-193a	hsa-mir-193a-3p	77	6.70873
hsa-mir-193b	hsa-mir-193b-5p	49	4.26443		hsa-mir-193b	hsa-mir-193b-5p	41	3.77705		hsa-mir-193b	hsa-mir-193b-5p	13	1.22214		hsa-mir-193b	hsa-mir-193b-5p	21	1.82965
hsa-mir-193b	hsa-mir-193b-3p	2	0.174058		hsa-mir-193b	hsa-mir-193b-3p	4	0.368492		hsa-mir-193b	hsa-mir-193b-3p	3	0.282031		hsa-mir-193b	hsa-mir-193b-3p	7	0.609884
hsa-mir-194	hsa-mir-194-5p	426	37.0744		hsa-mir-194	hsa-mir-194-5p	246	22.6623		hsa-mir-194	hsa-mir-194-5p	235	22.0924		hsa-mir-194	hsa-mir-194-5p	148	12.8947
hsa-mir-194	hsa-mir-194-3p	11	0.957321		hsa-mir-194	hsa-mir-194-3p	2	0.184246		hsa-mir-194	hsa-mir-194-3p	2	0.188021		hsa-mir-194	hsa-mir-194-3p	0	0
hsa-mir-195	hsa-mir-195-5p	98	8.52886		hsa-mir-195	hsa-mir-195-5p	104	9.5808		hsa-mir-195	hsa-mir-195-5p	177	16.6398		hsa-mir-195	hsa-mir-195-5p	235	20.4747
hsa-mir-195	hsa-mir-195-3p	0	0		hsa-mir-195	hsa-mir-195-3p	0	0		hsa-mir-195	hsa-mir-195-3p	0	0		hsa-mir-195	hsa-mir-195-3p	0	0
hsa-mir-196a	hsa-mir-196a-5p	65	5.6569		hsa-mir-196a	hsa-mir-196a-5p	520	47.904		hsa-mir-196a	hsa-mir-196a-5p	87	8.17891		hsa-mir-196a	hsa-mir-196a-5p	45	3.92068
hsa-mir-196a	hsa-mir-196a-3p	0	0		hsa-mir-196a	hsa-mir-196a-3p	0	0		hsa-mir-196a	hsa-mir-196a-3p	0	0		hsa-mir-196a	hsa-mir-196a-3p	0	0
hsa-mir-196b	hsa-mir-196b-5p	152	13.2284		hsa-mir-196b	hsa-mir-196b-5p	161	14.8318		hsa-mir-196b	hsa-mir-196b-5p	537	50.4836		hsa-mir-196b	hsa-mir-196b-5p	134	11.6749
hsa-mir-196b	hsa-mir-196b-3p	2	0.174058		hsa-mir-196b	hsa-mir-196b-3p	0	0		hsa-mir-196b	hsa-mir-196b-3p	5	0.470052		hsa-mir-196b	hsa-mir-196b-3p	6	0.522758
hsa-mir-197	hsa-mir-197-5p	154	13.4025		hsa-mir-197	hsa-mir-197-5p	94	8.65957		hsa-mir-197	hsa-mir-197-5p	96	9.025		hsa-mir-197	hsa-mir-197-5p	140	12.1977
hsa-mir-197	hsa-mir-197-3p	222	19.3205		hsa-mir-197	hsa-mir-197-3p	233	21.4647		hsa-mir-197	hsa-mir-197-3p	559	52.5518		hsa-mir-197	hsa-mir-197-3p	478	41.6464
hsa-mir-1972	hsa-mir-1972	0	0		hsa-mir-1972	hsa-mir-1972	0	0		hsa-mir-1972	hsa-mir-1972	3	0.282031		hsa-mir-1972	hsa-mir-1972	13	1.13264
hsa-mir-1973	hsa-mir-1973	0	0		hsa-mir-1973	hsa-mir-1973	0	0		hsa-mir-1973	hsa-mir-1973	3	0.282031		hsa-mir-1973	hsa-mir-1973	1	0.0871263
hsa-mir-1976	hsa-mir-1976	0	0		hsa-mir-1976	hsa-mir-1976	0	0		hsa-mir-1976	hsa-mir-1976	0	0		hsa-mir-1976	hsa-mir-1976	6	0.522758
hsa-mir-198	hsa-mir-198	0	0		hsa-mir-198	hsa-mir-198	0	0		hsa-mir-198	hsa-mir-198	0	0		hsa-mir-198	hsa-mir-198	0	0
hsa-mir-199a	hsa-mir-199a-5p	37	3.22008		hsa-mir-199a	hsa-mir-199a-5p	617	56.84		hsa-mir-199a	hsa-mir-199a-5p	1275	119.863		hsa-mir-199a	hsa-mir-199a-5p	5234	456.019
hsa-mir-199a	hsa-mir-199a-3p	20468	1781.31		hsa-mir-199a	hsa-mir-199a-3p	350	32.2431		hsa-mir-199a	hsa-mir-199a-3p	1899	178.526		hsa-mir-199a	hsa-mir-199a-3p	47042	4098.6
hsa-mir-199b	hsa-mir-199b-5p	226	19.6686		hsa-mir-199b	hsa-mir-199b-5p	105	9.67293		hsa-mir-199b	hsa-mir-199b-5p	113	10.6232		hsa-mir-199b	hsa-mir-199b-5p	67	5.83746
hsa-mir-199b	hsa-mir-199b-3p	11548	1005.01		hsa-mir-199b	hsa-mir-199b-3p	6144	566.004		hsa-mir-199b	hsa-mir-199b-3p	769	72.294		hsa-mir-199b	hsa-mir-199b-3p	2950	257.023
hsa-mir-19a	hsa-mir-19a-5p	0	0		hsa-mir-19a	hsa-mir-19a-5p	0	0		hsa-mir-19a	hsa-mir-19a-5p	0	0		hsa-mir-19a	hsa-mir-19a-5p	0	0
hsa-mir-19a	hsa-mir-19a-3p	5	0.435146		hsa-mir-19a	hsa-mir-19a-3p	0	0		hsa-mir-19a	hsa-mir-19a-3p	9	0.846094		hsa-mir-19a	hsa-mir-19a-3p	8	0.697011
hsa-mir-19b	hsa-mir-19b-1-5p	3	0.261087		hsa-mir-19b	hsa-mir-19b-1-5p	1	0.0921231		hsa-mir-19b	hsa-mir-19b-1-5p	0	0		hsa-mir-19b	hsa-mir-19b-1-5p	11	0.95839
hsa-mir-19b	hsa-mir-19b-2-5p	0	0		hsa-mir-19b	hsa-mir-19b-2-5p	0	0		hsa-mir-19b	hsa-mir-19b-2-5p	0	0		hsa-mir-19b	hsa-mir-19b-2-5p	0	0
hsa-mir-19b	hsa-mir-19b-3p	155	13.4895		hsa-mir-19b	hsa-mir-19b-3p	49	4.51403		hsa-mir-19b	hsa-mir-19b-3p	319	29.9893		hsa-mir-19b	hsa-mir-19b-3p	182	15.857
hsa-mir-200a	hsa-mir-200a-5p	2	0.174058		hsa-mir-200a	hsa-mir-200a-5p	0	0		hsa-mir-200a	hsa-mir-200a-5p	0	0		hsa-mir-200a	hsa-mir-200a-5p	0	0
hsa-mir-200a	hsa-mir-200a-3p	5	0.435146		hsa-mir-200a	hsa-mir-200a-3p	5	0.460616		hsa-mir-200a	hsa-mir-200a-3p	8	0.752083		hsa-mir-200a	hsa-mir-200a-3p	12	1.04552
hsa-mir-200b	hsa-mir-200b-5p	50	4.35146		hsa-mir-200b	hsa-mir-200b-5p	17	1.56609		hsa-mir-200b	hsa-mir-200b-5p	44	4.13646		hsa-mir-200b	hsa-mir-200b-5p	165	14.3758
hsa-mir-200b	hsa-mir-200b-3p	7	0.609204		hsa-mir-200b	hsa-mir-200b-3p	7	0.644862		hsa-mir-200b	hsa-mir-200b-3p	10	0.940104		hsa-mir-200b	hsa-mir-200b-3p	7	0.609884
hsa-mir-200c	hsa-mir-200c-5p	0	0		hsa-mir-200c	hsa-mir-200c-5p	0	0		hsa-mir-200c	hsa-mir-200c-5p	0	0		hsa-mir-200c	hsa-mir-200c-5p	0	0
hsa-mir-200c	hsa-mir-200c-3p	207	18.015		hsa-mir-200c	hsa-mir-200c-3p	176	16.2137		hsa-mir-200c	hsa-mir-200c-3p	102	9.58906		hsa-mir-200c	hsa-mir-200c-3p	352	30.6685
hsa-mir-202	hsa-mir-202-5p	7	0.609204		hsa-mir-202	hsa-mir-202-5p	0	0		hsa-mir-202	hsa-mir-202-5p	5	0.470052		hsa-mir-202	hsa-mir-202-5p	7	0.609884
hsa-mir-202	hsa-mir-202-3p	1	0.0870292		hsa-mir-202	hsa-mir-202-3p	2	0.184246		hsa-mir-202	hsa-mir-202-3p	2	0.188021		hsa-mir-202	hsa-mir-202-3p	0	0
hsa-mir-203a	hsa-mir-203a	5	0.435146		hsa-mir-203a	hsa-mir-203a	8	0.736985		hsa-mir-203a	hsa-mir-203a	89	8.36693		hsa-mir-203a	hsa-mir-203a	34	2.9623
hsa-mir-203b	hsa-mir-203b-5p	0	0		hsa-mir-203b	hsa-mir-203b-5p	0	0		hsa-mir-203b	hsa-mir-203b-5p	0	0		hsa-mir-203b	hsa-mir-203b-5p	0	0
hsa-mir-203b	hsa-mir-203b-3p	0	0		hsa-mir-203b	hsa-mir-203b-3p	0	0		hsa-mir-203b	hsa-mir-203b-3p	0	0		hsa-mir-203b	hsa-mir-203b-3p	0	0
hsa-mir-204	hsa-mir-204-5p	13	1.13138		hsa-mir-204	hsa-mir-204-5p	2	0.184246		hsa-mir-204	hsa-mir-204-5p	5	0.470052		hsa-mir-204	hsa-mir-204-5p	31	2.70092
hsa-mir-204	hsa-mir-204-3p	9	0.783262		hsa-mir-204	hsa-mir-204-3p	6	0.552739		hsa-mir-204	hsa-mir-204-3p	6	0.564063		hsa-mir-204	hsa-mir-204-3p	17	1.48115
hsa-mir-205	hsa-mir-205-5p	0	0		hsa-mir-205	hsa-mir-205-5p	0	0		hsa-mir-205	hsa-mir-205-5p	0	0		hsa-mir-205	hsa-mir-205-5p	0	0
hsa-mir-205	hsa-mir-205-3p	0	0		hsa-mir-205	hsa-mir-205-3p	0	0		hsa-mir-205	hsa-mir-205-3p	0	0		hsa-mir-205	hsa-mir-205-3p	0	0
hsa-mir-2052	hsa-mir-2052	0	0		hsa-mir-2052	hsa-mir-2052	0	0		hsa-mir-2052	hsa-mir-2052	0	0		hsa-mir-2052	hsa-mir-2052	0	0
hsa-mir-2053	hsa-mir-2053	0	0		hsa-mir-2053	hsa-mir-2053	0	0		hsa-mir-2053	hsa-mir-2053	0	0		hsa-mir-2053	hsa-mir-2053	0	0
hsa-mir-2054	hsa-mir-2054	0	0		hsa-mir-2054	hsa-mir-2054	0	0		hsa-mir-2054	hsa-mir-2054	0	0		hsa-mir-2054	hsa-mir-2054	0	0
hsa-mir-206	hsa-mir-206	11	0.957321		hsa-mir-206	hsa-mir-206	12	1.10548		hsa-mir-206	hsa-mir-206	26	2.44427		hsa-mir-206	hsa-mir-206	36	3.13655
hsa-mir-208a	hsa-mir-208a	0	0		hsa-mir-208a	hsa-mir-208a	0	0		hsa-mir-208a	hsa-mir-208a	0	0		hsa-mir-208a	hsa-mir-208a	0	0
hsa-mir-208b	hsa-mir-208b	0	0		hsa-mir-208b	hsa-mir-208b	0	0		hsa-mir-208b	hsa-mir-208b	0	0		hsa-mir-208b	hsa-mir-208b	0	0
hsa-mir-20a	hsa-mir-20a-5p	207	18.015		hsa-mir-20a	hsa-mir-20a-5p	66	6.08013		hsa-mir-20a	hsa-mir-20a-5p	192	18.05		hsa-mir-20a	hsa-mir-20a-5p	207	18.0351
hsa-mir-20a	hsa-mir-20a-3p	3	0.261087		hsa-mir-20a	hsa-mir-20a-3p	0	0		hsa-mir-20a	hsa-mir-20a-3p	6	0.564063		hsa-mir-20a	hsa-mir-20a-3p	2	0.174253
hsa-mir-20b	hsa-mir-20b-5p	21	1.82761		hsa-mir-20b	hsa-mir-20b-5p	7	0.644862		hsa-mir-20b	hsa-mir-20b-5p	30	2.82031		hsa-mir-20b	hsa-mir-20b-5p	32	2.78804
hsa-mir-20b	hsa-mir-20b-3p	7	0.609204		hsa-mir-20b	hsa-mir-20b-3p	5	0.460616		hsa-mir-20b	hsa-mir-20b-3p	6	0.564063		hsa-mir-20b	hsa-mir-20b-3p	7	0.609884
hsa-mir-21	hsa-mir-21-5p	49979	4349.63		hsa-mir-21	hsa-mir-21-5p	50565	4658.21		hsa-mir-21	hsa-mir-21-5p	18032	1695.2		hsa-mir-21	hsa-mir-21-5p	75907	6613.5
hsa-mir-21	hsa-mir-21-3p	98	8.52886		hsa-mir-21	hsa-mir-21-3p	182	16.7664		hsa-mir-21	hsa-mir-21-3p	249	23.4086		hsa-mir-21	hsa-mir-21-3p	281	24.4825
hsa-mir-210	hsa-mir-210	60	5.22175		hsa-mir-210	hsa-mir-210	47	4.32979		hsa-mir-210	hsa-mir-210	58	5.4526		hsa-mir-210	hsa-mir-210	227	19.7777
hsa-mir-211	hsa-mir-211-5p	0	0		hsa-mir-211	hsa-mir-211-5p	0	0		hsa-mir-211	hsa-mir-211-5p	0	0		hsa-mir-211	hsa-mir-211-5p	0	0
hsa-mir-211	hsa-mir-211-3p	0	0		hsa-mir-211	hsa-mir-211-3p	0	0		hsa-mir-211	hsa-mir-211-3p	0	0		hsa-mir-211	hsa-mir-211-3p	0	0
hsa-mir-2110	hsa-mir-2110	483	42.0351		hsa-mir-2110	hsa-mir-2110	423	38.9681		hsa-mir-2110	hsa-mir-2110	242	22.7505		hsa-mir-2110	hsa-mir-2110	618	53.8441
hsa-mir-2113	hsa-mir-2113	0	0		hsa-mir-2113	hsa-mir-2113	0	0		hsa-mir-2113	hsa-mir-2113	0	0		hsa-mir-2113	hsa-mir-2113	0	0
hsa-mir-2114	hsa-mir-2114-5p	0	0		hsa-mir-2114	hsa-mir-2114-5p	0	0		hsa-mir-2114	hsa-mir-2114-5p	15	1.41016		hsa-mir-2114	hsa-mir-2114-5p	0	0
hsa-mir-2114	hsa-mir-2114-3p	2	0.174058		hsa-mir-2114	hsa-mir-2114-3p	3	0.276369		hsa-mir-2114	hsa-mir-2114-3p	0	0		hsa-mir-2114	hsa-mir-2114-3p	0	0
hsa-mir-2115	hsa-mir-2115-5p	10	0.870292		hsa-mir-2115	hsa-mir-2115-5p	2	0.184246		hsa-mir-2115	hsa-mir-2115-5p	24	2.25625		hsa-mir-2115	hsa-mir-2115-5p	8	0.697011
hsa-mir-2115	hsa-mir-2115-3p	97	8.44183		hsa-mir-2115	hsa-mir-2115-3p	52	4.7904		hsa-mir-2115	hsa-mir-2115-3p	179	16.8279		hsa-mir-2115	hsa-mir-2115-3p	43	3.74643
hsa-mir-2116	hsa-mir-2116-5p	18	1.56652		hsa-mir-2116	hsa-mir-2116-5p	0	0		hsa-mir-2116	hsa-mir-2116-5p	0	0		hsa-mir-2116	hsa-mir-2116-5p	0	0
hsa-mir-2116	hsa-mir-2116-3p	2	0.174058		hsa-mir-2116	hsa-mir-2116-3p	4	0.368492		hsa-mir-2116	hsa-mir-2116-3p	0	0		hsa-mir-2116	hsa-mir-2116-3p	0	0
hsa-mir-2117	hsa-mir-2117	0	0		hsa-mir-2117	hsa-mir-2117	0	0		hsa-mir-2117	hsa-mir-2117	0	0		hsa-mir-2117	hsa-mir-2117	0	0
hsa-mir-212	hsa-mir-212-5p	17	1.4795		hsa-mir-212	hsa-mir-212-5p	6	0.552739		hsa-mir-212	hsa-mir-212-5p	9	0.846094		hsa-mir-212	hsa-mir-212-5p	39	3.39793
hsa-mir-212	hsa-mir-212-3p	11	0.957321		hsa-mir-212	hsa-mir-212-3p	5	0.460616		hsa-mir-212	hsa-mir-212-3p	8	0.752083		hsa-mir-212	hsa-mir-212-3p	10	0.871263
hsa-mir-214	hsa-mir-214-5p	362	31.5046		hsa-mir-214	hsa-mir-214-5p	255	23.4914		hsa-mir-214	hsa-mir-214-5p	87	8.17891		hsa-mir-214	hsa-mir-214-5p	991	86.3422
hsa-mir-214	hsa-mir-214-3p	4	0.348117		hsa-mir-214	hsa-mir-214-3p	5	0.460616		hsa-mir-214	hsa-mir-214-3p	6	0.564063		hsa-mir-214	hsa-mir-214-3p	3	0.261379
hsa-mir-215	hsa-mir-215	78	6.78827		hsa-mir-215	hsa-mir-215	65	5.988		hsa-mir-215	hsa-mir-215	50	4.70052		hsa-mir-215	hsa-mir-215	95	8.277
hsa-mir-216a	hsa-mir-216a-5p	0	0		hsa-mir-216a	hsa-mir-216a-5p	0	0		hsa-mir-216a	hsa-mir-216a-5p	0	0		hsa-mir-216a	hsa-mir-216a-5p	0	0
hsa-mir-216a	hsa-mir-216a-3p	8	0.696233		hsa-mir-216a	hsa-mir-216a-3p	0	0		hsa-mir-216a	hsa-mir-216a-3p	0	0		hsa-mir-216a	hsa-mir-216a-3p	0	0
hsa-mir-216b	hsa-mir-216b	3	0.261087		hsa-mir-216b	hsa-mir-216b	4	0.368492		hsa-mir-216b	hsa-mir-216b	0	0		hsa-mir-216b	hsa-mir-216b	0	0
hsa-mir-217	hsa-mir-217	1	0.0870292		hsa-mir-217	hsa-mir-217	0	0		hsa-mir-217	hsa-mir-217	0	0		hsa-mir-217	hsa-mir-217	0	0
hsa-mir-218	hsa-mir-218-5p	0	0		hsa-mir-218	hsa-mir-218-5p	5	0.460616		hsa-mir-218	hsa-mir-218-5p	0	0		hsa-mir-218	hsa-mir-218-5p	8	0.697011
hsa-mir-218	hsa-mir-218-1-3p	0	0		hsa-mir-218	hsa-mir-218-1-3p	0	0		hsa-mir-218	hsa-mir-218-1-3p	0	0		hsa-mir-218	hsa-mir-218-1-3p	0	0
hsa-mir-218	hsa-mir-218-2-3p	0	0		hsa-mir-218	hsa-mir-218-2-3p	0	0		hsa-mir-218	hsa-mir-218-2-3p	0	0		hsa-mir-218	hsa-mir-218-2-3p	4	0.348505
hsa-mir-219	hsa-mir-219-5p	5	0.435146		hsa-mir-219	hsa-mir-219-5p	2	0.184246		hsa-mir-219	hsa-mir-219-5p	3	0.282031		hsa-mir-219	hsa-mir-219-5p	3	0.261379
hsa-mir-219	hsa-mir-219-2-3p	74	6.44016		hsa-mir-219	hsa-mir-219-2-3p	33	3.04006		hsa-mir-219	hsa-mir-219-2-3p	56	5.26458		hsa-mir-219	hsa-mir-219-2-3p	122	10.6294
hsa-mir-219	hsa-mir-219-1-3p	74	6.44016		hsa-mir-219	hsa-mir-219-1-3p	33	3.04006		hsa-mir-219	hsa-mir-219-1-3p	56	5.26458		hsa-mir-219	hsa-mir-219-1-3p	122	10.6294
hsa-mir-22	hsa-mir-22-5p	634	55.1765		hsa-mir-22	hsa-mir-22-5p	391	36.0201		hsa-mir-22	hsa-mir-22-5p	57	5.35859		hsa-mir-22	hsa-mir-22-5p	166	14.463
hsa-mir-22	hsa-mir-22-3p	1863	162.135		hsa-mir-22	hsa-mir-22-3p	1551	142.883		hsa-mir-22	hsa-mir-22-3p	1441	135.469		hsa-mir-22	hsa-mir-22-3p	3722	324.284
hsa-mir-221	hsa-mir-221-5p	863	75.1062		hsa-mir-221	hsa-mir-221-5p	483	44.4955		hsa-mir-221	hsa-mir-221-5p	309	29.0492		hsa-mir-221	hsa-mir-221-5p	526	45.8284
hsa-mir-221	hsa-mir-221-3p	27953	2432.73		hsa-mir-221	hsa-mir-221-3p	21807	2008.93		hsa-mir-221	hsa-mir-221-3p	8526	801.533		hsa-mir-221	hsa-mir-221-3p	21527	1875.57
hsa-mir-222	hsa-mir-222-5p	7	0.609204		hsa-mir-222	hsa-mir-222-5p	0	0		hsa-mir-222	hsa-mir-222-5p	5	0.470052		hsa-mir-222	hsa-mir-222-5p	0	0
hsa-mir-222	hsa-mir-222-3p	2685	233.673		hsa-mir-222	hsa-mir-222-3p	2822	259.971		hsa-mir-222	hsa-mir-222-3p	1602	150.605		hsa-mir-222	hsa-mir-222-3p	4619	402.437
hsa-mir-223	hsa-mir-223-5p	439	38.2058		hsa-mir-223	hsa-mir-223-5p	1396	128.604		hsa-mir-223	hsa-mir-223-5p	685	64.3971		hsa-mir-223	hsa-mir-223-5p	1679	146.285
hsa-mir-223	hsa-mir-223-3p	55380	4819.67		hsa-mir-223	hsa-mir-223-3p	23268	2143.52		hsa-mir-223	hsa-mir-223-3p	104868	9858.68		hsa-mir-223	hsa-mir-223-3p	34900	3040.71
hsa-mir-224	hsa-mir-224-5p	349	30.3732		hsa-mir-224	hsa-mir-224-5p	277	25.5181		hsa-mir-224	hsa-mir-224-5p	71	6.67474		hsa-mir-224	hsa-mir-224-5p	1210	105.423
hsa-mir-224	hsa-mir-224-3p	0	0		hsa-mir-224	hsa-mir-224-3p	0	0		hsa-mir-224	hsa-mir-224-3p	0	0		hsa-mir-224	hsa-mir-224-3p	3	0.261379
hsa-mir-2276	hsa-mir-2276	3	0.261087		hsa-mir-2276	hsa-mir-2276	0	0		hsa-mir-2276	hsa-mir-2276	3	0.282031		hsa-mir-2276	hsa-mir-2276	6	0.522758
hsa-mir-2277	hsa-mir-2277-5p	16	1.39247		hsa-mir-2277	hsa-mir-2277-5p	18	1.65822		hsa-mir-2277	hsa-mir-2277-5p	24	2.25625		hsa-mir-2277	hsa-mir-2277-5p	16	1.39402
hsa-mir-2277	hsa-mir-2277-3p	13	1.13138		hsa-mir-2277	hsa-mir-2277-3p	0	0		hsa-mir-2277	hsa-mir-2277-3p	0	0		hsa-mir-2277	hsa-mir-2277-3p	13	1.13264
hsa-mir-2278	hsa-mir-2278	0	0		hsa-mir-2278	hsa-mir-2278	0	0		hsa-mir-2278	hsa-mir-2278	0	0		hsa-mir-2278	hsa-mir-2278	15	1.30689
hsa-mir-2355	hsa-mir-2355-5p	518	45.0811		hsa-mir-2355	hsa-mir-2355-5p	536	49.378		hsa-mir-2355	hsa-mir-2355-5p	779	73.2341		hsa-mir-2355	hsa-mir-2355-5p	686	59.7687
hsa-mir-2355	hsa-mir-2355-3p	87	7.57154		hsa-mir-2355	hsa-mir-2355-3p	58	5.34314		hsa-mir-2355	hsa-mir-2355-3p	74	6.95677		hsa-mir-2355	hsa-mir-2355-3p	61	5.31471
hsa-mir-2392	hsa-mir-2392	0	0		hsa-mir-2392	hsa-mir-2392	0	0		hsa-mir-2392	hsa-mir-2392	0	0		hsa-mir-2392	hsa-mir-2392	0	0
hsa-mir-23a	hsa-mir-23a-5p	165	14.3598		hsa-mir-23a	hsa-mir-23a-5p	189	17.4113		hsa-mir-23a	hsa-mir-23a-5p	165	15.5117		hsa-mir-23a	hsa-mir-23a-5p	89	7.75424
hsa-mir-23a	hsa-mir-23a-3p	21009	1828.4		hsa-mir-23a	hsa-mir-23a-3p	17718	1632.24		hsa-mir-23a	hsa-mir-23a-3p	11774	1106.88		hsa-mir-23a	hsa-mir-23a-3p	16159	1407.87
hsa-mir-23b	hsa-mir-23b-5p	44	3.82928		hsa-mir-23b	hsa-mir-23b-5p	28	2.57945		hsa-mir-23b	hsa-mir-23b-5p	11	1.03411		hsa-mir-23b	hsa-mir-23b-5p	103	8.97401
hsa-mir-23b	hsa-mir-23b-3p	538	46.8217		hsa-mir-23b	hsa-mir-23b-3p	488	44.9561		hsa-mir-23b	hsa-mir-23b-3p	189	17.768		hsa-mir-23b	hsa-mir-23b-3p	662	57.6776
hsa-mir-23c	hsa-mir-23c	0	0		hsa-mir-23c	hsa-mir-23c	0	0		hsa-mir-23c	hsa-mir-23c	0	0		hsa-mir-23c	hsa-mir-23c	7	0.609884
hsa-mir-24	hsa-mir-24-1-5p	0	0		hsa-mir-24	hsa-mir-24-1-5p	0	0		hsa-mir-24	hsa-mir-24-1-5p	0	0		hsa-mir-24	hsa-mir-24-1-5p	0	0
hsa-mir-24	hsa-mir-24-2-5p	72	6.2661		hsa-mir-24	hsa-mir-24-2-5p	31	2.85582		hsa-mir-24	hsa-mir-24-2-5p	29	2.7263		hsa-mir-24	hsa-mir-24-2-5p	42	3.65931
hsa-mir-24	hsa-mir-24-3p	19599	1705.68		hsa-mir-24	hsa-mir-24-3p	11193	1031.13		hsa-mir-24	hsa-mir-24-3p	10440	981.469		hsa-mir-24	hsa-mir-24-3p	26726	2328.54
hsa-mir-2467	hsa-mir-2467-5p	2	0.174058		hsa-mir-2467	hsa-mir-2467-5p	0	0		hsa-mir-2467	hsa-mir-2467-5p	1	0.0940104		hsa-mir-2467	hsa-mir-2467-5p	0	0
hsa-mir-2467	hsa-mir-2467-3p	3	0.261087		hsa-mir-2467	hsa-mir-2467-3p	0	0		hsa-mir-2467	hsa-mir-2467-3p	3	0.282031		hsa-mir-2467	hsa-mir-2467-3p	6	0.522758
hsa-mir-25	hsa-mir-25-5p	2669	232.281		hsa-mir-25	hsa-mir-25-5p	2252	207.461		hsa-mir-25	hsa-mir-25-5p	1832	172.227		hsa-mir-25	hsa-mir-25-5p	4793	417.596
hsa-mir-25	hsa-mir-25-3p	70760	6158.18		hsa-mir-25	hsa-mir-25-3p	79538	7327.29		hsa-mir-25	hsa-mir-25-3p	53112	4993.08		hsa-mir-25	hsa-mir-25-3p	36168	3151.19
hsa-mir-2681	hsa-mir-2681-5p	0	0		hsa-mir-2681	hsa-mir-2681-5p	0	0		hsa-mir-2681	hsa-mir-2681-5p	0	0		hsa-mir-2681	hsa-mir-2681-5p	0	0
hsa-mir-2681	hsa-mir-2681-3p	0	0		hsa-mir-2681	hsa-mir-2681-3p	0	0		hsa-mir-2681	hsa-mir-2681-3p	0	0		hsa-mir-2681	hsa-mir-2681-3p	0	0
hsa-mir-2682	hsa-mir-2682-5p	0	0		hsa-mir-2682	hsa-mir-2682-5p	0	0		hsa-mir-2682	hsa-mir-2682-5p	0	0		hsa-mir-2682	hsa-mir-2682-5p	0	0
hsa-mir-2682	hsa-mir-2682-3p	0	0		hsa-mir-2682	hsa-mir-2682-3p	0	0		hsa-mir-2682	hsa-mir-2682-3p	0	0		hsa-mir-2682	hsa-mir-2682-3p	0	0
hsa-mir-26a	hsa-mir-26a-5p	80956	7045.53		hsa-mir-26a	hsa-mir-26a-5p	56358	5191.87		hsa-mir-26a	hsa-mir-26a-5p	33427	3142.49		hsa-mir-26a	hsa-mir-26a-5p	136474	11890.5
hsa-mir-26a	hsa-mir-26a-2-3p	18	1.56652		hsa-mir-26a	hsa-mir-26a-2-3p	5	0.460616		hsa-mir-26a	hsa-mir-26a-2-3p	10	0.940104		hsa-mir-26a	hsa-mir-26a-2-3p	33	2.87517
hsa-mir-26a	hsa-mir-26a-1-3p	18	1.56652		hsa-mir-26a	hsa-mir-26a-1-3p	5	0.460616		hsa-mir-26a	hsa-mir-26a-1-3p	10	0.940104		hsa-mir-26a	hsa-mir-26a-1-3p	33	2.87517
hsa-mir-26b	hsa-mir-26b-5p	28934	2518.1		hsa-mir-26b	hsa-mir-26b-5p	23018	2120.49		hsa-mir-26b	hsa-mir-26b-5p	12346	1160.65		hsa-mir-26b	hsa-mir-26b-5p	51801	4513.23
hsa-mir-26b	hsa-mir-26b-3p	7	0.609204		hsa-mir-26b	hsa-mir-26b-3p	12	1.10548		hsa-mir-26b	hsa-mir-26b-3p	8	0.752083		hsa-mir-26b	hsa-mir-26b-3p	34	2.9623
hsa-mir-27a	hsa-mir-27a-5p	59	5.13472		hsa-mir-27a	hsa-mir-27a-5p	76	7.00136		hsa-mir-27a	hsa-mir-27a-5p	87	8.17891		hsa-mir-27a	hsa-mir-27a-5p	32	2.78804
hsa-mir-27a	hsa-mir-27a-3p	3286	285.978		hsa-mir-27a	hsa-mir-27a-3p	2952	271.947		hsa-mir-27a	hsa-mir-27a-3p	1342	126.162		hsa-mir-27a	hsa-mir-27a-3p	1870	162.926
hsa-mir-27b	hsa-mir-27b-5p	45	3.91631		hsa-mir-27b	hsa-mir-27b-5p	42	3.86917		hsa-mir-27b	hsa-mir-27b-5p	19	1.7862		hsa-mir-27b	hsa-mir-27b-5p	43	3.74643
hsa-mir-27b	hsa-mir-27b-3p	519	45.1681		hsa-mir-27b	hsa-mir-27b-3p	195	17.964		hsa-mir-27b	hsa-mir-27b-3p	149	14.0076		hsa-mir-27b	hsa-mir-27b-3p	352	30.6685
hsa-mir-28	hsa-mir-28-5p	159	13.8376		hsa-mir-28	hsa-mir-28-5p	133	12.2524		hsa-mir-28	hsa-mir-28-5p	82	7.70885		hsa-mir-28	hsa-mir-28-5p	153	13.3303
hsa-mir-28	hsa-mir-28-3p	4019	349.77		hsa-mir-28	hsa-mir-28-3p	3606	332.196		hsa-mir-28	hsa-mir-28-3p	1660	156.057		hsa-mir-28	hsa-mir-28-3p	2280	198.648
hsa-mir-2861	hsa-mir-2861	0	0		hsa-mir-2861	hsa-mir-2861	0	0		hsa-mir-2861	hsa-mir-2861	0	0		hsa-mir-2861	hsa-mir-2861	0	0
hsa-mir-2909	hsa-mir-2909	0	0		hsa-mir-2909	hsa-mir-2909	0	0		hsa-mir-2909	hsa-mir-2909	0	0		hsa-mir-2909	hsa-mir-2909	0	0
hsa-mir-296	hsa-mir-296-5p	4	0.348117		hsa-mir-296	hsa-mir-296-5p	5	0.460616		hsa-mir-296	hsa-mir-296-5p	3	0.282031		hsa-mir-296	hsa-mir-296-5p	1	0.0871263
hsa-mir-296	hsa-mir-296-3p	14	1.21841		hsa-mir-296	hsa-mir-296-3p	8	0.736985		hsa-mir-296	hsa-mir-296-3p	5	0.470052		hsa-mir-296	hsa-mir-296-3p	10	0.871263
hsa-mir-2964a	hsa-mir-2964a-5p	0	0		hsa-mir-2964a	hsa-mir-2964a-5p	6	0.552739		hsa-mir-2964a	hsa-mir-2964a-5p	0	0		hsa-mir-2964a	hsa-mir-2964a-5p	9	0.784137
hsa-mir-2964a	hsa-mir-2964a-3p	10	0.870292		hsa-mir-2964a	hsa-mir-2964a-3p	11	1.01335		hsa-mir-2964a	hsa-mir-2964a-3p	12	1.12813		hsa-mir-2964a	hsa-mir-2964a-3p	13	1.13264
hsa-mir-297	hsa-mir-297	0	0		hsa-mir-297	hsa-mir-297	0	0		hsa-mir-297	hsa-mir-297	0	0		hsa-mir-297	hsa-mir-297	0	0
hsa-mir-298	hsa-mir-298	0	0		hsa-mir-298	hsa-mir-298	0	0		hsa-mir-298	hsa-mir-298	0	0		hsa-mir-298	hsa-mir-298	0	0
hsa-mir-299	hsa-mir-299-5p	3	0.261087		hsa-mir-299	hsa-mir-299-5p	1	0.0921231		hsa-mir-299	hsa-mir-299-5p	0	0		hsa-mir-299	hsa-mir-299-5p	0	0
hsa-mir-299	hsa-mir-299-3p	3	0.261087		hsa-mir-299	hsa-mir-299-3p	6	0.552739		hsa-mir-299	hsa-mir-299-3p	0	0		hsa-mir-299	hsa-mir-299-3p	2	0.174253
hsa-mir-29a	hsa-mir-29a-5p	12	1.04435		hsa-mir-29a	hsa-mir-29a-5p	9	0.829108		hsa-mir-29a	hsa-mir-29a-5p	9	0.846094		hsa-mir-29a	hsa-mir-29a-5p	14	1.21977
hsa-mir-29a	hsa-mir-29a-3p	80708	7023.95		hsa-mir-29a	hsa-mir-29a-3p	77261	7117.52		hsa-mir-29a	hsa-mir-29a-3p	35175	3306.82		hsa-mir-29a	hsa-mir-29a-3p	57590	5017.61
hsa-mir-29b	hsa-mir-29b-1-5p	21	1.82761		hsa-mir-29b	hsa-mir-29b-1-5p	24	2.21095		hsa-mir-29b	hsa-mir-29b-1-5p	3	0.282031		hsa-mir-29b	hsa-mir-29b-1-5p	12	1.04552
hsa-mir-29b	hsa-mir-29b-2-5p	21	1.82761		hsa-mir-29b	hsa-mir-29b-2-5p	24	2.21095		hsa-mir-29b	hsa-mir-29b-2-5p	3	0.282031		hsa-mir-29b	hsa-mir-29b-2-5p	12	1.04552
hsa-mir-29b	hsa-mir-29b-3p	781	67.9698		hsa-mir-29b	hsa-mir-29b-3p	337	31.0455		hsa-mir-29b	hsa-mir-29b-3p	136	12.7854		hsa-mir-29b	hsa-mir-29b-3p	339	29.5358
hsa-mir-29c	hsa-mir-29c-5p	37	3.22008		hsa-mir-29c	hsa-mir-29c-5p	59	5.43526		hsa-mir-29c	hsa-mir-29c-5p	48	4.5125		hsa-mir-29c	hsa-mir-29c-5p	28	2.43954
hsa-mir-29c	hsa-mir-29c-3p	6691	582.312		hsa-mir-29c	hsa-mir-29c-3p	6111	562.964		hsa-mir-29c	hsa-mir-29c-3p	4535	426.337		hsa-mir-29c	hsa-mir-29c-3p	6272	546.456
hsa-mir-300	hsa-mir-300	0	0		hsa-mir-300	hsa-mir-300	0	0		hsa-mir-300	hsa-mir-300	0	0		hsa-mir-300	hsa-mir-300	0	0
hsa-mir-301a	hsa-mir-301a-5p	23	2.00167		hsa-mir-301a	hsa-mir-301a-5p	11	1.01335		hsa-mir-301a	hsa-mir-301a-5p	12	1.12813		hsa-mir-301a	hsa-mir-301a-5p	21	1.82965
hsa-mir-301a	hsa-mir-301a-3p	4	0.348117		hsa-mir-301a	hsa-mir-301a-3p	4	0.368492		hsa-mir-301a	hsa-mir-301a-3p	7	0.658073		hsa-mir-301a	hsa-mir-301a-3p	3	0.261379
hsa-mir-301b	hsa-mir-301b	0	0		hsa-mir-301b	hsa-mir-301b	0	0		hsa-mir-301b	hsa-mir-301b	0	0		hsa-mir-301b	hsa-mir-301b	0	0
hsa-mir-302a	hsa-mir-302a-5p	0	0		hsa-mir-302a	hsa-mir-302a-5p	0	0		hsa-mir-302a	hsa-mir-302a-5p	0	0		hsa-mir-302a	hsa-mir-302a-5p	0	0
hsa-mir-302a	hsa-mir-302a-3p	0	0		hsa-mir-302a	hsa-mir-302a-3p	0	0		hsa-mir-302a	hsa-mir-302a-3p	0	0		hsa-mir-302a	hsa-mir-302a-3p	0	0
hsa-mir-302b	hsa-mir-302b-5p	0	0		hsa-mir-302b	hsa-mir-302b-5p	0	0		hsa-mir-302b	hsa-mir-302b-5p	0	0		hsa-mir-302b	hsa-mir-302b-5p	0	0
hsa-mir-302b	hsa-mir-302b-3p	0	0		hsa-mir-302b	hsa-mir-302b-3p	0	0		hsa-mir-302b	hsa-mir-302b-3p	0	0		hsa-mir-302b	hsa-mir-302b-3p	0	0
hsa-mir-302c	hsa-mir-302c-5p	0	0		hsa-mir-302c	hsa-mir-302c-5p	0	0		hsa-mir-302c	hsa-mir-302c-5p	0	0		hsa-mir-302c	hsa-mir-302c-5p	0	0
hsa-mir-302c	hsa-mir-302c-3p	0	0		hsa-mir-302c	hsa-mir-302c-3p	0	0		hsa-mir-302c	hsa-mir-302c-3p	0	0		hsa-mir-302c	hsa-mir-302c-3p	0	0
hsa-mir-302d	hsa-mir-302d-5p	0	0		hsa-mir-302d	hsa-mir-302d-5p	0	0		hsa-mir-302d	hsa-mir-302d-5p	0	0		hsa-mir-302d	hsa-mir-302d-5p	0	0
hsa-mir-302d	hsa-mir-302d-3p	0	0		hsa-mir-302d	hsa-mir-302d-3p	0	0		hsa-mir-302d	hsa-mir-302d-3p	0	0		hsa-mir-302d	hsa-mir-302d-3p	0	0
hsa-mir-302e	hsa-mir-302e	0	0		hsa-mir-302e	hsa-mir-302e	0	0		hsa-mir-302e	hsa-mir-302e	0	0		hsa-mir-302e	hsa-mir-302e	0	0
hsa-mir-302f	hsa-mir-302f	0	0		hsa-mir-302f	hsa-mir-302f	0	0		hsa-mir-302f	hsa-mir-302f	0	0		hsa-mir-302f	hsa-mir-302f	0	0
hsa-mir-3064	hsa-mir-3064-5p	3	0.261087		hsa-mir-3064	hsa-mir-3064-5p	6	0.552739		hsa-mir-3064	hsa-mir-3064-5p	5	0.470052		hsa-mir-3064	hsa-mir-3064-5p	7	0.609884
hsa-mir-3064	hsa-mir-3064-3p	2	0.174058		hsa-mir-3064	hsa-mir-3064-3p	0	0		hsa-mir-3064	hsa-mir-3064-3p	0	0		hsa-mir-3064	hsa-mir-3064-3p	0	0
hsa-mir-3065	hsa-mir-3065-5p	4	0.348117		hsa-mir-3065	hsa-mir-3065-5p	3	0.276369		hsa-mir-3065	hsa-mir-3065-5p	5	0.470052		hsa-mir-3065	hsa-mir-3065-5p	6	0.522758
hsa-mir-3065	hsa-mir-3065-3p	18	1.56652		hsa-mir-3065	hsa-mir-3065-3p	5	0.460616		hsa-mir-3065	hsa-mir-3065-3p	3	0.282031		hsa-mir-3065	hsa-mir-3065-3p	4	0.348505
hsa-mir-3074	hsa-mir-3074-5p	72818	6337.29		hsa-mir-3074	hsa-mir-3074-5p	44457	4095.52		hsa-mir-3074	hsa-mir-3074-5p	46877	4406.93		hsa-mir-3074	hsa-mir-3074-5p	87631	7634.97
hsa-mir-3074	hsa-mir-3074-3p	2	0.174058		hsa-mir-3074	hsa-mir-3074-3p	2	0.184246		hsa-mir-3074	hsa-mir-3074-3p	0	0		hsa-mir-3074	hsa-mir-3074-3p	2	0.174253
hsa-mir-30a	hsa-mir-30a-5p	424	36.9004		hsa-mir-30a	hsa-mir-30a-5p	278	25.6102		hsa-mir-30a	hsa-mir-30a-5p	290	27.263		hsa-mir-30a	hsa-mir-30a-5p	569	49.5749
hsa-mir-30a	hsa-mir-30a-3p	21	1.82761		hsa-mir-30a	hsa-mir-30a-3p	11	1.01335		hsa-mir-30a	hsa-mir-30a-3p	29	2.7263		hsa-mir-30a	hsa-mir-30a-3p	23	2.00391
hsa-mir-30b	hsa-mir-30b-5p	475	41.3388		hsa-mir-30b	hsa-mir-30b-5p	475	43.7585		hsa-mir-30b	hsa-mir-30b-5p	655	61.5768		hsa-mir-30b	hsa-mir-30b-5p	910	79.285
hsa-mir-30b	hsa-mir-30b-3p	51	4.43849		hsa-mir-30b	hsa-mir-30b-3p	56	5.15889		hsa-mir-30b	hsa-mir-30b-3p	14	1.31615		hsa-mir-30b	hsa-mir-30b-3p	43	3.74643
hsa-mir-30c	hsa-mir-30c-5p	1967	171.186		hsa-mir-30c	hsa-mir-30c-5p	1110	102.257		hsa-mir-30c	hsa-mir-30c-5p	1253	117.795		hsa-mir-30c	hsa-mir-30c-5p	1381	120.321
hsa-mir-30c	hsa-mir-30c-2-3p	166	14.4468		hsa-mir-30c	hsa-mir-30c-2-3p	0	0		hsa-mir-30c	hsa-mir-30c-2-3p	45	4.23047		hsa-mir-30c	hsa-mir-30c-2-3p	0	0
hsa-mir-30c	hsa-mir-30c-1-3p	166	14.4468		hsa-mir-30c	hsa-mir-30c-1-3p	108	9.9493		hsa-mir-30c	hsa-mir-30c-1-3p	45	4.23047		hsa-mir-30c	hsa-mir-30c-1-3p	68	5.92459
hsa-mir-30d	hsa-mir-30d-5p	14156	1231.98		hsa-mir-30d	hsa-mir-30d-5p	15233	1403.31		hsa-mir-30d	hsa-mir-30d-5p	8012	753.211		hsa-mir-30d	hsa-mir-30d-5p	15705	1368.32
hsa-mir-30d	hsa-mir-30d-3p	8	0.696233		hsa-mir-30d	hsa-mir-30d-3p	9	0.829108		hsa-mir-30d	hsa-mir-30d-3p	1	0.0940104		hsa-mir-30d	hsa-mir-30d-3p	2	0.174253
hsa-mir-30e	hsa-mir-30e-5p	4393	382.319		hsa-mir-30e	hsa-mir-30e-5p	3107	286.227		hsa-mir-30e	hsa-mir-30e-5p	3794	356.676		hsa-mir-30e	hsa-mir-30e-5p	3449	300.499
hsa-mir-30e	hsa-mir-30e-3p	3556	309.476		hsa-mir-30e	hsa-mir-30e-3p	3608	332.38		hsa-mir-30e	hsa-mir-30e-3p	1834	172.415		hsa-mir-30e	hsa-mir-30e-3p	1153	100.457
hsa-mir-31	hsa-mir-31-5p	377	32.81		hsa-mir-31	hsa-mir-31-5p	315	29.0188		hsa-mir-31	hsa-mir-31-5p	56	5.26458		hsa-mir-31	hsa-mir-31-5p	413	35.9832
hsa-mir-31	hsa-mir-31-3p	3	0.261087		hsa-mir-31	hsa-mir-31-3p	0	0		hsa-mir-31	hsa-mir-31-3p	3	0.282031		hsa-mir-31	hsa-mir-31-3p	4	0.348505
hsa-mir-3115	hsa-mir-3115	0	0		hsa-mir-3115	hsa-mir-3115	0	0		hsa-mir-3115	hsa-mir-3115	2	0.188021		hsa-mir-3115	hsa-mir-3115	0	0
hsa-mir-3116	hsa-mir-3116	0	0		hsa-mir-3116	hsa-mir-3116	3	0.276369		hsa-mir-3116	hsa-mir-3116	5	0.470052		hsa-mir-3116	hsa-mir-3116	41	3.57218
hsa-mir-3117	hsa-mir-3117-5p	0	0		hsa-mir-3117	hsa-mir-3117-5p	0	0		hsa-mir-3117	hsa-mir-3117-5p	0	0		hsa-mir-3117	hsa-mir-3117-5p	0	0
hsa-mir-3117	hsa-mir-3117-3p	0	0		hsa-mir-3117	hsa-mir-3117-3p	0	0		hsa-mir-3117	hsa-mir-3117-3p	2	0.188021		hsa-mir-3117	hsa-mir-3117-3p	0	0
hsa-mir-3118	hsa-mir-3118	0	0		hsa-mir-3118	hsa-mir-3118	0	0		hsa-mir-3118	hsa-mir-3118	0	0		hsa-mir-3118	hsa-mir-3118	0	0
hsa-mir-3119	hsa-mir-3119	0	0		hsa-mir-3119	hsa-mir-3119	0	0		hsa-mir-3119	hsa-mir-3119	0	0		hsa-mir-3119	hsa-mir-3119	0	0
hsa-mir-3120	hsa-mir-3120-5p	0	0		hsa-mir-3120	hsa-mir-3120-5p	0	0		hsa-mir-3120	hsa-mir-3120-5p	0	0		hsa-mir-3120	hsa-mir-3120-5p	3	0.261379
hsa-mir-3120	hsa-mir-3120-3p	89	7.74559		hsa-mir-3120	hsa-mir-3120-3p	78	7.1856		hsa-mir-3120	hsa-mir-3120-3p	29	2.7263		hsa-mir-3120	hsa-mir-3120-3p	415	36.1574
hsa-mir-3121	hsa-mir-3121-5p	0	0		hsa-mir-3121	hsa-mir-3121-5p	0	0		hsa-mir-3121	hsa-mir-3121-5p	0	0		hsa-mir-3121	hsa-mir-3121-5p	0	0
hsa-mir-3121	hsa-mir-3121-3p	24	2.0887		hsa-mir-3121	hsa-mir-3121-3p	14	1.28972		hsa-mir-3121	hsa-mir-3121-3p	6	0.564063		hsa-mir-3121	hsa-mir-3121-3p	6	0.522758
hsa-mir-3122	hsa-mir-3122	5	0.435146		hsa-mir-3122	hsa-mir-3122	2	0.184246		hsa-mir-3122	hsa-mir-3122	1	0.0940104		hsa-mir-3122	hsa-mir-3122	0	0
hsa-mir-3123	hsa-mir-3123	0	0		hsa-mir-3123	hsa-mir-3123	0	0		hsa-mir-3123	hsa-mir-3123	171	16.0758		hsa-mir-3123	hsa-mir-3123	163	14.2016
hsa-mir-3124	hsa-mir-3124-5p	8	0.696233		hsa-mir-3124	hsa-mir-3124-5p	10	0.921231		hsa-mir-3124	hsa-mir-3124-5p	3	0.282031		hsa-mir-3124	hsa-mir-3124-5p	9	0.784137
hsa-mir-3124	hsa-mir-3124-3p	0	0		hsa-mir-3124	hsa-mir-3124-3p	0	0		hsa-mir-3124	hsa-mir-3124-3p	0	0		hsa-mir-3124	hsa-mir-3124-3p	0	0
hsa-mir-3125	hsa-mir-3125	0	0		hsa-mir-3125	hsa-mir-3125	0	0		hsa-mir-3125	hsa-mir-3125	0	0		hsa-mir-3125	hsa-mir-3125	0	0
hsa-mir-3126	hsa-mir-3126-5p	0	0		hsa-mir-3126	hsa-mir-3126-5p	0	0		hsa-mir-3126	hsa-mir-3126-5p	0	0		hsa-mir-3126	hsa-mir-3126-5p	0	0
hsa-mir-3126	hsa-mir-3126-3p	0	0		hsa-mir-3126	hsa-mir-3126-3p	0	0		hsa-mir-3126	hsa-mir-3126-3p	0	0		hsa-mir-3126	hsa-mir-3126-3p	0	0
hsa-mir-3127	hsa-mir-3127-5p	9	0.783262		hsa-mir-3127	hsa-mir-3127-5p	6	0.552739		hsa-mir-3127	hsa-mir-3127-5p	12	1.12813		hsa-mir-3127	hsa-mir-3127-5p	10	0.871263
hsa-mir-3127	hsa-mir-3127-3p	0	0		hsa-mir-3127	hsa-mir-3127-3p	0	0		hsa-mir-3127	hsa-mir-3127-3p	0	0		hsa-mir-3127	hsa-mir-3127-3p	2	0.174253
hsa-mir-3128	hsa-mir-3128	3	0.261087		hsa-mir-3128	hsa-mir-3128	1	0.0921231		hsa-mir-3128	hsa-mir-3128	2	0.188021		hsa-mir-3128	hsa-mir-3128	5	0.435632
hsa-mir-3129	hsa-mir-3129-5p	0	0		hsa-mir-3129	hsa-mir-3129-5p	0	0		hsa-mir-3129	hsa-mir-3129-5p	0	0		hsa-mir-3129	hsa-mir-3129-5p	0	0
hsa-mir-3129	hsa-mir-3129-3p	0	0		hsa-mir-3129	hsa-mir-3129-3p	0	0		hsa-mir-3129	hsa-mir-3129-3p	0	0		hsa-mir-3129	hsa-mir-3129-3p	0	0
hsa-mir-3130	hsa-mir-3130-5p	0	0		hsa-mir-3130	hsa-mir-3130-5p	7	0.644862		hsa-mir-3130	hsa-mir-3130-5p	0	0		hsa-mir-3130	hsa-mir-3130-5p	0	0
hsa-mir-3130	hsa-mir-3130-3p	91	7.91965		hsa-mir-3130	hsa-mir-3130-3p	96	8.84382		hsa-mir-3130	hsa-mir-3130-3p	4	0.376042		hsa-mir-3130	hsa-mir-3130-3p	63	5.48896
hsa-mir-3131	hsa-mir-3131	1	0.0870292		hsa-mir-3131	hsa-mir-3131	0	0		hsa-mir-3131	hsa-mir-3131	1	0.0940104		hsa-mir-3131	hsa-mir-3131	0	0
hsa-mir-3132	hsa-mir-3132	0	0		hsa-mir-3132	hsa-mir-3132	0	0		hsa-mir-3132	hsa-mir-3132	0	0		hsa-mir-3132	hsa-mir-3132	0	0
hsa-mir-3133	hsa-mir-3133	8	0.696233		hsa-mir-3133	hsa-mir-3133	0	0		hsa-mir-3133	hsa-mir-3133	0	0		hsa-mir-3133	hsa-mir-3133	0	0
hsa-mir-3134	hsa-mir-3134	0	0		hsa-mir-3134	hsa-mir-3134	0	0		hsa-mir-3134	hsa-mir-3134	0	0		hsa-mir-3134	hsa-mir-3134	0	0
hsa-mir-3135a	hsa-mir-3135a	5	0.435146		hsa-mir-3135a	hsa-mir-3135a	9	0.829108		hsa-mir-3135a	hsa-mir-3135a	3	0.282031		hsa-mir-3135a	hsa-mir-3135a	18	1.56827
hsa-mir-3135b	hsa-mir-3135b	0	0		hsa-mir-3135b	hsa-mir-3135b	0	0		hsa-mir-3135b	hsa-mir-3135b	0	0		hsa-mir-3135b	hsa-mir-3135b	0	0
hsa-mir-3136	hsa-mir-3136-5p	7	0.609204		hsa-mir-3136	hsa-mir-3136-5p	3	0.276369		hsa-mir-3136	hsa-mir-3136-5p	4	0.376042		hsa-mir-3136	hsa-mir-3136-5p	11	0.95839
hsa-mir-3136	hsa-mir-3136-3p	0	0		hsa-mir-3136	hsa-mir-3136-3p	0	0		hsa-mir-3136	hsa-mir-3136-3p	0	0		hsa-mir-3136	hsa-mir-3136-3p	0	0
hsa-mir-3137	hsa-mir-3137	0	0		hsa-mir-3137	hsa-mir-3137	4	0.368492		hsa-mir-3137	hsa-mir-3137	0	0		hsa-mir-3137	hsa-mir-3137	3	0.261379
hsa-mir-3138	hsa-mir-3138	57	4.96066		hsa-mir-3138	hsa-mir-3138	42	3.86917		hsa-mir-3138	hsa-mir-3138	43	4.04245		hsa-mir-3138	hsa-mir-3138	193	16.8154
hsa-mir-3139	hsa-mir-3139	2	0.174058		hsa-mir-3139	hsa-mir-3139	3	0.276369		hsa-mir-3139	hsa-mir-3139	0	0		hsa-mir-3139	hsa-mir-3139	0	0
hsa-mir-3140	hsa-mir-3140-5p	0	0		hsa-mir-3140	hsa-mir-3140-5p	0	0		hsa-mir-3140	hsa-mir-3140-5p	0	0		hsa-mir-3140	hsa-mir-3140-5p	5	0.435632
hsa-mir-3140	hsa-mir-3140-3p	37	3.22008		hsa-mir-3140	hsa-mir-3140-3p	13	1.1976		hsa-mir-3140	hsa-mir-3140-3p	9	0.846094		hsa-mir-3140	hsa-mir-3140-3p	14	1.21977
hsa-mir-3141	hsa-mir-3141	13	1.13138		hsa-mir-3141	hsa-mir-3141	33	3.04006		hsa-mir-3141	hsa-mir-3141	13	1.22214		hsa-mir-3141	hsa-mir-3141	38	3.3108
hsa-mir-3142	hsa-mir-3142	0	0		hsa-mir-3142	hsa-mir-3142	0	0		hsa-mir-3142	hsa-mir-3142	0	0		hsa-mir-3142	hsa-mir-3142	0	0
hsa-mir-3143	hsa-mir-3143	19	1.65355		hsa-mir-3143	hsa-mir-3143	2	0.184246		hsa-mir-3143	hsa-mir-3143	4	0.376042		hsa-mir-3143	hsa-mir-3143	8	0.697011
hsa-mir-3144	hsa-mir-3144-5p	0	0		hsa-mir-3144	hsa-mir-3144-5p	1	0.0921231		hsa-mir-3144	hsa-mir-3144-5p	0	0		hsa-mir-3144	hsa-mir-3144-5p	0	0
hsa-mir-3144	hsa-mir-3144-3p	0	0		hsa-mir-3144	hsa-mir-3144-3p	0	0		hsa-mir-3144	hsa-mir-3144-3p	0	0		hsa-mir-3144	hsa-mir-3144-3p	0	0
hsa-mir-3145	hsa-mir-3145-5p	0	0		hsa-mir-3145	hsa-mir-3145-5p	0	0		hsa-mir-3145	hsa-mir-3145-5p	0	0		hsa-mir-3145	hsa-mir-3145-5p	0	0
hsa-mir-3145	hsa-mir-3145-3p	6	0.522175		hsa-mir-3145	hsa-mir-3145-3p	2	0.184246		hsa-mir-3145	hsa-mir-3145-3p	0	0		hsa-mir-3145	hsa-mir-3145-3p	0	0
hsa-mir-3146	hsa-mir-3146	4	0.348117		hsa-mir-3146	hsa-mir-3146	11	1.01335		hsa-mir-3146	hsa-mir-3146	6	0.564063		hsa-mir-3146	hsa-mir-3146	2	0.174253
hsa-mir-3147	hsa-mir-3147	0	0		hsa-mir-3147	hsa-mir-3147	0	0		hsa-mir-3147	hsa-mir-3147	0	0		hsa-mir-3147	hsa-mir-3147	0	0
hsa-mir-3148	hsa-mir-3148	0	0		hsa-mir-3148	hsa-mir-3148	0	0		hsa-mir-3148	hsa-mir-3148	0	0		hsa-mir-3148	hsa-mir-3148	0	0
hsa-mir-3149	hsa-mir-3149	4	0.348117		hsa-mir-3149	hsa-mir-3149	5	0.460616		hsa-mir-3149	hsa-mir-3149	4	0.376042		hsa-mir-3149	hsa-mir-3149	10	0.871263
hsa-mir-3150a	hsa-mir-3150a-5p	0	0		hsa-mir-3150a	hsa-mir-3150a-5p	0	0		hsa-mir-3150a	hsa-mir-3150a-5p	0	0		hsa-mir-3150a	hsa-mir-3150a-5p	0	0
hsa-mir-3150a	hsa-mir-3150a-3p	0	0		hsa-mir-3150a	hsa-mir-3150a-3p	0	0		hsa-mir-3150a	hsa-mir-3150a-3p	0	0		hsa-mir-3150a	hsa-mir-3150a-3p	0	0
hsa-mir-3150b	hsa-mir-3150b-5p	0	0		hsa-mir-3150b	hsa-mir-3150b-5p	0	0		hsa-mir-3150b	hsa-mir-3150b-5p	2	0.188021		hsa-mir-3150b	hsa-mir-3150b-5p	0	0
hsa-mir-3150b	hsa-mir-3150b-3p	42	3.65522		hsa-mir-3150b	hsa-mir-3150b-3p	24	2.21095		hsa-mir-3150b	hsa-mir-3150b-3p	37	3.47839		hsa-mir-3150b	hsa-mir-3150b-3p	13	1.13264
hsa-mir-3151	hsa-mir-3151	1	0.0870292		hsa-mir-3151	hsa-mir-3151	1	0.0921231		hsa-mir-3151	hsa-mir-3151	1	0.0940104		hsa-mir-3151	hsa-mir-3151	3	0.261379
hsa-mir-3152	hsa-mir-3152-5p	0	0		hsa-mir-3152	hsa-mir-3152-5p	0	0		hsa-mir-3152	hsa-mir-3152-5p	0	0		hsa-mir-3152	hsa-mir-3152-5p	0	0
hsa-mir-3152	hsa-mir-3152-3p	0	0		hsa-mir-3152	hsa-mir-3152-3p	0	0		hsa-mir-3152	hsa-mir-3152-3p	0	0		hsa-mir-3152	hsa-mir-3152-3p	0	0
hsa-mir-3153	hsa-mir-3153	3	0.261087		hsa-mir-3153	hsa-mir-3153	0	0		hsa-mir-3153	hsa-mir-3153	0	0		hsa-mir-3153	hsa-mir-3153	0	0
hsa-mir-3154	hsa-mir-3154	22	1.91464		hsa-mir-3154	hsa-mir-3154	9	0.829108		hsa-mir-3154	hsa-mir-3154	74	6.95677		hsa-mir-3154	hsa-mir-3154	11	0.95839
hsa-mir-3155a	hsa-mir-3155a	3	0.261087		hsa-mir-3155a	hsa-mir-3155a	2	0.184246		hsa-mir-3155a	hsa-mir-3155a	0	0		hsa-mir-3155a	hsa-mir-3155a	0	0
hsa-mir-3155b	hsa-mir-3155b	10	0.870292		hsa-mir-3155b	hsa-mir-3155b	3	0.276369		hsa-mir-3155b	hsa-mir-3155b	9	0.846094		hsa-mir-3155b	hsa-mir-3155b	23	2.00391
hsa-mir-3156	hsa-mir-3156-5p	0	0		hsa-mir-3156	hsa-mir-3156-5p	0	0		hsa-mir-3156	hsa-mir-3156-5p	0	0		hsa-mir-3156	hsa-mir-3156-5p	0	0
hsa-mir-3156	hsa-mir-3156-3p	0	0		hsa-mir-3156	hsa-mir-3156-3p	0	0		hsa-mir-3156	hsa-mir-3156-3p	0	0		hsa-mir-3156	hsa-mir-3156-3p	0	0
hsa-mir-3157	hsa-mir-3157-5p	4	0.348117		hsa-mir-3157	hsa-mir-3157-5p	0	0		hsa-mir-3157	hsa-mir-3157-5p	3	0.282031		hsa-mir-3157	hsa-mir-3157-5p	3	0.261379
hsa-mir-3157	hsa-mir-3157-3p	0	0		hsa-mir-3157	hsa-mir-3157-3p	0	0		hsa-mir-3157	hsa-mir-3157-3p	0	0		hsa-mir-3157	hsa-mir-3157-3p	0	0
hsa-mir-3158	hsa-mir-3158-5p	0	0		hsa-mir-3158	hsa-mir-3158-5p	0	0		hsa-mir-3158	hsa-mir-3158-5p	0	0		hsa-mir-3158	hsa-mir-3158-5p	3	0.261379
hsa-mir-3158	hsa-mir-3158-3p	4	0.348117		hsa-mir-3158	hsa-mir-3158-3p	2	0.184246		hsa-mir-3158	hsa-mir-3158-3p	3	0.282031		hsa-mir-3158	hsa-mir-3158-3p	1	0.0871263
hsa-mir-3159	hsa-mir-3159	7	0.609204		hsa-mir-3159	hsa-mir-3159	5	0.460616		hsa-mir-3159	hsa-mir-3159	4	0.376042		hsa-mir-3159	hsa-mir-3159	3	0.261379
hsa-mir-3160	hsa-mir-3160-5p	0	0		hsa-mir-3160	hsa-mir-3160-5p	0	0		hsa-mir-3160	hsa-mir-3160-5p	0	0		hsa-mir-3160	hsa-mir-3160-5p	0	0
hsa-mir-3160	hsa-mir-3160-3p	4	0.348117		hsa-mir-3160	hsa-mir-3160-3p	0	0		hsa-mir-3160	hsa-mir-3160-3p	2	0.188021		hsa-mir-3160	hsa-mir-3160-3p	0	0
hsa-mir-3161	hsa-mir-3161	13	1.13138		hsa-mir-3161	hsa-mir-3161	0	0		hsa-mir-3161	hsa-mir-3161	2	0.188021		hsa-mir-3161	hsa-mir-3161	9	0.784137
hsa-mir-3162	hsa-mir-3162-5p	2	0.174058		hsa-mir-3162	hsa-mir-3162-5p	3	0.276369		hsa-mir-3162	hsa-mir-3162-5p	1	0.0940104		hsa-mir-3162	hsa-mir-3162-5p	2	0.174253
hsa-mir-3162	hsa-mir-3162-3p	0	0		hsa-mir-3162	hsa-mir-3162-3p	0	0		hsa-mir-3162	hsa-mir-3162-3p	0	0		hsa-mir-3162	hsa-mir-3162-3p	0	0
hsa-mir-3163	hsa-mir-3163	0	0		hsa-mir-3163	hsa-mir-3163	1	0.0921231		hsa-mir-3163	hsa-mir-3163	0	0		hsa-mir-3163	hsa-mir-3163	5	0.435632
hsa-mir-3164	hsa-mir-3164	56	4.87363		hsa-mir-3164	hsa-mir-3164	31	2.85582		hsa-mir-3164	hsa-mir-3164	18	1.69219		hsa-mir-3164	hsa-mir-3164	49	4.26919
hsa-mir-3165	hsa-mir-3165	1	0.0870292		hsa-mir-3165	hsa-mir-3165	0	0		hsa-mir-3165	hsa-mir-3165	3	0.282031		hsa-mir-3165	hsa-mir-3165	2	0.174253
hsa-mir-3166	hsa-mir-3166	0	0		hsa-mir-3166	hsa-mir-3166	0	0		hsa-mir-3166	hsa-mir-3166	0	0		hsa-mir-3166	hsa-mir-3166	0	0
hsa-mir-3167	hsa-mir-3167	0	0		hsa-mir-3167	hsa-mir-3167	0	0		hsa-mir-3167	hsa-mir-3167	0	0		hsa-mir-3167	hsa-mir-3167	0	0
hsa-mir-3168	hsa-mir-3168	209	18.1891		hsa-mir-3168	hsa-mir-3168	189	17.4113		hsa-mir-3168	hsa-mir-3168	280	26.3229		hsa-mir-3168	hsa-mir-3168	701	61.0756
hsa-mir-3169	hsa-mir-3169	0	0		hsa-mir-3169	hsa-mir-3169	0	0		hsa-mir-3169	hsa-mir-3169	0	0		hsa-mir-3169	hsa-mir-3169	0	0
hsa-mir-3170	hsa-mir-3170	0	0		hsa-mir-3170	hsa-mir-3170	0	0		hsa-mir-3170	hsa-mir-3170	0	0		hsa-mir-3170	hsa-mir-3170	0	0
hsa-mir-3171	hsa-mir-3171	0	0		hsa-mir-3171	hsa-mir-3171	0	0		hsa-mir-3171	hsa-mir-3171	0	0		hsa-mir-3171	hsa-mir-3171	0	0
hsa-mir-3173	hsa-mir-3173-5p	0	0		hsa-mir-3173	hsa-mir-3173-5p	0	0		hsa-mir-3173	hsa-mir-3173-5p	0	0		hsa-mir-3173	hsa-mir-3173-5p	8	0.697011
hsa-mir-3173	hsa-mir-3173-3p	9	0.783262		hsa-mir-3173	hsa-mir-3173-3p	5	0.460616		hsa-mir-3173	hsa-mir-3173-3p	5	0.470052		hsa-mir-3173	hsa-mir-3173-3p	16	1.39402
hsa-mir-3174	hsa-mir-3174	7	0.609204		hsa-mir-3174	hsa-mir-3174	9	0.829108		hsa-mir-3174	hsa-mir-3174	2	0.188021		hsa-mir-3174	hsa-mir-3174	5	0.435632
hsa-mir-3175	hsa-mir-3175	1	0.0870292		hsa-mir-3175	hsa-mir-3175	0	0		hsa-mir-3175	hsa-mir-3175	41	3.85443		hsa-mir-3175	hsa-mir-3175	24	2.09103
hsa-mir-3176	hsa-mir-3176	2	0.174058		hsa-mir-3176	hsa-mir-3176	2	0.184246		hsa-mir-3176	hsa-mir-3176	4	0.376042		hsa-mir-3176	hsa-mir-3176	4	0.348505
hsa-mir-3177	hsa-mir-3177-5p	0	0		hsa-mir-3177	hsa-mir-3177-5p	0	0		hsa-mir-3177	hsa-mir-3177-5p	0	0		hsa-mir-3177	hsa-mir-3177-5p	0	0
hsa-mir-3177	hsa-mir-3177-3p	2	0.174058		hsa-mir-3177	hsa-mir-3177-3p	5	0.460616		hsa-mir-3177	hsa-mir-3177-3p	3	0.282031		hsa-mir-3177	hsa-mir-3177-3p	2	0.174253
hsa-mir-3178	hsa-mir-3178	0	0		hsa-mir-3178	hsa-mir-3178	0	0		hsa-mir-3178	hsa-mir-3178	0	0		hsa-mir-3178	hsa-mir-3178	0	0
hsa-mir-3179	hsa-mir-3179	5	0.435146		hsa-mir-3179	hsa-mir-3179	13	1.1976		hsa-mir-3179	hsa-mir-3179	6	0.564063		hsa-mir-3179	hsa-mir-3179	20	1.74253
hsa-mir-3180	hsa-mir-3180-5p	6	0.522175		hsa-mir-3180	hsa-mir-3180-5p	3	0.276369		hsa-mir-3180	hsa-mir-3180-5p	2	0.188021		hsa-mir-3180	hsa-mir-3180-5p	4	0.348505
hsa-mir-3180	hsa-mir-3180-3p	3	0.261087		hsa-mir-3180	hsa-mir-3180-3p	0	0		hsa-mir-3180	hsa-mir-3180-3p	0	0		hsa-mir-3180	hsa-mir-3180-3p	7	0.609884
hsa-mir-3180	hsa-mir-3180	3	0.261087		hsa-mir-3180	hsa-mir-3180	0	0		hsa-mir-3180	hsa-mir-3180	0	0		hsa-mir-3180	hsa-mir-3180	7	0.609884
hsa-mir-3181	hsa-mir-3181	7	0.609204		hsa-mir-3181	hsa-mir-3181	0	0		hsa-mir-3181	hsa-mir-3181	11	1.03411		hsa-mir-3181	hsa-mir-3181	0	0
hsa-mir-3182	hsa-mir-3182	0	0		hsa-mir-3182	hsa-mir-3182	0	0		hsa-mir-3182	hsa-mir-3182	330	31.0234		hsa-mir-3182	hsa-mir-3182	0	0
hsa-mir-3183	hsa-mir-3183	14	1.21841		hsa-mir-3183	hsa-mir-3183	19	1.75034		hsa-mir-3183	hsa-mir-3183	2	0.188021		hsa-mir-3183	hsa-mir-3183	5	0.435632
hsa-mir-3184	hsa-mir-3184-5p	0	0		hsa-mir-3184	hsa-mir-3184-5p	0	0		hsa-mir-3184	hsa-mir-3184-5p	0	0		hsa-mir-3184	hsa-mir-3184-5p	0	0
hsa-mir-3184	hsa-mir-3184-3p	6939	603.895		hsa-mir-3184	hsa-mir-3184-3p	7375	679.408		hsa-mir-3184	hsa-mir-3184-3p	3753	352.821		hsa-mir-3184	hsa-mir-3184-3p	4851	422.65
hsa-mir-3185	hsa-mir-3185	0	0		hsa-mir-3185	hsa-mir-3185	0	0		hsa-mir-3185	hsa-mir-3185	0	0		hsa-mir-3185	hsa-mir-3185	0	0
hsa-mir-3186	hsa-mir-3186-5p	4	0.348117		hsa-mir-3186	hsa-mir-3186-5p	0	0		hsa-mir-3186	hsa-mir-3186-5p	2	0.188021		hsa-mir-3186	hsa-mir-3186-5p	0	0
hsa-mir-3186	hsa-mir-3186-3p	18	1.56652		hsa-mir-3186	hsa-mir-3186-3p	5	0.460616		hsa-mir-3186	hsa-mir-3186-3p	2	0.188021		hsa-mir-3186	hsa-mir-3186-3p	3	0.261379
hsa-mir-3187	hsa-mir-3187-5p	3	0.261087		hsa-mir-3187	hsa-mir-3187-5p	3	0.276369		hsa-mir-3187	hsa-mir-3187-5p	0	0		hsa-mir-3187	hsa-mir-3187-5p	17	1.48115
hsa-mir-3187	hsa-mir-3187-3p	149	12.9673		hsa-mir-3187	hsa-mir-3187-3p	54	4.97465		hsa-mir-3187	hsa-mir-3187-3p	133	12.5034		hsa-mir-3187	hsa-mir-3187-3p	540	47.0482
hsa-mir-3188	hsa-mir-3188	0	0		hsa-mir-3188	hsa-mir-3188	2	0.184246		hsa-mir-3188	hsa-mir-3188	4	0.376042		hsa-mir-3188	hsa-mir-3188	3	0.261379
hsa-mir-3189	hsa-mir-3189-5p	0	0		hsa-mir-3189	hsa-mir-3189-5p	0	0		hsa-mir-3189	hsa-mir-3189-5p	0	0		hsa-mir-3189	hsa-mir-3189-5p	0	0
hsa-mir-3189	hsa-mir-3189-3p	0	0		hsa-mir-3189	hsa-mir-3189-3p	0	0		hsa-mir-3189	hsa-mir-3189-3p	0	0		hsa-mir-3189	hsa-mir-3189-3p	0	0
hsa-mir-3190	hsa-mir-3190-5p	26	2.26276		hsa-mir-3190	hsa-mir-3190-5p	13	1.1976		hsa-mir-3190	hsa-mir-3190-5p	17	1.59818		hsa-mir-3190	hsa-mir-3190-5p	89	7.75424
hsa-mir-3190	hsa-mir-3190-3p	39	3.39414		hsa-mir-3190	hsa-mir-3190-3p	43	3.96129		hsa-mir-3190	hsa-mir-3190-3p	7	0.658073		hsa-mir-3190	hsa-mir-3190-3p	94	8.18987
hsa-mir-3191	hsa-mir-3191-5p	10	0.870292		hsa-mir-3191	hsa-mir-3191-5p	11	1.01335		hsa-mir-3191	hsa-mir-3191-5p	6	0.564063		hsa-mir-3191	hsa-mir-3191-5p	23	2.00391
hsa-mir-3191	hsa-mir-3191-3p	3	0.261087		hsa-mir-3191	hsa-mir-3191-3p	1	0.0921231		hsa-mir-3191	hsa-mir-3191-3p	1	0.0940104		hsa-mir-3191	hsa-mir-3191-3p	3	0.261379
hsa-mir-3192	hsa-mir-3192	9	0.783262		hsa-mir-3192	hsa-mir-3192	8	0.736985		hsa-mir-3192	hsa-mir-3192	4	0.376042		hsa-mir-3192	hsa-mir-3192	9	0.784137
hsa-mir-3193	hsa-mir-3193	0	0		hsa-mir-3193	hsa-mir-3193	4	0.368492		hsa-mir-3193	hsa-mir-3193	0	0		hsa-mir-3193	hsa-mir-3193	0	0
hsa-mir-3194	hsa-mir-3194-5p	3	0.261087		hsa-mir-3194	hsa-mir-3194-5p	0	0		hsa-mir-3194	hsa-mir-3194-5p	2	0.188021		hsa-mir-3194	hsa-mir-3194-5p	0	0
hsa-mir-3194	hsa-mir-3194-3p	4	0.348117		hsa-mir-3194	hsa-mir-3194-3p	10	0.921231		hsa-mir-3194	hsa-mir-3194-3p	8	0.752083		hsa-mir-3194	hsa-mir-3194-3p	29	2.52666
hsa-mir-3195	hsa-mir-3195	0	0		hsa-mir-3195	hsa-mir-3195	0	0		hsa-mir-3195	hsa-mir-3195	0	0		hsa-mir-3195	hsa-mir-3195	0	0
hsa-mir-3196	hsa-mir-3196	0	0		hsa-mir-3196	hsa-mir-3196	0	0		hsa-mir-3196	hsa-mir-3196	17	1.59818		hsa-mir-3196	hsa-mir-3196	101	8.79976
hsa-mir-3197	hsa-mir-3197	0	0		hsa-mir-3197	hsa-mir-3197	0	0		hsa-mir-3197	hsa-mir-3197	0	0		hsa-mir-3197	hsa-mir-3197	0	0
hsa-mir-3198	hsa-mir-3198	26	2.26276		hsa-mir-3198	hsa-mir-3198	34	3.13219		hsa-mir-3198	hsa-mir-3198	23	2.16224		hsa-mir-3198	hsa-mir-3198	82	7.14436
hsa-mir-3199	hsa-mir-3199	0	0		hsa-mir-3199	hsa-mir-3199	12	1.10548		hsa-mir-3199	hsa-mir-3199	0	0		hsa-mir-3199	hsa-mir-3199	42	3.65931
hsa-mir-32	hsa-mir-32-5p	30	2.61087		hsa-mir-32	hsa-mir-32-5p	10	0.921231		hsa-mir-32	hsa-mir-32-5p	25	2.35026		hsa-mir-32	hsa-mir-32-5p	23	2.00391
hsa-mir-32	hsa-mir-32-3p	17	1.4795		hsa-mir-32	hsa-mir-32-3p	17	1.56609		hsa-mir-32	hsa-mir-32-3p	0	0		hsa-mir-32	hsa-mir-32-3p	7	0.609884
hsa-mir-3200	hsa-mir-3200-5p	59	5.13472		hsa-mir-3200	hsa-mir-3200-5p	39	3.5928		hsa-mir-3200	hsa-mir-3200-5p	48	4.5125		hsa-mir-3200	hsa-mir-3200-5p	22	1.91678
hsa-mir-3200	hsa-mir-3200-3p	1	0.0870292		hsa-mir-3200	hsa-mir-3200-3p	1	0.0921231		hsa-mir-3200	hsa-mir-3200-3p	0	0		hsa-mir-3200	hsa-mir-3200-3p	6	0.522758
hsa-mir-3201	hsa-mir-3201	0	0		hsa-mir-3201	hsa-mir-3201	0	0		hsa-mir-3201	hsa-mir-3201	0	0		hsa-mir-3201	hsa-mir-3201	0	0
hsa-mir-3202	hsa-mir-3202	18	1.56652		hsa-mir-3202	hsa-mir-3202	8	0.736985		hsa-mir-3202	hsa-mir-3202	9	0.846094		hsa-mir-3202	hsa-mir-3202	26	2.26528
hsa-mir-320a	hsa-mir-320a	148957	12963.6		hsa-mir-320a	hsa-mir-320a	103408	9526.27		hsa-mir-320a	hsa-mir-320a	53773	5055.22		hsa-mir-320a	hsa-mir-320a	108075	9416.18
hsa-mir-320b	hsa-mir-320b	1031	89.7271		hsa-mir-320b	hsa-mir-320b	1879	173.099		hsa-mir-320b	hsa-mir-320b	524	49.2615		hsa-mir-320b	hsa-mir-320b	2163	188.454
hsa-mir-320c	hsa-mir-320c	240	20.887		hsa-mir-320c	hsa-mir-320c	213	19.6222		hsa-mir-320c	hsa-mir-320c	125	11.7513		hsa-mir-320c	hsa-mir-320c	146	12.7204
hsa-mir-320d	hsa-mir-320d	20	1.74058		hsa-mir-320d	hsa-mir-320d	77	7.09348		hsa-mir-320d	hsa-mir-320d	22	2.06823		hsa-mir-320d	hsa-mir-320d	13	1.13264
hsa-mir-320e	hsa-mir-320e	0	0		hsa-mir-320e	hsa-mir-320e	0	0		hsa-mir-320e	hsa-mir-320e	0	0		hsa-mir-320e	hsa-mir-320e	0	0
hsa-mir-323a	hsa-mir-323a-5p	2	0.174058		hsa-mir-323a	hsa-mir-323a-5p	2	0.184246		hsa-mir-323a	hsa-mir-323a-5p	2	0.188021		hsa-mir-323a	hsa-mir-323a-5p	3	0.261379
hsa-mir-323a	hsa-mir-323a-3p	25	2.17573		hsa-mir-323a	hsa-mir-323a-3p	24	2.21095		hsa-mir-323a	hsa-mir-323a-3p	2	0.188021		hsa-mir-323a	hsa-mir-323a-3p	28	2.43954
hsa-mir-323b	hsa-mir-323b-5p	0	0		hsa-mir-323b	hsa-mir-323b-5p	0	0		hsa-mir-323b	hsa-mir-323b-5p	0	0		hsa-mir-323b	hsa-mir-323b-5p	0	0
hsa-mir-323b	hsa-mir-323b-3p	44	3.82928		hsa-mir-323b	hsa-mir-323b-3p	65	5.988		hsa-mir-323b	hsa-mir-323b-3p	0	0		hsa-mir-323b	hsa-mir-323b-3p	27	2.35241
hsa-mir-324	hsa-mir-324-5p	202	17.5799		hsa-mir-324	hsa-mir-324-5p	84	7.73834		hsa-mir-324	hsa-mir-324-5p	85	7.99089		hsa-mir-324	hsa-mir-324-5p	192	16.7283
hsa-mir-324	hsa-mir-324-3p	30	2.61087		hsa-mir-324	hsa-mir-324-3p	10	0.921231		hsa-mir-324	hsa-mir-324-3p	24	2.25625		hsa-mir-324	hsa-mir-324-3p	40	3.48505
hsa-mir-325	hsa-mir-325	0	0		hsa-mir-325	hsa-mir-325	0	0		hsa-mir-325	hsa-mir-325	0	0		hsa-mir-325	hsa-mir-325	0	0
hsa-mir-326	hsa-mir-326	152	13.2284		hsa-mir-326	hsa-mir-326	124	11.4233		hsa-mir-326	hsa-mir-326	89	8.36693		hsa-mir-326	hsa-mir-326	288	25.0924
hsa-mir-328	hsa-mir-328	37	3.22008		hsa-mir-328	hsa-mir-328	37	3.40856		hsa-mir-328	hsa-mir-328	43	4.04245		hsa-mir-328	hsa-mir-328	84	7.31861
hsa-mir-329	hsa-mir-329	13	1.13138		hsa-mir-329	hsa-mir-329	11	1.01335		hsa-mir-329	hsa-mir-329	4	0.376042		hsa-mir-329	hsa-mir-329	22	1.91678
hsa-mir-330	hsa-mir-330-5p	8	0.696233		hsa-mir-330	hsa-mir-330-5p	5	0.460616		hsa-mir-330	hsa-mir-330-5p	6	0.564063		hsa-mir-330	hsa-mir-330-5p	4	0.348505
hsa-mir-330	hsa-mir-330-3p	1602	139.421		hsa-mir-330	hsa-mir-330-3p	1254	115.522		hsa-mir-330	hsa-mir-330-3p	466	43.8089		hsa-mir-330	hsa-mir-330-3p	2940	256.151
hsa-mir-331	hsa-mir-331-5p	2	0.174058		hsa-mir-331	hsa-mir-331-5p	4	0.368492		hsa-mir-331	hsa-mir-331-5p	3	0.282031		hsa-mir-331	hsa-mir-331-5p	7	0.609884
hsa-mir-331	hsa-mir-331-3p	530	46.1255		hsa-mir-331	hsa-mir-331-3p	422	38.876		hsa-mir-331	hsa-mir-331-3p	471	44.2789		hsa-mir-331	hsa-mir-331-3p	929	80.9404
hsa-mir-335	hsa-mir-335-5p	108	9.39915		hsa-mir-335	hsa-mir-335-5p	61	5.61951		hsa-mir-335	hsa-mir-335-5p	80	7.52083		hsa-mir-335	hsa-mir-335-5p	134	11.6749
hsa-mir-335	hsa-mir-335-3p	10	0.870292		hsa-mir-335	hsa-mir-335-3p	8	0.736985		hsa-mir-335	hsa-mir-335-3p	3	0.282031		hsa-mir-335	hsa-mir-335-3p	10	0.871263
hsa-mir-337	hsa-mir-337-5p	1	0.0870292		hsa-mir-337	hsa-mir-337-5p	3	0.276369		hsa-mir-337	hsa-mir-337-5p	0	0		hsa-mir-337	hsa-mir-337-5p	8	0.697011
hsa-mir-337	hsa-mir-337-3p	5	0.435146		hsa-mir-337	hsa-mir-337-3p	6	0.552739		hsa-mir-337	hsa-mir-337-3p	0	0		hsa-mir-337	hsa-mir-337-3p	7	0.609884
hsa-mir-338	hsa-mir-338-5p	60	5.22175		hsa-mir-338	hsa-mir-338-5p	19	1.75034		hsa-mir-338	hsa-mir-338-5p	28	2.63229		hsa-mir-338	hsa-mir-338-5p	19	1.6554
hsa-mir-338	hsa-mir-338-3p	242	21.0611		hsa-mir-338	hsa-mir-338-3p	154	14.187		hsa-mir-338	hsa-mir-338-3p	189	17.768		hsa-mir-338	hsa-mir-338-3p	88	7.66712
hsa-mir-339	hsa-mir-339-5p	60	5.22175		hsa-mir-339	hsa-mir-339-5p	31	2.85582		hsa-mir-339	hsa-mir-339-5p	50	4.70052		hsa-mir-339	hsa-mir-339-5p	87	7.57999
hsa-mir-339	hsa-mir-339-3p	226	19.6686		hsa-mir-339	hsa-mir-339-3p	183	16.8585		hsa-mir-339	hsa-mir-339-3p	108	10.1531		hsa-mir-339	hsa-mir-339-3p	158	13.766
hsa-mir-33a	hsa-mir-33a-5p	528	45.9514		hsa-mir-33a	hsa-mir-33a-5p	165	15.2003		hsa-mir-33a	hsa-mir-33a-5p	240	22.5625		hsa-mir-33a	hsa-mir-33a-5p	387	33.7179
hsa-mir-33a	hsa-mir-33a-3p	3	0.261087		hsa-mir-33a	hsa-mir-33a-3p	2	0.184246		hsa-mir-33a	hsa-mir-33a-3p	3	0.282031		hsa-mir-33a	hsa-mir-33a-3p	2	0.174253
hsa-mir-33b	hsa-mir-33b-5p	12	1.04435		hsa-mir-33b	hsa-mir-33b-5p	2	0.184246		hsa-mir-33b	hsa-mir-33b-5p	14	1.31615		hsa-mir-33b	hsa-mir-33b-5p	5	0.435632
hsa-mir-33b	hsa-mir-33b-3p	0	0		hsa-mir-33b	hsa-mir-33b-3p	0	0		hsa-mir-33b	hsa-mir-33b-3p	124	11.6573		hsa-mir-33b	hsa-mir-33b-3p	12	1.04552
hsa-mir-340	hsa-mir-340-5p	3213	279.625		hsa-mir-340	hsa-mir-340-5p	1764	162.505		hsa-mir-340	hsa-mir-340-5p	1883	177.022		hsa-mir-340	hsa-mir-340-5p	3288	286.471
hsa-mir-340	hsa-mir-340-3p	3	0.261087		hsa-mir-340	hsa-mir-340-3p	2	0.184246		hsa-mir-340	hsa-mir-340-3p	1	0.0940104		hsa-mir-340	hsa-mir-340-3p	1	0.0871263
hsa-mir-342	hsa-mir-342-5p	624	54.3062		hsa-mir-342	hsa-mir-342-5p	747	68.816		hsa-mir-342	hsa-mir-342-5p	157	14.7596		hsa-mir-342	hsa-mir-342-5p	350	30.4942
hsa-mir-342	hsa-mir-342-3p	4037	351.337		hsa-mir-342	hsa-mir-342-3p	5592	515.152		hsa-mir-342	hsa-mir-342-3p	1506	141.58		hsa-mir-342	hsa-mir-342-3p	5141	447.916
hsa-mir-345	hsa-mir-345-5p	107	9.31212		hsa-mir-345	hsa-mir-345-5p	78	7.1856		hsa-mir-345	hsa-mir-345-5p	60	5.64063		hsa-mir-345	hsa-mir-345-5p	36	3.13655
hsa-mir-345	hsa-mir-345-3p	5	0.435146		hsa-mir-345	hsa-mir-345-3p	4	0.368492		hsa-mir-345	hsa-mir-345-3p	4	0.376042		hsa-mir-345	hsa-mir-345-3p	7	0.609884
hsa-mir-346	hsa-mir-346	0	0		hsa-mir-346	hsa-mir-346	0	0		hsa-mir-346	hsa-mir-346	0	0		hsa-mir-346	hsa-mir-346	0	0
hsa-mir-34a	hsa-mir-34a-5p	9	0.783262		hsa-mir-34a	hsa-mir-34a-5p	3	0.276369		hsa-mir-34a	hsa-mir-34a-5p	3	0.282031		hsa-mir-34a	hsa-mir-34a-5p	4	0.348505
hsa-mir-34a	hsa-mir-34a-3p	0	0		hsa-mir-34a	hsa-mir-34a-3p	0	0		hsa-mir-34a	hsa-mir-34a-3p	0	0		hsa-mir-34a	hsa-mir-34a-3p	0	0
hsa-mir-34b	hsa-mir-34b-5p	0	0		hsa-mir-34b	hsa-mir-34b-5p	3	0.276369		hsa-mir-34b	hsa-mir-34b-5p	0	0		hsa-mir-34b	hsa-mir-34b-5p	0	0
hsa-mir-34b	hsa-mir-34b-3p	0	0		hsa-mir-34b	hsa-mir-34b-3p	0	0		hsa-mir-34b	hsa-mir-34b-3p	0	0		hsa-mir-34b	hsa-mir-34b-3p	0	0
hsa-mir-34c	hsa-mir-34c-5p	71	6.17907		hsa-mir-34c	hsa-mir-34c-5p	25	2.30308		hsa-mir-34c	hsa-mir-34c-5p	89	8.36693		hsa-mir-34c	hsa-mir-34c-5p	117	10.1938
hsa-mir-34c	hsa-mir-34c-3p	0	0		hsa-mir-34c	hsa-mir-34c-3p	0	0		hsa-mir-34c	hsa-mir-34c-3p	0	0		hsa-mir-34c	hsa-mir-34c-3p	0	0
hsa-mir-3529	hsa-mir-3529-5p	0	0		hsa-mir-3529	hsa-mir-3529-5p	0	0		hsa-mir-3529	hsa-mir-3529-5p	0	0		hsa-mir-3529	hsa-mir-3529-5p	0	0
hsa-mir-3529	hsa-mir-3529-3p	14	1.21841		hsa-mir-3529	hsa-mir-3529-3p	11	1.01335		hsa-mir-3529	hsa-mir-3529-3p	4	0.376042		hsa-mir-3529	hsa-mir-3529-3p	15	1.30689
hsa-mir-3591	hsa-mir-3591-5p	0	0		hsa-mir-3591	hsa-mir-3591-5p	0	0		hsa-mir-3591	hsa-mir-3591-5p	0	0		hsa-mir-3591	hsa-mir-3591-5p	0	0
hsa-mir-3591	hsa-mir-3591-3p	0	0		hsa-mir-3591	hsa-mir-3591-3p	0	0		hsa-mir-3591	hsa-mir-3591-3p	0	0		hsa-mir-3591	hsa-mir-3591-3p	0	0
hsa-mir-3605	hsa-mir-3605-5p	123	10.7046		hsa-mir-3605	hsa-mir-3605-5p	81	7.46197		hsa-mir-3605	hsa-mir-3605-5p	47	4.41849		hsa-mir-3605	hsa-mir-3605-5p	101	8.79976
hsa-mir-3605	hsa-mir-3605-3p	2	0.174058		hsa-mir-3605	hsa-mir-3605-3p	2	0.184246		hsa-mir-3605	hsa-mir-3605-3p	0	0		hsa-mir-3605	hsa-mir-3605-3p	3	0.261379
hsa-mir-3606	hsa-mir-3606-5p	0	0		hsa-mir-3606	hsa-mir-3606-5p	0	0		hsa-mir-3606	hsa-mir-3606-5p	0	0		hsa-mir-3606	hsa-mir-3606-5p	0	0
hsa-mir-3606	hsa-mir-3606-3p	0	0		hsa-mir-3606	hsa-mir-3606-3p	0	0		hsa-mir-3606	hsa-mir-3606-3p	0	0		hsa-mir-3606	hsa-mir-3606-3p	0	0
hsa-mir-3607	hsa-mir-3607-5p	0	0		hsa-mir-3607	hsa-mir-3607-5p	0	0		hsa-mir-3607	hsa-mir-3607-5p	22	2.06823		hsa-mir-3607	hsa-mir-3607-5p	120	10.4552
hsa-mir-3607	hsa-mir-3607-3p	7	0.609204		hsa-mir-3607	hsa-mir-3607-3p	0	0		hsa-mir-3607	hsa-mir-3607-3p	4	0.376042		hsa-mir-3607	hsa-mir-3607-3p	26	2.26528
hsa-mir-3609	hsa-mir-3609	1	0.0870292		hsa-mir-3609	hsa-mir-3609	0	0		hsa-mir-3609	hsa-mir-3609	0	0		hsa-mir-3609	hsa-mir-3609	1	0.0871263
hsa-mir-361	hsa-mir-361-5p	564	49.0844		hsa-mir-361	hsa-mir-361-5p	535	49.2859		hsa-mir-361	hsa-mir-361-5p	343	32.2456		hsa-mir-361	hsa-mir-361-5p	281	24.4825
hsa-mir-361	hsa-mir-361-3p	234	20.3648		hsa-mir-361	hsa-mir-361-3p	284	26.163		hsa-mir-361	hsa-mir-361-3p	162	15.2297		hsa-mir-361	hsa-mir-361-3p	138	12.0234
hsa-mir-3610	hsa-mir-3610	4	0.348117		hsa-mir-3610	hsa-mir-3610	6	0.552739		hsa-mir-3610	hsa-mir-3610	3	0.282031		hsa-mir-3610	hsa-mir-3610	4	0.348505
hsa-mir-3611	hsa-mir-3611	3	0.261087		hsa-mir-3611	hsa-mir-3611	0	0		hsa-mir-3611	hsa-mir-3611	3	0.282031		hsa-mir-3611	hsa-mir-3611	0	0
hsa-mir-3612	hsa-mir-3612	0	0		hsa-mir-3612	hsa-mir-3612	0	0		hsa-mir-3612	hsa-mir-3612	0	0		hsa-mir-3612	hsa-mir-3612	0	0
hsa-mir-3613	hsa-mir-3613-5p	30	2.61087		hsa-mir-3613	hsa-mir-3613-5p	10	0.921231		hsa-mir-3613	hsa-mir-3613-5p	6	0.564063		hsa-mir-3613	hsa-mir-3613-5p	35	3.04942
hsa-mir-3613	hsa-mir-3613-3p	21	1.82761		hsa-mir-3613	hsa-mir-3613-3p	17	1.56609		hsa-mir-3613	hsa-mir-3613-3p	40	3.76042		hsa-mir-3613	hsa-mir-3613-3p	19	1.6554
hsa-mir-3614	hsa-mir-3614-5p	116	10.0954		hsa-mir-3614	hsa-mir-3614-5p	151	13.9106		hsa-mir-3614	hsa-mir-3614-5p	92	8.64896		hsa-mir-3614	hsa-mir-3614-5p	138	12.0234
hsa-mir-3614	hsa-mir-3614-3p	1011	87.9865		hsa-mir-3614	hsa-mir-3614-3p	684	63.0122		hsa-mir-3614	hsa-mir-3614-3p	53	4.98255		hsa-mir-3614	hsa-mir-3614-3p	321	27.9676
hsa-mir-3615	hsa-mir-3615	56	4.87363		hsa-mir-3615	hsa-mir-3615	45	4.14554		hsa-mir-3615	hsa-mir-3615	76	7.14479		hsa-mir-3615	hsa-mir-3615	193	16.8154
hsa-mir-3616	hsa-mir-3616-5p	0	0		hsa-mir-3616	hsa-mir-3616-5p	0	0		hsa-mir-3616	hsa-mir-3616-5p	0	0		hsa-mir-3616	hsa-mir-3616-5p	0	0
hsa-mir-3616	hsa-mir-3616-3p	0	0		hsa-mir-3616	hsa-mir-3616-3p	0	0		hsa-mir-3616	hsa-mir-3616-3p	0	0		hsa-mir-3616	hsa-mir-3616-3p	0	0
hsa-mir-3617	hsa-mir-3617-5p	10	0.870292		hsa-mir-3617	hsa-mir-3617-5p	10	0.921231		hsa-mir-3617	hsa-mir-3617-5p	3	0.282031		hsa-mir-3617	hsa-mir-3617-5p	19	1.6554
hsa-mir-3617	hsa-mir-3617-3p	0	0		hsa-mir-3617	hsa-mir-3617-3p	1	0.0921231		hsa-mir-3617	hsa-mir-3617-3p	0	0		hsa-mir-3617	hsa-mir-3617-3p	0	0
hsa-mir-3618	hsa-mir-3618	0	0		hsa-mir-3618	hsa-mir-3618	0	0		hsa-mir-3618	hsa-mir-3618	0	0		hsa-mir-3618	hsa-mir-3618	0	0
hsa-mir-3619	hsa-mir-3619-5p	0	0		hsa-mir-3619	hsa-mir-3619-5p	11	1.01335		hsa-mir-3619	hsa-mir-3619-5p	19	1.7862		hsa-mir-3619	hsa-mir-3619-5p	82	7.14436
hsa-mir-3619	hsa-mir-3619-3p	0	0		hsa-mir-3619	hsa-mir-3619-3p	0	0		hsa-mir-3619	hsa-mir-3619-3p	268	25.1948		hsa-mir-3619	hsa-mir-3619-3p	0	0
hsa-mir-362	hsa-mir-362-5p	21	1.82761		hsa-mir-362	hsa-mir-362-5p	15	1.38185		hsa-mir-362	hsa-mir-362-5p	39	3.66641		hsa-mir-362	hsa-mir-362-5p	38	3.3108
hsa-mir-362	hsa-mir-362-3p	4	0.348117		hsa-mir-362	hsa-mir-362-3p	8	0.736985		hsa-mir-362	hsa-mir-362-3p	15	1.41016		hsa-mir-362	hsa-mir-362-3p	32	2.78804
hsa-mir-3620	hsa-mir-3620-5p	4	0.348117		hsa-mir-3620	hsa-mir-3620-5p	9	0.829108		hsa-mir-3620	hsa-mir-3620-5p	3	0.282031		hsa-mir-3620	hsa-mir-3620-5p	0	0
hsa-mir-3620	hsa-mir-3620-3p	0	0		hsa-mir-3620	hsa-mir-3620-3p	0	0		hsa-mir-3620	hsa-mir-3620-3p	0	0		hsa-mir-3620	hsa-mir-3620-3p	0	0
hsa-mir-3621	hsa-mir-3621	0	0		hsa-mir-3621	hsa-mir-3621	0	0		hsa-mir-3621	hsa-mir-3621	0	0		hsa-mir-3621	hsa-mir-3621	0	0
hsa-mir-3622a	hsa-mir-3622a-5p	0	0		hsa-mir-3622a	hsa-mir-3622a-5p	0	0		hsa-mir-3622a	hsa-mir-3622a-5p	0	0		hsa-mir-3622a	hsa-mir-3622a-5p	0	0
hsa-mir-3622a	hsa-mir-3622a-3p	0	0		hsa-mir-3622a	hsa-mir-3622a-3p	0	0		hsa-mir-3622a	hsa-mir-3622a-3p	0	0		hsa-mir-3622a	hsa-mir-3622a-3p	0	0
hsa-mir-3622b	hsa-mir-3622b-5p	0	0		hsa-mir-3622b	hsa-mir-3622b-5p	0	0		hsa-mir-3622b	hsa-mir-3622b-5p	0	0		hsa-mir-3622b	hsa-mir-3622b-5p	0	0
hsa-mir-3622b	hsa-mir-3622b-3p	0	0		hsa-mir-3622b	hsa-mir-3622b-3p	0	0		hsa-mir-3622b	hsa-mir-3622b-3p	0	0		hsa-mir-3622b	hsa-mir-3622b-3p	0	0
hsa-mir-363	hsa-mir-363-5p	9	0.783262		hsa-mir-363	hsa-mir-363-5p	3	0.276369		hsa-mir-363	hsa-mir-363-5p	4	0.376042		hsa-mir-363	hsa-mir-363-5p	7	0.609884
hsa-mir-363	hsa-mir-363-3p	713	62.0518		hsa-mir-363	hsa-mir-363-3p	550	50.6677		hsa-mir-363	hsa-mir-363-3p	395	37.1341		hsa-mir-363	hsa-mir-363-3p	2241	195.25
hsa-mir-3646	hsa-mir-3646	0	0		hsa-mir-3646	hsa-mir-3646	0	0		hsa-mir-3646	hsa-mir-3646	0	0		hsa-mir-3646	hsa-mir-3646	0	0
hsa-mir-3648	hsa-mir-3648	0	0		hsa-mir-3648	hsa-mir-3648	0	0		hsa-mir-3648	hsa-mir-3648	0	0		hsa-mir-3648	hsa-mir-3648	0	0
hsa-mir-3649	hsa-mir-3649	0	0		hsa-mir-3649	hsa-mir-3649	0	0		hsa-mir-3649	hsa-mir-3649	0	0		hsa-mir-3649	hsa-mir-3649	0	0
hsa-mir-3650	hsa-mir-3650	0	0		hsa-mir-3650	hsa-mir-3650	0	0		hsa-mir-3650	hsa-mir-3650	0	0		hsa-mir-3650	hsa-mir-3650	0	0
hsa-mir-3651	hsa-mir-3651	0	0		hsa-mir-3651	hsa-mir-3651	16	1.47397		hsa-mir-3651	hsa-mir-3651	34	3.19635		hsa-mir-3651	hsa-mir-3651	0	0
hsa-mir-3652	hsa-mir-3652	2	0.174058		hsa-mir-3652	hsa-mir-3652	3	0.276369		hsa-mir-3652	hsa-mir-3652	0	0		hsa-mir-3652	hsa-mir-3652	2	0.174253
hsa-mir-3653	hsa-mir-3653	4	0.348117		hsa-mir-3653	hsa-mir-3653	0	0		hsa-mir-3653	hsa-mir-3653	6	0.564063		hsa-mir-3653	hsa-mir-3653	22	1.91678
hsa-mir-3654	hsa-mir-3654	0	0		hsa-mir-3654	hsa-mir-3654	0	0		hsa-mir-3654	hsa-mir-3654	3	0.282031		hsa-mir-3654	hsa-mir-3654	2	0.174253
hsa-mir-3655	hsa-mir-3655	2	0.174058		hsa-mir-3655	hsa-mir-3655	0	0		hsa-mir-3655	hsa-mir-3655	0	0		hsa-mir-3655	hsa-mir-3655	0	0
hsa-mir-3656	hsa-mir-3656	23	2.00167		hsa-mir-3656	hsa-mir-3656	87	8.01471		hsa-mir-3656	hsa-mir-3656	39	3.66641		hsa-mir-3656	hsa-mir-3656	85	7.40574
hsa-mir-3657	hsa-mir-3657	0	0		hsa-mir-3657	hsa-mir-3657	0	0		hsa-mir-3657	hsa-mir-3657	0	0		hsa-mir-3657	hsa-mir-3657	0	0
hsa-mir-3658	hsa-mir-3658	0	0		hsa-mir-3658	hsa-mir-3658	0	0		hsa-mir-3658	hsa-mir-3658	0	0		hsa-mir-3658	hsa-mir-3658	0	0
hsa-mir-3659	hsa-mir-3659	0	0		hsa-mir-3659	hsa-mir-3659	0	0		hsa-mir-3659	hsa-mir-3659	0	0		hsa-mir-3659	hsa-mir-3659	0	0
hsa-mir-365a	hsa-mir-365a-5p	2	0.174058		hsa-mir-365a	hsa-mir-365a-5p	0	0		hsa-mir-365a	hsa-mir-365a-5p	0	0		hsa-mir-365a	hsa-mir-365a-5p	2	0.174253
hsa-mir-365a	hsa-mir-365a-3p	3	0.261087		hsa-mir-365a	hsa-mir-365a-3p	11	1.01335		hsa-mir-365a	hsa-mir-365a-3p	64	6.01667		hsa-mir-365a	hsa-mir-365a-3p	40	3.48505
hsa-mir-365b	hsa-mir-365b-5p	18	1.56652		hsa-mir-365b	hsa-mir-365b-5p	10	0.921231		hsa-mir-365b	hsa-mir-365b-5p	11	1.03411		hsa-mir-365b	hsa-mir-365b-5p	66	5.75034
hsa-mir-365b	hsa-mir-365b-3p	156	13.5765		hsa-mir-365b	hsa-mir-365b-3p	70	6.44862		hsa-mir-365b	hsa-mir-365b-3p	11	1.03411		hsa-mir-365b	hsa-mir-365b-3p	0	0
hsa-mir-3660	hsa-mir-3660	0	0		hsa-mir-3660	hsa-mir-3660	0	0		hsa-mir-3660	hsa-mir-3660	0	0		hsa-mir-3660	hsa-mir-3660	0	0
hsa-mir-3661	hsa-mir-3661	0	0		hsa-mir-3661	hsa-mir-3661	3	0.276369		hsa-mir-3661	hsa-mir-3661	0	0		hsa-mir-3661	hsa-mir-3661	5	0.435632
hsa-mir-3662	hsa-mir-3662	0	0		hsa-mir-3662	hsa-mir-3662	0	0		hsa-mir-3662	hsa-mir-3662	0	0		hsa-mir-3662	hsa-mir-3662	0	0
hsa-mir-3663	hsa-mir-3663-5p	6	0.522175		hsa-mir-3663	hsa-mir-3663-5p	4	0.368492		hsa-mir-3663	hsa-mir-3663-5p	2	0.188021		hsa-mir-3663	hsa-mir-3663-5p	30	2.61379
hsa-mir-3663	hsa-mir-3663-3p	0	0		hsa-mir-3663	hsa-mir-3663-3p	0	0		hsa-mir-3663	hsa-mir-3663-3p	0	0		hsa-mir-3663	hsa-mir-3663-3p	0	0
hsa-mir-3664	hsa-mir-3664-5p	0	0		hsa-mir-3664	hsa-mir-3664-5p	0	0		hsa-mir-3664	hsa-mir-3664-5p	0	0		hsa-mir-3664	hsa-mir-3664-5p	0	0
hsa-mir-3664	hsa-mir-3664-3p	0	0		hsa-mir-3664	hsa-mir-3664-3p	0	0		hsa-mir-3664	hsa-mir-3664-3p	0	0		hsa-mir-3664	hsa-mir-3664-3p	0	0
hsa-mir-3665	hsa-mir-3665	0	0		hsa-mir-3665	hsa-mir-3665	0	0		hsa-mir-3665	hsa-mir-3665	0	0		hsa-mir-3665	hsa-mir-3665	0	0
hsa-mir-3666	hsa-mir-3666	0	0		hsa-mir-3666	hsa-mir-3666	0	0		hsa-mir-3666	hsa-mir-3666	0	0		hsa-mir-3666	hsa-mir-3666	0	0
hsa-mir-3667	hsa-mir-3667-5p	5	0.435146		hsa-mir-3667	hsa-mir-3667-5p	4	0.368492		hsa-mir-3667	hsa-mir-3667-5p	4	0.376042		hsa-mir-3667	hsa-mir-3667-5p	6	0.522758
hsa-mir-3667	hsa-mir-3667-3p	7	0.609204		hsa-mir-3667	hsa-mir-3667-3p	2	0.184246		hsa-mir-3667	hsa-mir-3667-3p	0	0		hsa-mir-3667	hsa-mir-3667-3p	0	0
hsa-mir-3668	hsa-mir-3668	0	0		hsa-mir-3668	hsa-mir-3668	0	0		hsa-mir-3668	hsa-mir-3668	0	0		hsa-mir-3668	hsa-mir-3668	0	0
hsa-mir-3669	hsa-mir-3669	0	0		hsa-mir-3669	hsa-mir-3669	0	0		hsa-mir-3669	hsa-mir-3669	0	0		hsa-mir-3669	hsa-mir-3669	0	0
hsa-mir-367	hsa-mir-367-5p	0	0		hsa-mir-367	hsa-mir-367-5p	0	0		hsa-mir-367	hsa-mir-367-5p	0	0		hsa-mir-367	hsa-mir-367-5p	0	0
hsa-mir-367	hsa-mir-367-3p	0	0		hsa-mir-367	hsa-mir-367-3p	0	0		hsa-mir-367	hsa-mir-367-3p	0	0		hsa-mir-367	hsa-mir-367-3p	0	0
hsa-mir-3670	hsa-mir-3670	0	0		hsa-mir-3670	hsa-mir-3670	0	0		hsa-mir-3670	hsa-mir-3670	0	0		hsa-mir-3670	hsa-mir-3670	0	0
hsa-mir-3671	hsa-mir-3671	0	0		hsa-mir-3671	hsa-mir-3671	0	0		hsa-mir-3671	hsa-mir-3671	0	0		hsa-mir-3671	hsa-mir-3671	0	0
hsa-mir-3672	hsa-mir-3672	0	0		hsa-mir-3672	hsa-mir-3672	0	0		hsa-mir-3672	hsa-mir-3672	0	0		hsa-mir-3672	hsa-mir-3672	0	0
hsa-mir-3673	hsa-mir-3673	0	0		hsa-mir-3673	hsa-mir-3673	0	0		hsa-mir-3673	hsa-mir-3673	0	0		hsa-mir-3673	hsa-mir-3673	0	0
hsa-mir-3674	hsa-mir-3674	0	0		hsa-mir-3674	hsa-mir-3674	0	0		hsa-mir-3674	hsa-mir-3674	0	0		hsa-mir-3674	hsa-mir-3674	0	0
hsa-mir-3675	hsa-mir-3675-5p	0	0		hsa-mir-3675	hsa-mir-3675-5p	0	0		hsa-mir-3675	hsa-mir-3675-5p	0	0		hsa-mir-3675	hsa-mir-3675-5p	0	0
hsa-mir-3675	hsa-mir-3675-3p	0	0		hsa-mir-3675	hsa-mir-3675-3p	0	0		hsa-mir-3675	hsa-mir-3675-3p	0	0		hsa-mir-3675	hsa-mir-3675-3p	0	0
hsa-mir-3676	hsa-mir-3676-5p	6	0.522175		hsa-mir-3676	hsa-mir-3676-5p	5	0.460616		hsa-mir-3676	hsa-mir-3676-5p	41	3.85443		hsa-mir-3676	hsa-mir-3676-5p	10	0.871263
hsa-mir-3676	hsa-mir-3676-3p	31	2.6979		hsa-mir-3676	hsa-mir-3676-3p	255	23.4914		hsa-mir-3676	hsa-mir-3676-3p	1315	123.624		hsa-mir-3676	hsa-mir-3676-3p	660	57.5034
hsa-mir-3677	hsa-mir-3677-5p	0	0		hsa-mir-3677	hsa-mir-3677-5p	0	0		hsa-mir-3677	hsa-mir-3677-5p	0	0		hsa-mir-3677	hsa-mir-3677-5p	0	0
hsa-mir-3677	hsa-mir-3677-3p	17	1.4795		hsa-mir-3677	hsa-mir-3677-3p	19	1.75034		hsa-mir-3677	hsa-mir-3677-3p	19	1.7862		hsa-mir-3677	hsa-mir-3677-3p	17	1.48115
hsa-mir-3678	hsa-mir-3678-5p	0	0		hsa-mir-3678	hsa-mir-3678-5p	0	0		hsa-mir-3678	hsa-mir-3678-5p	0	0		hsa-mir-3678	hsa-mir-3678-5p	0	0
hsa-mir-3678	hsa-mir-3678-3p	0	0		hsa-mir-3678	hsa-mir-3678-3p	0	0		hsa-mir-3678	hsa-mir-3678-3p	0	0		hsa-mir-3678	hsa-mir-3678-3p	0	0
hsa-mir-3679	hsa-mir-3679-5p	33	2.87196		hsa-mir-3679	hsa-mir-3679-5p	14	1.28972		hsa-mir-3679	hsa-mir-3679-5p	30	2.82031		hsa-mir-3679	hsa-mir-3679-5p	47	4.09494
hsa-mir-3679	hsa-mir-3679-3p	0	0		hsa-mir-3679	hsa-mir-3679-3p	0	0		hsa-mir-3679	hsa-mir-3679-3p	0	0		hsa-mir-3679	hsa-mir-3679-3p	0	0
hsa-mir-3680	hsa-mir-3680-5p	0	0		hsa-mir-3680	hsa-mir-3680-5p	5	0.460616		hsa-mir-3680	hsa-mir-3680-5p	1	0.0940104		hsa-mir-3680	hsa-mir-3680-5p	0	0
hsa-mir-3680	hsa-mir-3680-3p	0	0		hsa-mir-3680	hsa-mir-3680-3p	0	0		hsa-mir-3680	hsa-mir-3680-3p	0	0		hsa-mir-3680	hsa-mir-3680-3p	0	0
hsa-mir-3681	hsa-mir-3681-5p	0	0		hsa-mir-3681	hsa-mir-3681-5p	0	0		hsa-mir-3681	hsa-mir-3681-5p	0	0		hsa-mir-3681	hsa-mir-3681-5p	0	0
hsa-mir-3681	hsa-mir-3681-3p	0	0		hsa-mir-3681	hsa-mir-3681-3p	0	0		hsa-mir-3681	hsa-mir-3681-3p	0	0		hsa-mir-3681	hsa-mir-3681-3p	0	0
hsa-mir-3682	hsa-mir-3682-5p	0	0		hsa-mir-3682	hsa-mir-3682-5p	0	0		hsa-mir-3682	hsa-mir-3682-5p	0	0		hsa-mir-3682	hsa-mir-3682-5p	0	0
hsa-mir-3682	hsa-mir-3682-3p	0	0		hsa-mir-3682	hsa-mir-3682-3p	1	0.0921231		hsa-mir-3682	hsa-mir-3682-3p	0	0		hsa-mir-3682	hsa-mir-3682-3p	8	0.697011
hsa-mir-3683	hsa-mir-3683	0	0		hsa-mir-3683	hsa-mir-3683	0	0		hsa-mir-3683	hsa-mir-3683	4	0.376042		hsa-mir-3683	hsa-mir-3683	3	0.261379
hsa-mir-3684	hsa-mir-3684	0	0		hsa-mir-3684	hsa-mir-3684	0	0		hsa-mir-3684	hsa-mir-3684	0	0		hsa-mir-3684	hsa-mir-3684	2	0.174253
hsa-mir-3685	hsa-mir-3685	0	0		hsa-mir-3685	hsa-mir-3685	0	0		hsa-mir-3685	hsa-mir-3685	0	0		hsa-mir-3685	hsa-mir-3685	0	0
hsa-mir-3686	hsa-mir-3686	0	0		hsa-mir-3686	hsa-mir-3686	0	0		hsa-mir-3686	hsa-mir-3686	0	0		hsa-mir-3686	hsa-mir-3686	0	0
hsa-mir-3687	hsa-mir-3687	0	0		hsa-mir-3687	hsa-mir-3687	0	0		hsa-mir-3687	hsa-mir-3687	0	0		hsa-mir-3687	hsa-mir-3687	2	0.174253
hsa-mir-3688	hsa-mir-3688-5p	0	0		hsa-mir-3688	hsa-mir-3688-5p	0	0		hsa-mir-3688	hsa-mir-3688-5p	0	0		hsa-mir-3688	hsa-mir-3688-5p	0	0
hsa-mir-3688	hsa-mir-3688-3p	12	1.04435		hsa-mir-3688	hsa-mir-3688-3p	0	0		hsa-mir-3688	hsa-mir-3688-3p	0	0		hsa-mir-3688	hsa-mir-3688-3p	27	2.35241
hsa-mir-3689a	hsa-mir-3689a-5p	0	0		hsa-mir-3689a	hsa-mir-3689a-5p	0	0		hsa-mir-3689a	hsa-mir-3689a-5p	0	0		hsa-mir-3689a	hsa-mir-3689a-5p	0	0
hsa-mir-3689a	hsa-mir-3689a-3p	0	0		hsa-mir-3689a	hsa-mir-3689a-3p	0	0		hsa-mir-3689a	hsa-mir-3689a-3p	0	0		hsa-mir-3689a	hsa-mir-3689a-3p	0	0
hsa-mir-3689b	hsa-mir-3689b-5p	0	0		hsa-mir-3689b	hsa-mir-3689b-5p	0	0		hsa-mir-3689b	hsa-mir-3689b-5p	0	0		hsa-mir-3689b	hsa-mir-3689b-5p	0	0
hsa-mir-3689b	hsa-mir-3689b-3p	0	0		hsa-mir-3689b	hsa-mir-3689b-3p	0	0		hsa-mir-3689b	hsa-mir-3689b-3p	0	0		hsa-mir-3689b	hsa-mir-3689b-3p	0	0
hsa-mir-3689c	hsa-mir-3689c	0	0		hsa-mir-3689c	hsa-mir-3689c	0	0		hsa-mir-3689c	hsa-mir-3689c	0	0		hsa-mir-3689c	hsa-mir-3689c	0	0
hsa-mir-3689d	hsa-mir-3689d	0	0		hsa-mir-3689d	hsa-mir-3689d	0	0		hsa-mir-3689d	hsa-mir-3689d	0	0		hsa-mir-3689d	hsa-mir-3689d	0	0
hsa-mir-3689e	hsa-mir-3689e	0	0		hsa-mir-3689e	hsa-mir-3689e	0	0		hsa-mir-3689e	hsa-mir-3689e	0	0		hsa-mir-3689e	hsa-mir-3689e	0	0
hsa-mir-3689f	hsa-mir-3689f	0	0		hsa-mir-3689f	hsa-mir-3689f	0	0		hsa-mir-3689f	hsa-mir-3689f	0	0		hsa-mir-3689f	hsa-mir-3689f	0	0
hsa-mir-369	hsa-mir-369-5p	10	0.870292		hsa-mir-369	hsa-mir-369-5p	1	0.0921231		hsa-mir-369	hsa-mir-369-5p	1	0.0940104		hsa-mir-369	hsa-mir-369-5p	11	0.95839
hsa-mir-369	hsa-mir-369-3p	197	17.1447		hsa-mir-369	hsa-mir-369-3p	150	13.8185		hsa-mir-369	hsa-mir-369-3p	102	9.58906		hsa-mir-369	hsa-mir-369-3p	35	3.04942
hsa-mir-3690	hsa-mir-3690	704	61.2685		hsa-mir-3690	hsa-mir-3690	482	44.4033		hsa-mir-3690	hsa-mir-3690	51	4.79453		hsa-mir-3690	hsa-mir-3690	471	41.0365
hsa-mir-3691	hsa-mir-3691-5p	8	0.696233		hsa-mir-3691	hsa-mir-3691-5p	14	1.28972		hsa-mir-3691	hsa-mir-3691-5p	13	1.22214		hsa-mir-3691	hsa-mir-3691-5p	8	0.697011
hsa-mir-3691	hsa-mir-3691-3p	0	0		hsa-mir-3691	hsa-mir-3691-3p	0	0		hsa-mir-3691	hsa-mir-3691-3p	0	0		hsa-mir-3691	hsa-mir-3691-3p	0	0
hsa-mir-3692	hsa-mir-3692-5p	0	0		hsa-mir-3692	hsa-mir-3692-5p	0	0		hsa-mir-3692	hsa-mir-3692-5p	5	0.470052		hsa-mir-3692	hsa-mir-3692-5p	0	0
hsa-mir-3692	hsa-mir-3692-3p	0	0		hsa-mir-3692	hsa-mir-3692-3p	0	0		hsa-mir-3692	hsa-mir-3692-3p	0	0		hsa-mir-3692	hsa-mir-3692-3p	0	0
hsa-mir-370	hsa-mir-370	185	16.1004		hsa-mir-370	hsa-mir-370	260	23.952		hsa-mir-370	hsa-mir-370	14	1.31615		hsa-mir-370	hsa-mir-370	84	7.31861
hsa-mir-3713	hsa-mir-3713	0	0		hsa-mir-3713	hsa-mir-3713	0	0		hsa-mir-3713	hsa-mir-3713	0	0		hsa-mir-3713	hsa-mir-3713	0	0
hsa-mir-3714	hsa-mir-3714	0	0		hsa-mir-3714	hsa-mir-3714	0	0		hsa-mir-3714	hsa-mir-3714	0	0		hsa-mir-3714	hsa-mir-3714	0	0
hsa-mir-371a	hsa-mir-371a-5p	2	0.174058		hsa-mir-371a	hsa-mir-371a-5p	0	0		hsa-mir-371a	hsa-mir-371a-5p	0	0		hsa-mir-371a	hsa-mir-371a-5p	0	0
hsa-mir-371a	hsa-mir-371a-3p	5	0.435146		hsa-mir-371a	hsa-mir-371a-3p	3	0.276369		hsa-mir-371a	hsa-mir-371a-3p	0	0		hsa-mir-371a	hsa-mir-371a-3p	0	0
hsa-mir-371b	hsa-mir-371b-5p	72	6.2661		hsa-mir-371b	hsa-mir-371b-5p	21	1.93459		hsa-mir-371b	hsa-mir-371b-5p	22	2.06823		hsa-mir-371b	hsa-mir-371b-5p	21	1.82965
hsa-mir-371b	hsa-mir-371b-3p	3	0.261087		hsa-mir-371b	hsa-mir-371b-3p	1	0.0921231		hsa-mir-371b	hsa-mir-371b-3p	0	0		hsa-mir-371b	hsa-mir-371b-3p	0	0
hsa-mir-372	hsa-mir-372	0	0		hsa-mir-372	hsa-mir-372	0	0		hsa-mir-372	hsa-mir-372	2	0.188021		hsa-mir-372	hsa-mir-372	0	0
hsa-mir-373	hsa-mir-373-5p	0	0		hsa-mir-373	hsa-mir-373-5p	0	0		hsa-mir-373	hsa-mir-373-5p	0	0		hsa-mir-373	hsa-mir-373-5p	0	0
hsa-mir-373	hsa-mir-373-3p	0	0		hsa-mir-373	hsa-mir-373-3p	0	0		hsa-mir-373	hsa-mir-373-3p	0	0		hsa-mir-373	hsa-mir-373-3p	5	0.435632
hsa-mir-374a	hsa-mir-374a-5p	241	20.974		hsa-mir-374a	hsa-mir-374a-5p	223	20.5435		hsa-mir-374a	hsa-mir-374a-5p	233	21.9044		hsa-mir-374a	hsa-mir-374a-5p	238	20.7361
hsa-mir-374a	hsa-mir-374a-3p	456	39.6853		hsa-mir-374a	hsa-mir-374a-3p	336	30.9534		hsa-mir-374a	hsa-mir-374a-3p	452	42.4927		hsa-mir-374a	hsa-mir-374a-3p	364	31.714
hsa-mir-374b	hsa-mir-374b-5p	1070	93.1212		hsa-mir-374b	hsa-mir-374b-5p	939	86.5036		hsa-mir-374b	hsa-mir-374b-5p	927	87.1477		hsa-mir-374b	hsa-mir-374b-5p	1085	94.5321
hsa-mir-374b	hsa-mir-374b-3p	48	4.1774		hsa-mir-374b	hsa-mir-374b-3p	13	1.1976		hsa-mir-374b	hsa-mir-374b-3p	19	1.7862		hsa-mir-374b	hsa-mir-374b-3p	14	1.21977
hsa-mir-374c	hsa-mir-374c-5p	8	0.696233		hsa-mir-374c	hsa-mir-374c-5p	0	0		hsa-mir-374c	hsa-mir-374c-5p	5	0.470052		hsa-mir-374c	hsa-mir-374c-5p	4	0.348505
hsa-mir-374c	hsa-mir-374c-3p	235	20.4519		hsa-mir-374c	hsa-mir-374c-3p	176	16.2137		hsa-mir-374c	hsa-mir-374c-3p	179	16.8279		hsa-mir-374c	hsa-mir-374c-3p	173	15.0729
hsa-mir-375	hsa-mir-375	8	0.696233		hsa-mir-375	hsa-mir-375	20	1.84246		hsa-mir-375	hsa-mir-375	9	0.846094		hsa-mir-375	hsa-mir-375	4	0.348505
hsa-mir-376a	hsa-mir-376a-2-5p	0	0		hsa-mir-376a	hsa-mir-376a-2-5p	0	0		hsa-mir-376a	hsa-mir-376a-2-5p	0	0		hsa-mir-376a	hsa-mir-376a-2-5p	0	0
hsa-mir-376a	hsa-mir-376a-5p	0	0		hsa-mir-376a	hsa-mir-376a-5p	0	0		hsa-mir-376a	hsa-mir-376a-5p	0	0		hsa-mir-376a	hsa-mir-376a-5p	0	0
hsa-mir-376a	hsa-mir-376a-3p	18	1.56652		hsa-mir-376a	hsa-mir-376a-3p	3	0.276369		hsa-mir-376a	hsa-mir-376a-3p	0	0		hsa-mir-376a	hsa-mir-376a-3p	38	3.3108
hsa-mir-376b	hsa-mir-376b-5p	0	0		hsa-mir-376b	hsa-mir-376b-5p	0	0		hsa-mir-376b	hsa-mir-376b-5p	0	0		hsa-mir-376b	hsa-mir-376b-5p	0	0
hsa-mir-376b	hsa-mir-376b-3p	8	0.696233		hsa-mir-376b	hsa-mir-376b-3p	0	0		hsa-mir-376b	hsa-mir-376b-3p	0	0		hsa-mir-376b	hsa-mir-376b-3p	2	0.174253
hsa-mir-376c	hsa-mir-376c-5p	0	0		hsa-mir-376c	hsa-mir-376c-5p	0	0		hsa-mir-376c	hsa-mir-376c-5p	0	0		hsa-mir-376c	hsa-mir-376c-5p	0	0
hsa-mir-376c	hsa-mir-376c-3p	35	3.04602		hsa-mir-376c	hsa-mir-376c-3p	8	0.736985		hsa-mir-376c	hsa-mir-376c-3p	1	0.0940104		hsa-mir-376c	hsa-mir-376c-3p	26	2.26528
hsa-mir-377	hsa-mir-377-5p	5	0.435146		hsa-mir-377	hsa-mir-377-5p	2	0.184246		hsa-mir-377	hsa-mir-377-5p	0	0		hsa-mir-377	hsa-mir-377-5p	12	1.04552
hsa-mir-377	hsa-mir-377-3p	7	0.609204		hsa-mir-377	hsa-mir-377-3p	2	0.184246		hsa-mir-377	hsa-mir-377-3p	0	0		hsa-mir-377	hsa-mir-377-3p	0	0
hsa-mir-378a	hsa-mir-378a-5p	3	0.261087		hsa-mir-378a	hsa-mir-378a-5p	8	0.736985		hsa-mir-378a	hsa-mir-378a-5p	11	1.03411		hsa-mir-378a	hsa-mir-378a-5p	7	0.609884
hsa-mir-378a	hsa-mir-378a-3p	11217	976.206		hsa-mir-378a	hsa-mir-378a-3p	11878	1094.24		hsa-mir-378a	hsa-mir-378a-3p	10157	954.864		hsa-mir-378a	hsa-mir-378a-3p	23928	2084.76
hsa-mir-378b	hsa-mir-378b	7	0.609204		hsa-mir-378b	hsa-mir-378b	12	1.10548		hsa-mir-378b	hsa-mir-378b	5	0.470052		hsa-mir-378b	hsa-mir-378b	13	1.13264
hsa-mir-378c	hsa-mir-378c	257	22.3665		hsa-mir-378c	hsa-mir-378c	739	68.079		hsa-mir-378c	hsa-mir-378c	800	75.2083		hsa-mir-378c	hsa-mir-378c	362	31.5397
hsa-mir-378d	hsa-mir-378d	357	31.0694		hsa-mir-378d	hsa-mir-378d	1023	94.2419		hsa-mir-378d	hsa-mir-378d	108	10.1531		hsa-mir-378d	hsa-mir-378d	246	21.4331
hsa-mir-378e	hsa-mir-378e	4	0.348117		hsa-mir-378e	hsa-mir-378e	4	0.368492		hsa-mir-378e	hsa-mir-378e	0	0		hsa-mir-378e	hsa-mir-378e	3	0.261379
hsa-mir-378f	hsa-mir-378f	16	1.39247		hsa-mir-378f	hsa-mir-378f	14	1.28972		hsa-mir-378f	hsa-mir-378f	13	1.22214		hsa-mir-378f	hsa-mir-378f	34	2.9623
hsa-mir-378g	hsa-mir-378g	32	2.78493		hsa-mir-378g	hsa-mir-378g	38	3.50068		hsa-mir-378g	hsa-mir-378g	14	1.31615		hsa-mir-378g	hsa-mir-378g	36	3.13655
hsa-mir-378h	hsa-mir-378h	0	0		hsa-mir-378h	hsa-mir-378h	0	0		hsa-mir-378h	hsa-mir-378h	0	0		hsa-mir-378h	hsa-mir-378h	0	0
hsa-mir-378i	hsa-mir-378i	8	0.696233		hsa-mir-378i	hsa-mir-378i	3	0.276369		hsa-mir-378i	hsa-mir-378i	4	0.376042		hsa-mir-378i	hsa-mir-378i	14	1.21977
hsa-mir-378j	hsa-mir-378j	0	0		hsa-mir-378j	hsa-mir-378j	0	0		hsa-mir-378j	hsa-mir-378j	0	0		hsa-mir-378j	hsa-mir-378j	0	0
hsa-mir-379	hsa-mir-379-5p	62	5.39581		hsa-mir-379	hsa-mir-379-5p	30	2.76369		hsa-mir-379	hsa-mir-379-5p	5	0.470052		hsa-mir-379	hsa-mir-379-5p	35	3.04942
hsa-mir-379	hsa-mir-379-3p	0	0		hsa-mir-379	hsa-mir-379-3p	3	0.276369		hsa-mir-379	hsa-mir-379-3p	0	0		hsa-mir-379	hsa-mir-379-3p	1	0.0871263
hsa-mir-380	hsa-mir-380-5p	0	0		hsa-mir-380	hsa-mir-380-5p	0	0		hsa-mir-380	hsa-mir-380-5p	0	0		hsa-mir-380	hsa-mir-380-5p	0	0
hsa-mir-380	hsa-mir-380-3p	0	0		hsa-mir-380	hsa-mir-380-3p	0	0		hsa-mir-380	hsa-mir-380-3p	0	0		hsa-mir-380	hsa-mir-380-3p	7	0.609884
hsa-mir-381	hsa-mir-381-5p	5	0.435146		hsa-mir-381	hsa-mir-381-5p	0	0		hsa-mir-381	hsa-mir-381-5p	2	0.188021		hsa-mir-381	hsa-mir-381-5p	0	0
hsa-mir-381	hsa-mir-381-3p	21	1.82761		hsa-mir-381	hsa-mir-381-3p	12	1.10548		hsa-mir-381	hsa-mir-381-3p	0	0		hsa-mir-381	hsa-mir-381-3p	66	5.75034
hsa-mir-382	hsa-mir-382-5p	646	56.2208		hsa-mir-382	hsa-mir-382-5p	683	62.9201		hsa-mir-382	hsa-mir-382-5p	41	3.85443		hsa-mir-382	hsa-mir-382-5p	388	33.805
hsa-mir-382	hsa-mir-382-3p	39	3.39414		hsa-mir-382	hsa-mir-382-3p	11	1.01335		hsa-mir-382	hsa-mir-382-3p	2	0.188021		hsa-mir-382	hsa-mir-382-3p	25	2.17816
hsa-mir-383	hsa-mir-383	0	0		hsa-mir-383	hsa-mir-383	0	0		hsa-mir-383	hsa-mir-383	0	0		hsa-mir-383	hsa-mir-383	39	3.39793
hsa-mir-384	hsa-mir-384	0	0		hsa-mir-384	hsa-mir-384	0	0		hsa-mir-384	hsa-mir-384	0	0		hsa-mir-384	hsa-mir-384	0	0
hsa-mir-3907	hsa-mir-3907	0	0		hsa-mir-3907	hsa-mir-3907	0	0		hsa-mir-3907	hsa-mir-3907	0	0		hsa-mir-3907	hsa-mir-3907	0	0
hsa-mir-3908	hsa-mir-3908	0	0		hsa-mir-3908	hsa-mir-3908	0	0		hsa-mir-3908	hsa-mir-3908	0	0		hsa-mir-3908	hsa-mir-3908	0	0
hsa-mir-3909	hsa-mir-3909	11	0.957321		hsa-mir-3909	hsa-mir-3909	20	1.84246		hsa-mir-3909	hsa-mir-3909	12	1.12813		hsa-mir-3909	hsa-mir-3909	30	2.61379
hsa-mir-3910	hsa-mir-3910	23	2.00167		hsa-mir-3910	hsa-mir-3910	0	0		hsa-mir-3910	hsa-mir-3910	0	0		hsa-mir-3910	hsa-mir-3910	0	0
hsa-mir-3911	hsa-mir-3911	10	0.870292		hsa-mir-3911	hsa-mir-3911	15	1.38185		hsa-mir-3911	hsa-mir-3911	3	0.282031		hsa-mir-3911	hsa-mir-3911	13	1.13264
hsa-mir-3912	hsa-mir-3912	2	0.174058		hsa-mir-3912	hsa-mir-3912	3	0.276369		hsa-mir-3912	hsa-mir-3912	5	0.470052		hsa-mir-3912	hsa-mir-3912	1	0.0871263
hsa-mir-3913	hsa-mir-3913-5p	6	0.522175		hsa-mir-3913	hsa-mir-3913-5p	5	0.460616		hsa-mir-3913	hsa-mir-3913-5p	6	0.564063		hsa-mir-3913	hsa-mir-3913-5p	16	1.39402
hsa-mir-3913	hsa-mir-3913-3p	0	0		hsa-mir-3913	hsa-mir-3913-3p	0	0		hsa-mir-3913	hsa-mir-3913-3p	0	0		hsa-mir-3913	hsa-mir-3913-3p	0	0
hsa-mir-3914	hsa-mir-3914	0	0		hsa-mir-3914	hsa-mir-3914	0	0		hsa-mir-3914	hsa-mir-3914	0	0		hsa-mir-3914	hsa-mir-3914	0	0
hsa-mir-3915	hsa-mir-3915	0	0		hsa-mir-3915	hsa-mir-3915	0	0		hsa-mir-3915	hsa-mir-3915	0	0		hsa-mir-3915	hsa-mir-3915	0	0
hsa-mir-3916	hsa-mir-3916	116	10.0954		hsa-mir-3916	hsa-mir-3916	9	0.829108		hsa-mir-3916	hsa-mir-3916	68	6.39271		hsa-mir-3916	hsa-mir-3916	50	4.35632
hsa-mir-3917	hsa-mir-3917	5	0.435146		hsa-mir-3917	hsa-mir-3917	2	0.184246		hsa-mir-3917	hsa-mir-3917	3	0.282031		hsa-mir-3917	hsa-mir-3917	0	0
hsa-mir-3918	hsa-mir-3918	2	0.174058		hsa-mir-3918	hsa-mir-3918	3	0.276369		hsa-mir-3918	hsa-mir-3918	0	0		hsa-mir-3918	hsa-mir-3918	5	0.435632
hsa-mir-3919	hsa-mir-3919	0	0		hsa-mir-3919	hsa-mir-3919	0	0		hsa-mir-3919	hsa-mir-3919	0	0		hsa-mir-3919	hsa-mir-3919	0	0
hsa-mir-3920	hsa-mir-3920	5	0.435146		hsa-mir-3920	hsa-mir-3920	0	0		hsa-mir-3920	hsa-mir-3920	0	0		hsa-mir-3920	hsa-mir-3920	0	0
hsa-mir-3921	hsa-mir-3921	0	0		hsa-mir-3921	hsa-mir-3921	0	0		hsa-mir-3921	hsa-mir-3921	0	0		hsa-mir-3921	hsa-mir-3921	0	0
hsa-mir-3922	hsa-mir-3922-5p	0	0		hsa-mir-3922	hsa-mir-3922-5p	0	0		hsa-mir-3922	hsa-mir-3922-5p	3	0.282031		hsa-mir-3922	hsa-mir-3922-5p	4	0.348505
hsa-mir-3922	hsa-mir-3922-3p	0	0		hsa-mir-3922	hsa-mir-3922-3p	0	0		hsa-mir-3922	hsa-mir-3922-3p	0	0		hsa-mir-3922	hsa-mir-3922-3p	0	0
hsa-mir-3923	hsa-mir-3923	0	0		hsa-mir-3923	hsa-mir-3923	0	0		hsa-mir-3923	hsa-mir-3923	0	0		hsa-mir-3923	hsa-mir-3923	0	0
hsa-mir-3924	hsa-mir-3924	0	0		hsa-mir-3924	hsa-mir-3924	0	0		hsa-mir-3924	hsa-mir-3924	0	0		hsa-mir-3924	hsa-mir-3924	0	0
hsa-mir-3925	hsa-mir-3925-5p	2	0.174058		hsa-mir-3925	hsa-mir-3925-5p	0	0		hsa-mir-3925	hsa-mir-3925-5p	1	0.0940104		hsa-mir-3925	hsa-mir-3925-5p	0	0
hsa-mir-3925	hsa-mir-3925-3p	0	0		hsa-mir-3925	hsa-mir-3925-3p	0	0		hsa-mir-3925	hsa-mir-3925-3p	0	0		hsa-mir-3925	hsa-mir-3925-3p	0	0
hsa-mir-3926	hsa-mir-3926	0	0		hsa-mir-3926	hsa-mir-3926	0	0		hsa-mir-3926	hsa-mir-3926	0	0		hsa-mir-3926	hsa-mir-3926	0	0
hsa-mir-3927	hsa-mir-3927-5p	0	0		hsa-mir-3927	hsa-mir-3927-5p	0	0		hsa-mir-3927	hsa-mir-3927-5p	0	0		hsa-mir-3927	hsa-mir-3927-5p	0	0
hsa-mir-3927	hsa-mir-3927-3p	0	0		hsa-mir-3927	hsa-mir-3927-3p	0	0		hsa-mir-3927	hsa-mir-3927-3p	0	0		hsa-mir-3927	hsa-mir-3927-3p	0	0
hsa-mir-3928	hsa-mir-3928	14	1.21841		hsa-mir-3928	hsa-mir-3928	19	1.75034		hsa-mir-3928	hsa-mir-3928	20	1.88021		hsa-mir-3928	hsa-mir-3928	19	1.6554
hsa-mir-3929	hsa-mir-3929	0	0		hsa-mir-3929	hsa-mir-3929	0	0		hsa-mir-3929	hsa-mir-3929	0	0		hsa-mir-3929	hsa-mir-3929	0	0
hsa-mir-3934	hsa-mir-3934-5p	28	2.43682		hsa-mir-3934	hsa-mir-3934-5p	27	2.48732		hsa-mir-3934	hsa-mir-3934-5p	22	2.06823		hsa-mir-3934	hsa-mir-3934-5p	125	10.8908
hsa-mir-3934	hsa-mir-3934-3p	0	0		hsa-mir-3934	hsa-mir-3934-3p	3	0.276369		hsa-mir-3934	hsa-mir-3934-3p	0	0		hsa-mir-3934	hsa-mir-3934-3p	0	0
hsa-mir-3935	hsa-mir-3935	0	0		hsa-mir-3935	hsa-mir-3935	0	0		hsa-mir-3935	hsa-mir-3935	0	0		hsa-mir-3935	hsa-mir-3935	0	0
hsa-mir-3936	hsa-mir-3936	0	0		hsa-mir-3936	hsa-mir-3936	0	0		hsa-mir-3936	hsa-mir-3936	0	0		hsa-mir-3936	hsa-mir-3936	0	0
hsa-mir-3937	hsa-mir-3937	0	0		hsa-mir-3937	hsa-mir-3937	0	0		hsa-mir-3937	hsa-mir-3937	0	0		hsa-mir-3937	hsa-mir-3937	0	0
hsa-mir-3938	hsa-mir-3938	0	0		hsa-mir-3938	hsa-mir-3938	0	0		hsa-mir-3938	hsa-mir-3938	0	0		hsa-mir-3938	hsa-mir-3938	0	0
hsa-mir-3939	hsa-mir-3939	0	0		hsa-mir-3939	hsa-mir-3939	1	0.0921231		hsa-mir-3939	hsa-mir-3939	2	0.188021		hsa-mir-3939	hsa-mir-3939	3	0.261379
hsa-mir-3940	hsa-mir-3940-5p	0	0		hsa-mir-3940	hsa-mir-3940-5p	0	0		hsa-mir-3940	hsa-mir-3940-5p	0	0		hsa-mir-3940	hsa-mir-3940-5p	0	0
hsa-mir-3940	hsa-mir-3940-3p	0	0		hsa-mir-3940	hsa-mir-3940-3p	4	0.368492		hsa-mir-3940	hsa-mir-3940-3p	2	0.188021		hsa-mir-3940	hsa-mir-3940-3p	4	0.348505
hsa-mir-3941	hsa-mir-3941	0	0		hsa-mir-3941	hsa-mir-3941	0	0		hsa-mir-3941	hsa-mir-3941	0	0		hsa-mir-3941	hsa-mir-3941	0	0
hsa-mir-3942	hsa-mir-3942-5p	0	0		hsa-mir-3942	hsa-mir-3942-5p	1	0.0921231		hsa-mir-3942	hsa-mir-3942-5p	4	0.376042		hsa-mir-3942	hsa-mir-3942-5p	7	0.609884
hsa-mir-3942	hsa-mir-3942-3p	0	0		hsa-mir-3942	hsa-mir-3942-3p	0	0		hsa-mir-3942	hsa-mir-3942-3p	0	0		hsa-mir-3942	hsa-mir-3942-3p	0	0
hsa-mir-3943	hsa-mir-3943	0	0		hsa-mir-3943	hsa-mir-3943	0	0		hsa-mir-3943	hsa-mir-3943	0	0		hsa-mir-3943	hsa-mir-3943	0	0
hsa-mir-3944	hsa-mir-3944-5p	0	0		hsa-mir-3944	hsa-mir-3944-5p	2	0.184246		hsa-mir-3944	hsa-mir-3944-5p	0	0		hsa-mir-3944	hsa-mir-3944-5p	4	0.348505
hsa-mir-3944	hsa-mir-3944-3p	7	0.609204		hsa-mir-3944	hsa-mir-3944-3p	1	0.0921231		hsa-mir-3944	hsa-mir-3944-3p	6	0.564063		hsa-mir-3944	hsa-mir-3944-3p	0	0
hsa-mir-3945	hsa-mir-3945	0	0		hsa-mir-3945	hsa-mir-3945	0	0		hsa-mir-3945	hsa-mir-3945	12	1.12813		hsa-mir-3945	hsa-mir-3945	86	7.49286
hsa-mir-3960	hsa-mir-3960	0	0		hsa-mir-3960	hsa-mir-3960	0	0		hsa-mir-3960	hsa-mir-3960	0	0		hsa-mir-3960	hsa-mir-3960	0	0
hsa-mir-3972	hsa-mir-3972	0	0		hsa-mir-3972	hsa-mir-3972	0	0		hsa-mir-3972	hsa-mir-3972	0	0		hsa-mir-3972	hsa-mir-3972	0	0
hsa-mir-3973	hsa-mir-3973	0	0		hsa-mir-3973	hsa-mir-3973	0	0		hsa-mir-3973	hsa-mir-3973	0	0		hsa-mir-3973	hsa-mir-3973	0	0
hsa-mir-3974	hsa-mir-3974	0	0		hsa-mir-3974	hsa-mir-3974	0	0		hsa-mir-3974	hsa-mir-3974	0	0		hsa-mir-3974	hsa-mir-3974	0	0
hsa-mir-3975	hsa-mir-3975	0	0		hsa-mir-3975	hsa-mir-3975	0	0		hsa-mir-3975	hsa-mir-3975	0	0		hsa-mir-3975	hsa-mir-3975	0	0
hsa-mir-3976	hsa-mir-3976	0	0		hsa-mir-3976	hsa-mir-3976	0	0		hsa-mir-3976	hsa-mir-3976	0	0		hsa-mir-3976	hsa-mir-3976	0	0
hsa-mir-3977	hsa-mir-3977	0	0		hsa-mir-3977	hsa-mir-3977	0	0		hsa-mir-3977	hsa-mir-3977	0	0		hsa-mir-3977	hsa-mir-3977	0	0
hsa-mir-3978	hsa-mir-3978	0	0		hsa-mir-3978	hsa-mir-3978	0	0		hsa-mir-3978	hsa-mir-3978	0	0		hsa-mir-3978	hsa-mir-3978	0	0
hsa-mir-409	hsa-mir-409-5p	59	5.13472		hsa-mir-409	hsa-mir-409-5p	28	2.57945		hsa-mir-409	hsa-mir-409-5p	2	0.188021		hsa-mir-409	hsa-mir-409-5p	41	3.57218
hsa-mir-409	hsa-mir-409-3p	86	7.48451		hsa-mir-409	hsa-mir-409-3p	89	8.19896		hsa-mir-409	hsa-mir-409-3p	7	0.658073		hsa-mir-409	hsa-mir-409-3p	44	3.83356
hsa-mir-410	hsa-mir-410	175	15.2301		hsa-mir-410	hsa-mir-410	42	3.86917		hsa-mir-410	hsa-mir-410	8	0.752083		hsa-mir-410	hsa-mir-410	67	5.83746
hsa-mir-411	hsa-mir-411-5p	8	0.696233		hsa-mir-411	hsa-mir-411-5p	5	0.460616		hsa-mir-411	hsa-mir-411-5p	3	0.282031		hsa-mir-411	hsa-mir-411-5p	9	0.784137
hsa-mir-411	hsa-mir-411-3p	8	0.696233		hsa-mir-411	hsa-mir-411-3p	4	0.368492		hsa-mir-411	hsa-mir-411-3p	0	0		hsa-mir-411	hsa-mir-411-3p	4	0.348505
hsa-mir-412	hsa-mir-412	0	0		hsa-mir-412	hsa-mir-412	0	0		hsa-mir-412	hsa-mir-412	0	0		hsa-mir-412	hsa-mir-412	0	0
hsa-mir-421	hsa-mir-421	184	16.0134		hsa-mir-421	hsa-mir-421	65	5.988		hsa-mir-421	hsa-mir-421	49	4.60651		hsa-mir-421	hsa-mir-421	95	8.277
hsa-mir-422a	hsa-mir-422a	0	0		hsa-mir-422a	hsa-mir-422a	0	0		hsa-mir-422a	hsa-mir-422a	0	0		hsa-mir-422a	hsa-mir-422a	0	0
hsa-mir-423	hsa-mir-423-5p	152535	13275		hsa-mir-423	hsa-mir-423-5p	170155	15675.2		hsa-mir-423	hsa-mir-423-5p	82542	7759.81		hsa-mir-423	hsa-mir-423-5p	107586	9373.57
hsa-mir-423	hsa-mir-423-3p	1966	171.099		hsa-mir-423	hsa-mir-423-3p	722	66.5129		hsa-mir-423	hsa-mir-423-3p	874	82.1651		hsa-mir-423	hsa-mir-423-3p	1586	138.182
hsa-mir-424	hsa-mir-424-5p	2151	187.2		hsa-mir-424	hsa-mir-424-5p	630	58.0376		hsa-mir-424	hsa-mir-424-5p	3358	315.687		hsa-mir-424	hsa-mir-424-5p	815	71.008
hsa-mir-424	hsa-mir-424-3p	205	17.841		hsa-mir-424	hsa-mir-424-3p	166	15.2924		hsa-mir-424	hsa-mir-424-3p	386	36.288		hsa-mir-424	hsa-mir-424-3p	236	20.5618
hsa-mir-425	hsa-mir-425-5p	890	77.4559		hsa-mir-425	hsa-mir-425-5p	378	34.8225		hsa-mir-425	hsa-mir-425-5p	952	89.4979		hsa-mir-425	hsa-mir-425-5p	532	46.3512
hsa-mir-425	hsa-mir-425-3p	519	45.1681		hsa-mir-425	hsa-mir-425-3p	457	42.1003		hsa-mir-425	hsa-mir-425-3p	583	54.8081		hsa-mir-425	hsa-mir-425-3p	324	28.2289
hsa-mir-4251	hsa-mir-4251	0	0		hsa-mir-4251	hsa-mir-4251	0	0		hsa-mir-4251	hsa-mir-4251	0	0		hsa-mir-4251	hsa-mir-4251	0	0
hsa-mir-4252	hsa-mir-4252	0	0		hsa-mir-4252	hsa-mir-4252	0	0		hsa-mir-4252	hsa-mir-4252	0	0		hsa-mir-4252	hsa-mir-4252	0	0
hsa-mir-4253	hsa-mir-4253	0	0		hsa-mir-4253	hsa-mir-4253	0	0		hsa-mir-4253	hsa-mir-4253	0	0		hsa-mir-4253	hsa-mir-4253	0	0
hsa-mir-4254	hsa-mir-4254	0	0		hsa-mir-4254	hsa-mir-4254	0	0		hsa-mir-4254	hsa-mir-4254	0	0		hsa-mir-4254	hsa-mir-4254	0	0
hsa-mir-4255	hsa-mir-4255	0	0		hsa-mir-4255	hsa-mir-4255	0	0		hsa-mir-4255	hsa-mir-4255	0	0		hsa-mir-4255	hsa-mir-4255	0	0
hsa-mir-4256	hsa-mir-4256	0	0		hsa-mir-4256	hsa-mir-4256	0	0		hsa-mir-4256	hsa-mir-4256	0	0		hsa-mir-4256	hsa-mir-4256	0	0
hsa-mir-4257	hsa-mir-4257	0	0		hsa-mir-4257	hsa-mir-4257	0	0		hsa-mir-4257	hsa-mir-4257	0	0		hsa-mir-4257	hsa-mir-4257	0	0
hsa-mir-4258	hsa-mir-4258	0	0		hsa-mir-4258	hsa-mir-4258	0	0		hsa-mir-4258	hsa-mir-4258	0	0		hsa-mir-4258	hsa-mir-4258	0	0
hsa-mir-4259	hsa-mir-4259	0	0		hsa-mir-4259	hsa-mir-4259	0	0		hsa-mir-4259	hsa-mir-4259	0	0		hsa-mir-4259	hsa-mir-4259	0	0
hsa-mir-4260	hsa-mir-4260	0	0		hsa-mir-4260	hsa-mir-4260	0	0		hsa-mir-4260	hsa-mir-4260	0	0		hsa-mir-4260	hsa-mir-4260	0	0
hsa-mir-4261	hsa-mir-4261	0	0		hsa-mir-4261	hsa-mir-4261	0	0		hsa-mir-4261	hsa-mir-4261	0	0		hsa-mir-4261	hsa-mir-4261	0	0
hsa-mir-4262	hsa-mir-4262	0	0		hsa-mir-4262	hsa-mir-4262	0	0		hsa-mir-4262	hsa-mir-4262	0	0		hsa-mir-4262	hsa-mir-4262	0	0
hsa-mir-4263	hsa-mir-4263	0	0		hsa-mir-4263	hsa-mir-4263	0	0		hsa-mir-4263	hsa-mir-4263	0	0		hsa-mir-4263	hsa-mir-4263	0	0
hsa-mir-4264	hsa-mir-4264	0	0		hsa-mir-4264	hsa-mir-4264	0	0		hsa-mir-4264	hsa-mir-4264	0	0		hsa-mir-4264	hsa-mir-4264	0	0
hsa-mir-4265	hsa-mir-4265	0	0		hsa-mir-4265	hsa-mir-4265	0	0		hsa-mir-4265	hsa-mir-4265	0	0		hsa-mir-4265	hsa-mir-4265	0	0
hsa-mir-4266	hsa-mir-4266	0	0		hsa-mir-4266	hsa-mir-4266	0	0		hsa-mir-4266	hsa-mir-4266	0	0		hsa-mir-4266	hsa-mir-4266	0	0
hsa-mir-4267	hsa-mir-4267	0	0		hsa-mir-4267	hsa-mir-4267	0	0		hsa-mir-4267	hsa-mir-4267	0	0		hsa-mir-4267	hsa-mir-4267	0	0
hsa-mir-4268	hsa-mir-4268	0	0		hsa-mir-4268	hsa-mir-4268	0	0		hsa-mir-4268	hsa-mir-4268	0	0		hsa-mir-4268	hsa-mir-4268	0	0
hsa-mir-4269	hsa-mir-4269	0	0		hsa-mir-4269	hsa-mir-4269	0	0		hsa-mir-4269	hsa-mir-4269	0	0		hsa-mir-4269	hsa-mir-4269	0	0
hsa-mir-4270	hsa-mir-4270	0	0		hsa-mir-4270	hsa-mir-4270	0	0		hsa-mir-4270	hsa-mir-4270	0	0		hsa-mir-4270	hsa-mir-4270	0	0
hsa-mir-4271	hsa-mir-4271	0	0		hsa-mir-4271	hsa-mir-4271	0	0		hsa-mir-4271	hsa-mir-4271	0	0		hsa-mir-4271	hsa-mir-4271	0	0
hsa-mir-4272	hsa-mir-4272	0	0		hsa-mir-4272	hsa-mir-4272	0	0		hsa-mir-4272	hsa-mir-4272	0	0		hsa-mir-4272	hsa-mir-4272	0	0
hsa-mir-4273	hsa-mir-4273	0	0		hsa-mir-4273	hsa-mir-4273	0	0		hsa-mir-4273	hsa-mir-4273	0	0		hsa-mir-4273	hsa-mir-4273	0	0
hsa-mir-4274	hsa-mir-4274	0	0		hsa-mir-4274	hsa-mir-4274	0	0		hsa-mir-4274	hsa-mir-4274	0	0		hsa-mir-4274	hsa-mir-4274	0	0
hsa-mir-4275	hsa-mir-4275	0	0		hsa-mir-4275	hsa-mir-4275	0	0		hsa-mir-4275	hsa-mir-4275	0	0		hsa-mir-4275	hsa-mir-4275	0	0
hsa-mir-4276	hsa-mir-4276	0	0		hsa-mir-4276	hsa-mir-4276	0	0		hsa-mir-4276	hsa-mir-4276	0	0		hsa-mir-4276	hsa-mir-4276	0	0
hsa-mir-4277	hsa-mir-4277	0	0		hsa-mir-4277	hsa-mir-4277	0	0		hsa-mir-4277	hsa-mir-4277	0	0		hsa-mir-4277	hsa-mir-4277	0	0
hsa-mir-4278	hsa-mir-4278	0	0		hsa-mir-4278	hsa-mir-4278	0	0		hsa-mir-4278	hsa-mir-4278	0	0		hsa-mir-4278	hsa-mir-4278	0	0
hsa-mir-4279	hsa-mir-4279	0	0		hsa-mir-4279	hsa-mir-4279	0	0		hsa-mir-4279	hsa-mir-4279	0	0		hsa-mir-4279	hsa-mir-4279	0	0
hsa-mir-4280	hsa-mir-4280	0	0		hsa-mir-4280	hsa-mir-4280	0	0		hsa-mir-4280	hsa-mir-4280	0	0		hsa-mir-4280	hsa-mir-4280	0	0
hsa-mir-4281	hsa-mir-4281	0	0		hsa-mir-4281	hsa-mir-4281	0	0		hsa-mir-4281	hsa-mir-4281	0	0		hsa-mir-4281	hsa-mir-4281	0	0
hsa-mir-4282	hsa-mir-4282	0	0		hsa-mir-4282	hsa-mir-4282	0	0		hsa-mir-4282	hsa-mir-4282	0	0		hsa-mir-4282	hsa-mir-4282	0	0
hsa-mir-4283	hsa-mir-4283	0	0		hsa-mir-4283	hsa-mir-4283	0	0		hsa-mir-4283	hsa-mir-4283	0	0		hsa-mir-4283	hsa-mir-4283	0	0
hsa-mir-4284	hsa-mir-4284	0	0		hsa-mir-4284	hsa-mir-4284	4	0.368492		hsa-mir-4284	hsa-mir-4284	5	0.470052		hsa-mir-4284	hsa-mir-4284	3	0.261379
hsa-mir-4285	hsa-mir-4285	0	0		hsa-mir-4285	hsa-mir-4285	0	0		hsa-mir-4285	hsa-mir-4285	0	0		hsa-mir-4285	hsa-mir-4285	0	0
hsa-mir-4286	hsa-mir-4286	93	8.09371		hsa-mir-4286	hsa-mir-4286	260	23.952		hsa-mir-4286	hsa-mir-4286	1757	165.176		hsa-mir-4286	hsa-mir-4286	726	63.2537
hsa-mir-4287	hsa-mir-4287	0	0		hsa-mir-4287	hsa-mir-4287	0	0		hsa-mir-4287	hsa-mir-4287	0	0		hsa-mir-4287	hsa-mir-4287	0	0
hsa-mir-4288	hsa-mir-4288	0	0		hsa-mir-4288	hsa-mir-4288	0	0		hsa-mir-4288	hsa-mir-4288	0	0		hsa-mir-4288	hsa-mir-4288	0	0
hsa-mir-4289	hsa-mir-4289	0	0		hsa-mir-4289	hsa-mir-4289	0	0		hsa-mir-4289	hsa-mir-4289	0	0		hsa-mir-4289	hsa-mir-4289	0	0
hsa-mir-429	hsa-mir-429	0	0		hsa-mir-429	hsa-mir-429	0	0		hsa-mir-429	hsa-mir-429	3	0.282031		hsa-mir-429	hsa-mir-429	4	0.348505
hsa-mir-4290	hsa-mir-4290	0	0		hsa-mir-4290	hsa-mir-4290	0	0		hsa-mir-4290	hsa-mir-4290	0	0		hsa-mir-4290	hsa-mir-4290	0	0
hsa-mir-4291	hsa-mir-4291	0	0		hsa-mir-4291	hsa-mir-4291	0	0		hsa-mir-4291	hsa-mir-4291	0	0		hsa-mir-4291	hsa-mir-4291	0	0
hsa-mir-4292	hsa-mir-4292	0	0		hsa-mir-4292	hsa-mir-4292	0	0		hsa-mir-4292	hsa-mir-4292	0	0		hsa-mir-4292	hsa-mir-4292	0	0
hsa-mir-4293	hsa-mir-4293	0	0		hsa-mir-4293	hsa-mir-4293	0	0		hsa-mir-4293	hsa-mir-4293	0	0		hsa-mir-4293	hsa-mir-4293	0	0
hsa-mir-4294	hsa-mir-4294	0	0		hsa-mir-4294	hsa-mir-4294	0	0		hsa-mir-4294	hsa-mir-4294	0	0		hsa-mir-4294	hsa-mir-4294	0	0
hsa-mir-4295	hsa-mir-4295	0	0		hsa-mir-4295	hsa-mir-4295	0	0		hsa-mir-4295	hsa-mir-4295	0	0		hsa-mir-4295	hsa-mir-4295	0	0
hsa-mir-4296	hsa-mir-4296	0	0		hsa-mir-4296	hsa-mir-4296	0	0		hsa-mir-4296	hsa-mir-4296	0	0		hsa-mir-4296	hsa-mir-4296	0	0
hsa-mir-4297	hsa-mir-4297	0	0		hsa-mir-4297	hsa-mir-4297	0	0		hsa-mir-4297	hsa-mir-4297	0	0		hsa-mir-4297	hsa-mir-4297	0	0
hsa-mir-4298	hsa-mir-4298	0	0		hsa-mir-4298	hsa-mir-4298	0	0		hsa-mir-4298	hsa-mir-4298	3	0.282031		hsa-mir-4298	hsa-mir-4298	0	0
hsa-mir-4299	hsa-mir-4299	0	0		hsa-mir-4299	hsa-mir-4299	0	0		hsa-mir-4299	hsa-mir-4299	0	0		hsa-mir-4299	hsa-mir-4299	0	0
hsa-mir-4300	hsa-mir-4300	0	0		hsa-mir-4300	hsa-mir-4300	0	0		hsa-mir-4300	hsa-mir-4300	0	0		hsa-mir-4300	hsa-mir-4300	0	0
hsa-mir-4301	hsa-mir-4301	0	0		hsa-mir-4301	hsa-mir-4301	0	0		hsa-mir-4301	hsa-mir-4301	0	0		hsa-mir-4301	hsa-mir-4301	0	0
hsa-mir-4302	hsa-mir-4302	0	0		hsa-mir-4302	hsa-mir-4302	0	0		hsa-mir-4302	hsa-mir-4302	0	0		hsa-mir-4302	hsa-mir-4302	0	0
hsa-mir-4303	hsa-mir-4303	0	0		hsa-mir-4303	hsa-mir-4303	0	0		hsa-mir-4303	hsa-mir-4303	0	0		hsa-mir-4303	hsa-mir-4303	0	0
hsa-mir-4304	hsa-mir-4304	0	0		hsa-mir-4304	hsa-mir-4304	0	0		hsa-mir-4304	hsa-mir-4304	0	0		hsa-mir-4304	hsa-mir-4304	0	0
hsa-mir-4305	hsa-mir-4305	0	0		hsa-mir-4305	hsa-mir-4305	0	0		hsa-mir-4305	hsa-mir-4305	0	0		hsa-mir-4305	hsa-mir-4305	0	0
hsa-mir-4306	hsa-mir-4306	27	2.34979		hsa-mir-4306	hsa-mir-4306	6	0.552739		hsa-mir-4306	hsa-mir-4306	28	2.63229		hsa-mir-4306	hsa-mir-4306	248	21.6073
hsa-mir-4307	hsa-mir-4307	0	0		hsa-mir-4307	hsa-mir-4307	0	0		hsa-mir-4307	hsa-mir-4307	0	0		hsa-mir-4307	hsa-mir-4307	0	0
hsa-mir-4308	hsa-mir-4308	0	0		hsa-mir-4308	hsa-mir-4308	0	0		hsa-mir-4308	hsa-mir-4308	0	0		hsa-mir-4308	hsa-mir-4308	0	0
hsa-mir-4309	hsa-mir-4309	0	0		hsa-mir-4309	hsa-mir-4309	0	0		hsa-mir-4309	hsa-mir-4309	0	0		hsa-mir-4309	hsa-mir-4309	0	0
hsa-mir-431	hsa-mir-431-5p	37	3.22008		hsa-mir-431	hsa-mir-431-5p	30	2.76369		hsa-mir-431	hsa-mir-431-5p	2	0.188021		hsa-mir-431	hsa-mir-431-5p	18	1.56827
hsa-mir-431	hsa-mir-431-3p	6	0.522175		hsa-mir-431	hsa-mir-431-3p	5	0.460616		hsa-mir-431	hsa-mir-431-3p	0	0		hsa-mir-431	hsa-mir-431-3p	3	0.261379
hsa-mir-4310	hsa-mir-4310	0	0		hsa-mir-4310	hsa-mir-4310	0	0		hsa-mir-4310	hsa-mir-4310	0	0		hsa-mir-4310	hsa-mir-4310	0	0
hsa-mir-4311	hsa-mir-4311	0	0		hsa-mir-4311	hsa-mir-4311	0	0		hsa-mir-4311	hsa-mir-4311	0	0		hsa-mir-4311	hsa-mir-4311	0	0
hsa-mir-4312	hsa-mir-4312	0	0		hsa-mir-4312	hsa-mir-4312	0	0		hsa-mir-4312	hsa-mir-4312	0	0		hsa-mir-4312	hsa-mir-4312	0	0
hsa-mir-4313	hsa-mir-4313	0	0		hsa-mir-4313	hsa-mir-4313	0	0		hsa-mir-4313	hsa-mir-4313	0	0		hsa-mir-4313	hsa-mir-4313	0	0
hsa-mir-4314	hsa-mir-4314	0	0		hsa-mir-4314	hsa-mir-4314	0	0		hsa-mir-4314	hsa-mir-4314	0	0		hsa-mir-4314	hsa-mir-4314	0	0
hsa-mir-4315	hsa-mir-4315	0	0		hsa-mir-4315	hsa-mir-4315	0	0		hsa-mir-4315	hsa-mir-4315	0	0		hsa-mir-4315	hsa-mir-4315	0	0
hsa-mir-4316	hsa-mir-4316	0	0		hsa-mir-4316	hsa-mir-4316	0	0		hsa-mir-4316	hsa-mir-4316	0	0		hsa-mir-4316	hsa-mir-4316	0	0
hsa-mir-4317	hsa-mir-4317	0	0		hsa-mir-4317	hsa-mir-4317	0	0		hsa-mir-4317	hsa-mir-4317	0	0		hsa-mir-4317	hsa-mir-4317	0	0
hsa-mir-4318	hsa-mir-4318	0	0		hsa-mir-4318	hsa-mir-4318	0	0		hsa-mir-4318	hsa-mir-4318	0	0		hsa-mir-4318	hsa-mir-4318	0	0
hsa-mir-4319	hsa-mir-4319	0	0		hsa-mir-4319	hsa-mir-4319	0	0		hsa-mir-4319	hsa-mir-4319	0	0		hsa-mir-4319	hsa-mir-4319	0	0
hsa-mir-432	hsa-mir-432-5p	544	47.3439		hsa-mir-432	hsa-mir-432-5p	901	83.0029		hsa-mir-432	hsa-mir-432-5p	25	2.35026		hsa-mir-432	hsa-mir-432-5p	326	28.4032
hsa-mir-432	hsa-mir-432-3p	0	0		hsa-mir-432	hsa-mir-432-3p	0	0		hsa-mir-432	hsa-mir-432-3p	0	0		hsa-mir-432	hsa-mir-432-3p	0	0
hsa-mir-4320	hsa-mir-4320	0	0		hsa-mir-4320	hsa-mir-4320	0	0		hsa-mir-4320	hsa-mir-4320	0	0		hsa-mir-4320	hsa-mir-4320	0	0
hsa-mir-4321	hsa-mir-4321	0	0		hsa-mir-4321	hsa-mir-4321	0	0		hsa-mir-4321	hsa-mir-4321	0	0		hsa-mir-4321	hsa-mir-4321	0	0
hsa-mir-4322	hsa-mir-4322	0	0		hsa-mir-4322	hsa-mir-4322	0	0		hsa-mir-4322	hsa-mir-4322	0	0		hsa-mir-4322	hsa-mir-4322	0	0
hsa-mir-4323	hsa-mir-4323	0	0		hsa-mir-4323	hsa-mir-4323	0	0		hsa-mir-4323	hsa-mir-4323	0	0		hsa-mir-4323	hsa-mir-4323	0	0
hsa-mir-4324	hsa-mir-4324	0	0		hsa-mir-4324	hsa-mir-4324	0	0		hsa-mir-4324	hsa-mir-4324	0	0		hsa-mir-4324	hsa-mir-4324	0	0
hsa-mir-4325	hsa-mir-4325	0	0		hsa-mir-4325	hsa-mir-4325	0	0		hsa-mir-4325	hsa-mir-4325	0	0		hsa-mir-4325	hsa-mir-4325	0	0
hsa-mir-4326	hsa-mir-4326	7	0.609204		hsa-mir-4326	hsa-mir-4326	0	0		hsa-mir-4326	hsa-mir-4326	13	1.22214		hsa-mir-4326	hsa-mir-4326	24	2.09103
hsa-mir-4327	hsa-mir-4327	0	0		hsa-mir-4327	hsa-mir-4327	0	0		hsa-mir-4327	hsa-mir-4327	0	0		hsa-mir-4327	hsa-mir-4327	0	0
hsa-mir-4328	hsa-mir-4328	0	0		hsa-mir-4328	hsa-mir-4328	0	0		hsa-mir-4328	hsa-mir-4328	0	0		hsa-mir-4328	hsa-mir-4328	0	0
hsa-mir-4329	hsa-mir-4329	0	0		hsa-mir-4329	hsa-mir-4329	0	0		hsa-mir-4329	hsa-mir-4329	0	0		hsa-mir-4329	hsa-mir-4329	0	0
hsa-mir-433	hsa-mir-433	310	26.979		hsa-mir-433	hsa-mir-433	437	40.2578		hsa-mir-433	hsa-mir-433	25	2.35026		hsa-mir-433	hsa-mir-433	216	18.8193
hsa-mir-4330	hsa-mir-4330	0	0		hsa-mir-4330	hsa-mir-4330	0	0		hsa-mir-4330	hsa-mir-4330	0	0		hsa-mir-4330	hsa-mir-4330	0	0
hsa-mir-4417	hsa-mir-4417	0	0		hsa-mir-4417	hsa-mir-4417	0	0		hsa-mir-4417	hsa-mir-4417	0	0		hsa-mir-4417	hsa-mir-4417	0	0
hsa-mir-4418	hsa-mir-4418	0	0		hsa-mir-4418	hsa-mir-4418	0	0		hsa-mir-4418	hsa-mir-4418	0	0		hsa-mir-4418	hsa-mir-4418	0	0
hsa-mir-4419a	hsa-mir-4419a	0	0		hsa-mir-4419a	hsa-mir-4419a	0	0		hsa-mir-4419a	hsa-mir-4419a	0	0		hsa-mir-4419a	hsa-mir-4419a	0	0
hsa-mir-4419b	hsa-mir-4419b	0	0		hsa-mir-4419b	hsa-mir-4419b	0	0		hsa-mir-4419b	hsa-mir-4419b	4	0.376042		hsa-mir-4419b	hsa-mir-4419b	19	1.6554
hsa-mir-4420	hsa-mir-4420	0	0		hsa-mir-4420	hsa-mir-4420	0	0		hsa-mir-4420	hsa-mir-4420	0	0		hsa-mir-4420	hsa-mir-4420	0	0
hsa-mir-4421	hsa-mir-4421	0	0		hsa-mir-4421	hsa-mir-4421	4	0.368492		hsa-mir-4421	hsa-mir-4421	0	0		hsa-mir-4421	hsa-mir-4421	0	0
hsa-mir-4422	hsa-mir-4422	0	0		hsa-mir-4422	hsa-mir-4422	3	0.276369		hsa-mir-4422	hsa-mir-4422	3	0.282031		hsa-mir-4422	hsa-mir-4422	8	0.697011
hsa-mir-4423	hsa-mir-4423-5p	0	0		hsa-mir-4423	hsa-mir-4423-5p	0	0		hsa-mir-4423	hsa-mir-4423-5p	0	0		hsa-mir-4423	hsa-mir-4423-5p	0	0
hsa-mir-4423	hsa-mir-4423-3p	0	0		hsa-mir-4423	hsa-mir-4423-3p	0	0		hsa-mir-4423	hsa-mir-4423-3p	0	0		hsa-mir-4423	hsa-mir-4423-3p	28	2.43954
hsa-mir-4424	hsa-mir-4424	0	0		hsa-mir-4424	hsa-mir-4424	0	0		hsa-mir-4424	hsa-mir-4424	0	0		hsa-mir-4424	hsa-mir-4424	0	0
hsa-mir-4425	hsa-mir-4425	22	1.91464		hsa-mir-4425	hsa-mir-4425	12	1.10548		hsa-mir-4425	hsa-mir-4425	4	0.376042		hsa-mir-4425	hsa-mir-4425	8	0.697011
hsa-mir-4426	hsa-mir-4426	2	0.174058		hsa-mir-4426	hsa-mir-4426	1	0.0921231		hsa-mir-4426	hsa-mir-4426	17	1.59818		hsa-mir-4426	hsa-mir-4426	23	2.00391
hsa-mir-4427	hsa-mir-4427	0	0		hsa-mir-4427	hsa-mir-4427	0	0		hsa-mir-4427	hsa-mir-4427	0	0		hsa-mir-4427	hsa-mir-4427	0	0
hsa-mir-4428	hsa-mir-4428	0	0		hsa-mir-4428	hsa-mir-4428	0	0		hsa-mir-4428	hsa-mir-4428	0	0		hsa-mir-4428	hsa-mir-4428	0	0
hsa-mir-4429	hsa-mir-4429	0	0		hsa-mir-4429	hsa-mir-4429	0	0		hsa-mir-4429	hsa-mir-4429	0	0		hsa-mir-4429	hsa-mir-4429	0	0
hsa-mir-4430	hsa-mir-4430	5	0.435146		hsa-mir-4430	hsa-mir-4430	9	0.829108		hsa-mir-4430	hsa-mir-4430	5	0.470052		hsa-mir-4430	hsa-mir-4430	7	0.609884
hsa-mir-4431	hsa-mir-4431	3	0.261087		hsa-mir-4431	hsa-mir-4431	0	0		hsa-mir-4431	hsa-mir-4431	0	0		hsa-mir-4431	hsa-mir-4431	0	0
hsa-mir-4432	hsa-mir-4432	0	0		hsa-mir-4432	hsa-mir-4432	0	0		hsa-mir-4432	hsa-mir-4432	0	0		hsa-mir-4432	hsa-mir-4432	0	0
hsa-mir-4433	hsa-mir-4433-5p	2296	199.819		hsa-mir-4433	hsa-mir-4433-5p	1914	176.324		hsa-mir-4433	hsa-mir-4433-5p	316	29.7073		hsa-mir-4433	hsa-mir-4433-5p	1633	142.277
hsa-mir-4433	hsa-mir-4433-3p	508	44.2108		hsa-mir-4433	hsa-mir-4433-3p	645	59.4194		hsa-mir-4433	hsa-mir-4433-3p	32	3.00833		hsa-mir-4433	hsa-mir-4433-3p	110	9.5839
hsa-mir-4434	hsa-mir-4434	0	0		hsa-mir-4434	hsa-mir-4434	4	0.368492		hsa-mir-4434	hsa-mir-4434	2	0.188021		hsa-mir-4434	hsa-mir-4434	0	0
hsa-mir-4435	hsa-mir-4435	14	1.21841		hsa-mir-4435	hsa-mir-4435	6	0.552739		hsa-mir-4435	hsa-mir-4435	5	0.470052		hsa-mir-4435	hsa-mir-4435	20	1.74253
hsa-mir-4436a	hsa-mir-4436a	0	0		hsa-mir-4436a	hsa-mir-4436a	0	0		hsa-mir-4436a	hsa-mir-4436a	4	0.376042		hsa-mir-4436a	hsa-mir-4436a	6	0.522758
hsa-mir-4436b	hsa-mir-4436b-5p	0	0		hsa-mir-4436b	hsa-mir-4436b-5p	0	0		hsa-mir-4436b	hsa-mir-4436b-5p	0	0		hsa-mir-4436b	hsa-mir-4436b-5p	0	0
hsa-mir-4436b	hsa-mir-4436b-3p	5	0.435146		hsa-mir-4436b	hsa-mir-4436b-3p	2	0.184246		hsa-mir-4436b	hsa-mir-4436b-3p	2	0.188021		hsa-mir-4436b	hsa-mir-4436b-3p	19	1.6554
hsa-mir-4437	hsa-mir-4437	2	0.174058		hsa-mir-4437	hsa-mir-4437	3	0.276369		hsa-mir-4437	hsa-mir-4437	2	0.188021		hsa-mir-4437	hsa-mir-4437	1	0.0871263
hsa-mir-4438	hsa-mir-4438	0	0		hsa-mir-4438	hsa-mir-4438	0	0		hsa-mir-4438	hsa-mir-4438	0	0		hsa-mir-4438	hsa-mir-4438	0	0
hsa-mir-4439	hsa-mir-4439	0	0		hsa-mir-4439	hsa-mir-4439	0	0		hsa-mir-4439	hsa-mir-4439	0	0		hsa-mir-4439	hsa-mir-4439	0	0
hsa-mir-4440	hsa-mir-4440	3	0.261087		hsa-mir-4440	hsa-mir-4440	3	0.276369		hsa-mir-4440	hsa-mir-4440	2	0.188021		hsa-mir-4440	hsa-mir-4440	0	0
hsa-mir-4441	hsa-mir-4441	0	0		hsa-mir-4441	hsa-mir-4441	0	0		hsa-mir-4441	hsa-mir-4441	0	0		hsa-mir-4441	hsa-mir-4441	0	0
hsa-mir-4442	hsa-mir-4442	3	0.261087		hsa-mir-4442	hsa-mir-4442	6	0.552739		hsa-mir-4442	hsa-mir-4442	4	0.376042		hsa-mir-4442	hsa-mir-4442	2	0.174253
hsa-mir-4443	hsa-mir-4443	1324	115.227		hsa-mir-4443	hsa-mir-4443	11372	1047.62		hsa-mir-4443	hsa-mir-4443	39240	3688.97		hsa-mir-4443	hsa-mir-4443	11359	989.668
hsa-mir-4444	hsa-mir-4444	30	2.61087		hsa-mir-4444	hsa-mir-4444	26	2.3952		hsa-mir-4444	hsa-mir-4444	15	1.41016		hsa-mir-4444	hsa-mir-4444	14	1.21977
hsa-mir-4445	hsa-mir-4445-5p	0	0		hsa-mir-4445	hsa-mir-4445-5p	0	0		hsa-mir-4445	hsa-mir-4445-5p	0	0		hsa-mir-4445	hsa-mir-4445-5p	0	0
hsa-mir-4445	hsa-mir-4445-3p	0	0		hsa-mir-4445	hsa-mir-4445-3p	0	0		hsa-mir-4445	hsa-mir-4445-3p	0	0		hsa-mir-4445	hsa-mir-4445-3p	0	0
hsa-mir-4446	hsa-mir-4446-5p	0	0		hsa-mir-4446	hsa-mir-4446-5p	0	0		hsa-mir-4446	hsa-mir-4446-5p	0	0		hsa-mir-4446	hsa-mir-4446-5p	9	0.784137
hsa-mir-4446	hsa-mir-4446-3p	87	7.57154		hsa-mir-4446	hsa-mir-4446-3p	31	2.85582		hsa-mir-4446	hsa-mir-4446-3p	14	1.31615		hsa-mir-4446	hsa-mir-4446-3p	205	17.8609
hsa-mir-4447	hsa-mir-4447	0	0		hsa-mir-4447	hsa-mir-4447	0	0		hsa-mir-4447	hsa-mir-4447	0	0		hsa-mir-4447	hsa-mir-4447	0	0
hsa-mir-4448	hsa-mir-4448	417	36.2912		hsa-mir-4448	hsa-mir-4448	717	66.0523		hsa-mir-4448	hsa-mir-4448	478	44.937		hsa-mir-4448	hsa-mir-4448	731	63.6893
hsa-mir-4449	hsa-mir-4449	2	0.174058		hsa-mir-4449	hsa-mir-4449	3	0.276369		hsa-mir-4449	hsa-mir-4449	4	0.376042		hsa-mir-4449	hsa-mir-4449	0	0
hsa-mir-4450	hsa-mir-4450	0	0		hsa-mir-4450	hsa-mir-4450	1	0.0921231		hsa-mir-4450	hsa-mir-4450	0	0		hsa-mir-4450	hsa-mir-4450	2	0.174253
hsa-mir-4451	hsa-mir-4451	20	1.74058		hsa-mir-4451	hsa-mir-4451	181	16.6743		hsa-mir-4451	hsa-mir-4451	418	39.2964		hsa-mir-4451	hsa-mir-4451	428	37.2901
hsa-mir-4452	hsa-mir-4452	0	0		hsa-mir-4452	hsa-mir-4452	0	0		hsa-mir-4452	hsa-mir-4452	0	0		hsa-mir-4452	hsa-mir-4452	0	0
hsa-mir-4453	hsa-mir-4453	0	0		hsa-mir-4453	hsa-mir-4453	3	0.276369		hsa-mir-4453	hsa-mir-4453	3	0.282031		hsa-mir-4453	hsa-mir-4453	0	0
hsa-mir-4454	hsa-mir-4454	165	14.3598		hsa-mir-4454	hsa-mir-4454	85	7.83046		hsa-mir-4454	hsa-mir-4454	222	20.8703		hsa-mir-4454	hsa-mir-4454	228	19.8648
hsa-mir-4455	hsa-mir-4455	0	0		hsa-mir-4455	hsa-mir-4455	0	0		hsa-mir-4455	hsa-mir-4455	0	0		hsa-mir-4455	hsa-mir-4455	0	0
hsa-mir-4456	hsa-mir-4456	0	0		hsa-mir-4456	hsa-mir-4456	0	0		hsa-mir-4456	hsa-mir-4456	0	0		hsa-mir-4456	hsa-mir-4456	0	0
hsa-mir-4457	hsa-mir-4457	0	0		hsa-mir-4457	hsa-mir-4457	1	0.0921231		hsa-mir-4457	hsa-mir-4457	2	0.188021		hsa-mir-4457	hsa-mir-4457	10	0.871263
hsa-mir-4458	hsa-mir-4458	30	2.61087		hsa-mir-4458	hsa-mir-4458	36	3.31643		hsa-mir-4458	hsa-mir-4458	35	3.29036		hsa-mir-4458	hsa-mir-4458	107	9.32252
hsa-mir-4459	hsa-mir-4459	8	0.696233		hsa-mir-4459	hsa-mir-4459	0	0		hsa-mir-4459	hsa-mir-4459	10	0.940104		hsa-mir-4459	hsa-mir-4459	18	1.56827
hsa-mir-4460	hsa-mir-4460	0	0		hsa-mir-4460	hsa-mir-4460	0	0		hsa-mir-4460	hsa-mir-4460	0	0		hsa-mir-4460	hsa-mir-4460	0	0
hsa-mir-4461	hsa-mir-4461	0	0		hsa-mir-4461	hsa-mir-4461	0	0		hsa-mir-4461	hsa-mir-4461	0	0		hsa-mir-4461	hsa-mir-4461	0	0
hsa-mir-4462	hsa-mir-4462	0	0		hsa-mir-4462	hsa-mir-4462	0	0		hsa-mir-4462	hsa-mir-4462	0	0		hsa-mir-4462	hsa-mir-4462	0	0
hsa-mir-4463	hsa-mir-4463	0	0		hsa-mir-4463	hsa-mir-4463	0	0		hsa-mir-4463	hsa-mir-4463	0	0		hsa-mir-4463	hsa-mir-4463	0	0
hsa-mir-4464	hsa-mir-4464	0	0		hsa-mir-4464	hsa-mir-4464	4	0.368492		hsa-mir-4464	hsa-mir-4464	0	0		hsa-mir-4464	hsa-mir-4464	0	0
hsa-mir-4465	hsa-mir-4465	0	0		hsa-mir-4465	hsa-mir-4465	0	0		hsa-mir-4465	hsa-mir-4465	0	0		hsa-mir-4465	hsa-mir-4465	0	0
hsa-mir-4466	hsa-mir-4466	6	0.522175		hsa-mir-4466	hsa-mir-4466	30	2.76369		hsa-mir-4466	hsa-mir-4466	13	1.22214		hsa-mir-4466	hsa-mir-4466	11	0.95839
hsa-mir-4467	hsa-mir-4467	0	0		hsa-mir-4467	hsa-mir-4467	0	0		hsa-mir-4467	hsa-mir-4467	2	0.188021		hsa-mir-4467	hsa-mir-4467	0	0
hsa-mir-4468	hsa-mir-4468	0	0		hsa-mir-4468	hsa-mir-4468	0	0		hsa-mir-4468	hsa-mir-4468	0	0		hsa-mir-4468	hsa-mir-4468	0	0
hsa-mir-4469	hsa-mir-4469	6	0.522175		hsa-mir-4469	hsa-mir-4469	8	0.736985		hsa-mir-4469	hsa-mir-4469	3	0.282031		hsa-mir-4469	hsa-mir-4469	4	0.348505
hsa-mir-4470	hsa-mir-4470	12	1.04435		hsa-mir-4470	hsa-mir-4470	8	0.736985		hsa-mir-4470	hsa-mir-4470	3	0.282031		hsa-mir-4470	hsa-mir-4470	22	1.91678
hsa-mir-4471	hsa-mir-4471	0	0		hsa-mir-4471	hsa-mir-4471	1	0.0921231		hsa-mir-4471	hsa-mir-4471	0	0		hsa-mir-4471	hsa-mir-4471	0	0
hsa-mir-4472	hsa-mir-4472	0	0		hsa-mir-4472	hsa-mir-4472	0	0		hsa-mir-4472	hsa-mir-4472	0	0		hsa-mir-4472	hsa-mir-4472	0	0
hsa-mir-4473	hsa-mir-4473	2	0.174058		hsa-mir-4473	hsa-mir-4473	0	0		hsa-mir-4473	hsa-mir-4473	0	0		hsa-mir-4473	hsa-mir-4473	0	0
hsa-mir-4474	hsa-mir-4474-5p	0	0		hsa-mir-4474	hsa-mir-4474-5p	0	0		hsa-mir-4474	hsa-mir-4474-5p	0	0		hsa-mir-4474	hsa-mir-4474-5p	0	0
hsa-mir-4474	hsa-mir-4474-3p	0	0		hsa-mir-4474	hsa-mir-4474-3p	1	0.0921231		hsa-mir-4474	hsa-mir-4474-3p	2	0.188021		hsa-mir-4474	hsa-mir-4474-3p	4	0.348505
hsa-mir-4475	hsa-mir-4475	0	0		hsa-mir-4475	hsa-mir-4475	0	0		hsa-mir-4475	hsa-mir-4475	0	0		hsa-mir-4475	hsa-mir-4475	0	0
hsa-mir-4476	hsa-mir-4476	5	0.435146		hsa-mir-4476	hsa-mir-4476	4	0.368492		hsa-mir-4476	hsa-mir-4476	2	0.188021		hsa-mir-4476	hsa-mir-4476	6	0.522758
hsa-mir-4477a	hsa-mir-4477a	0	0		hsa-mir-4477a	hsa-mir-4477a	0	0		hsa-mir-4477a	hsa-mir-4477a	0	0		hsa-mir-4477a	hsa-mir-4477a	0	0
hsa-mir-4477b	hsa-mir-4477b	11	0.957321		hsa-mir-4477b	hsa-mir-4477b	2	0.184246		hsa-mir-4477b	hsa-mir-4477b	4	0.376042		hsa-mir-4477b	hsa-mir-4477b	0	0
hsa-mir-4478	hsa-mir-4478	4	0.348117		hsa-mir-4478	hsa-mir-4478	12	1.10548		hsa-mir-4478	hsa-mir-4478	7	0.658073		hsa-mir-4478	hsa-mir-4478	7	0.609884
hsa-mir-4479	hsa-mir-4479	1	0.0870292		hsa-mir-4479	hsa-mir-4479	2	0.184246		hsa-mir-4479	hsa-mir-4479	2	0.188021		hsa-mir-4479	hsa-mir-4479	0	0
hsa-mir-448	hsa-mir-448	4	0.348117		hsa-mir-448	hsa-mir-448	2	0.184246		hsa-mir-448	hsa-mir-448	3	0.282031		hsa-mir-448	hsa-mir-448	6	0.522758
hsa-mir-4480	hsa-mir-4480	0	0		hsa-mir-4480	hsa-mir-4480	0	0		hsa-mir-4480	hsa-mir-4480	0	0		hsa-mir-4480	hsa-mir-4480	0	0
hsa-mir-4481	hsa-mir-4481	0	0		hsa-mir-4481	hsa-mir-4481	0	0		hsa-mir-4481	hsa-mir-4481	0	0		hsa-mir-4481	hsa-mir-4481	0	0
hsa-mir-4482	hsa-mir-4482-5p	0	0		hsa-mir-4482	hsa-mir-4482-5p	0	0		hsa-mir-4482	hsa-mir-4482-5p	0	0		hsa-mir-4482	hsa-mir-4482-5p	0	0
hsa-mir-4482	hsa-mir-4482-3p	0	0		hsa-mir-4482	hsa-mir-4482-3p	0	0		hsa-mir-4482	hsa-mir-4482-3p	4	0.376042		hsa-mir-4482	hsa-mir-4482-3p	0	0
hsa-mir-4483	hsa-mir-4483	0	0		hsa-mir-4483	hsa-mir-4483	0	0		hsa-mir-4483	hsa-mir-4483	0	0		hsa-mir-4483	hsa-mir-4483	0	0
hsa-mir-4484	hsa-mir-4484	0	0		hsa-mir-4484	hsa-mir-4484	4	0.368492		hsa-mir-4484	hsa-mir-4484	12	1.12813		hsa-mir-4484	hsa-mir-4484	12	1.04552
hsa-mir-4485	hsa-mir-4485	0	0		hsa-mir-4485	hsa-mir-4485	3	0.276369		hsa-mir-4485	hsa-mir-4485	10	0.940104		hsa-mir-4485	hsa-mir-4485	0	0
hsa-mir-4486	hsa-mir-4486	12	1.04435		hsa-mir-4486	hsa-mir-4486	9	0.829108		hsa-mir-4486	hsa-mir-4486	25	2.35026		hsa-mir-4486	hsa-mir-4486	31	2.70092
hsa-mir-4487	hsa-mir-4487	12	1.04435		hsa-mir-4487	hsa-mir-4487	6	0.552739		hsa-mir-4487	hsa-mir-4487	6	0.564063		hsa-mir-4487	hsa-mir-4487	4	0.348505
hsa-mir-4488	hsa-mir-4488	13	1.13138		hsa-mir-4488	hsa-mir-4488	30	2.76369		hsa-mir-4488	hsa-mir-4488	6	0.564063		hsa-mir-4488	hsa-mir-4488	62	5.40183
hsa-mir-4489	hsa-mir-4489	0	0		hsa-mir-4489	hsa-mir-4489	5	0.460616		hsa-mir-4489	hsa-mir-4489	0	0		hsa-mir-4489	hsa-mir-4489	1	0.0871263
hsa-mir-4490	hsa-mir-4490	0	0		hsa-mir-4490	hsa-mir-4490	0	0		hsa-mir-4490	hsa-mir-4490	0	0		hsa-mir-4490	hsa-mir-4490	0	0
hsa-mir-4491	hsa-mir-4491	0	0		hsa-mir-4491	hsa-mir-4491	0	0		hsa-mir-4491	hsa-mir-4491	0	0		hsa-mir-4491	hsa-mir-4491	0	0
hsa-mir-4492	hsa-mir-4492	4	0.348117		hsa-mir-4492	hsa-mir-4492	11	1.01335		hsa-mir-4492	hsa-mir-4492	13	1.22214		hsa-mir-4492	hsa-mir-4492	5	0.435632
hsa-mir-4493	hsa-mir-4493	0	0		hsa-mir-4493	hsa-mir-4493	0	0		hsa-mir-4493	hsa-mir-4493	0	0		hsa-mir-4493	hsa-mir-4493	0	0
hsa-mir-4494	hsa-mir-4494	0	0		hsa-mir-4494	hsa-mir-4494	2	0.184246		hsa-mir-4494	hsa-mir-4494	0	0		hsa-mir-4494	hsa-mir-4494	0	0
hsa-mir-4495	hsa-mir-4495	0	0		hsa-mir-4495	hsa-mir-4495	0	0		hsa-mir-4495	hsa-mir-4495	0	0		hsa-mir-4495	hsa-mir-4495	0	0
hsa-mir-4496	hsa-mir-4496	0	0		hsa-mir-4496	hsa-mir-4496	0	0		hsa-mir-4496	hsa-mir-4496	0	0		hsa-mir-4496	hsa-mir-4496	0	0
hsa-mir-4497	hsa-mir-4497	0	0		hsa-mir-4497	hsa-mir-4497	0	0		hsa-mir-4497	hsa-mir-4497	0	0		hsa-mir-4497	hsa-mir-4497	0	0
hsa-mir-4498	hsa-mir-4498	2	0.174058		hsa-mir-4498	hsa-mir-4498	0	0		hsa-mir-4498	hsa-mir-4498	5	0.470052		hsa-mir-4498	hsa-mir-4498	0	0
hsa-mir-4499	hsa-mir-4499	7	0.609204		hsa-mir-4499	hsa-mir-4499	15	1.38185		hsa-mir-4499	hsa-mir-4499	8	0.752083		hsa-mir-4499	hsa-mir-4499	7	0.609884
hsa-mir-449a	hsa-mir-449a	0	0		hsa-mir-449a	hsa-mir-449a	0	0		hsa-mir-449a	hsa-mir-449a	0	0		hsa-mir-449a	hsa-mir-449a	7	0.609884
hsa-mir-449b	hsa-mir-449b-5p	0	0		hsa-mir-449b	hsa-mir-449b-5p	9	0.829108		hsa-mir-449b	hsa-mir-449b-5p	3	0.282031		hsa-mir-449b	hsa-mir-449b-5p	17	1.48115
hsa-mir-449b	hsa-mir-449b-3p	0	0		hsa-mir-449b	hsa-mir-449b-3p	0	0		hsa-mir-449b	hsa-mir-449b-3p	0	0		hsa-mir-449b	hsa-mir-449b-3p	0	0
hsa-mir-449c	hsa-mir-449c-5p	5	0.435146		hsa-mir-449c	hsa-mir-449c-5p	0	0		hsa-mir-449c	hsa-mir-449c-5p	0	0		hsa-mir-449c	hsa-mir-449c-5p	13	1.13264
hsa-mir-449c	hsa-mir-449c-3p	0	0		hsa-mir-449c	hsa-mir-449c-3p	0	0		hsa-mir-449c	hsa-mir-449c-3p	0	0		hsa-mir-449c	hsa-mir-449c-3p	0	0
hsa-mir-4500	hsa-mir-4500	0	0		hsa-mir-4500	hsa-mir-4500	0	0		hsa-mir-4500	hsa-mir-4500	0	0		hsa-mir-4500	hsa-mir-4500	0	0
hsa-mir-4501	hsa-mir-4501	0	0		hsa-mir-4501	hsa-mir-4501	0	0		hsa-mir-4501	hsa-mir-4501	0	0		hsa-mir-4501	hsa-mir-4501	0	0
hsa-mir-4502	hsa-mir-4502	0	0		hsa-mir-4502	hsa-mir-4502	0	0		hsa-mir-4502	hsa-mir-4502	0	0		hsa-mir-4502	hsa-mir-4502	0	0
hsa-mir-4503	hsa-mir-4503	0	0		hsa-mir-4503	hsa-mir-4503	0	0		hsa-mir-4503	hsa-mir-4503	0	0		hsa-mir-4503	hsa-mir-4503	0	0
hsa-mir-4504	hsa-mir-4504	0	0		hsa-mir-4504	hsa-mir-4504	18	1.65822		hsa-mir-4504	hsa-mir-4504	32	3.00833		hsa-mir-4504	hsa-mir-4504	102	8.88689
hsa-mir-4505	hsa-mir-4505	8	0.696233		hsa-mir-4505	hsa-mir-4505	25	2.30308		hsa-mir-4505	hsa-mir-4505	18	1.69219		hsa-mir-4505	hsa-mir-4505	43	3.74643
hsa-mir-4506	hsa-mir-4506	0	0		hsa-mir-4506	hsa-mir-4506	4	0.368492		hsa-mir-4506	hsa-mir-4506	3	0.282031		hsa-mir-4506	hsa-mir-4506	0	0
hsa-mir-4507	hsa-mir-4507	0	0		hsa-mir-4507	hsa-mir-4507	0	0		hsa-mir-4507	hsa-mir-4507	2	0.188021		hsa-mir-4507	hsa-mir-4507	0	0
hsa-mir-4508	hsa-mir-4508	98	8.52886		hsa-mir-4508	hsa-mir-4508	277	25.5181		hsa-mir-4508	hsa-mir-4508	180	16.9219		hsa-mir-4508	hsa-mir-4508	101	8.79976
hsa-mir-4509	hsa-mir-4509	0	0		hsa-mir-4509	hsa-mir-4509	0	0		hsa-mir-4509	hsa-mir-4509	0	0		hsa-mir-4509	hsa-mir-4509	0	0
hsa-mir-450a	hsa-mir-450a-5p	11	0.957321		hsa-mir-450a	hsa-mir-450a-5p	8	0.736985		hsa-mir-450a	hsa-mir-450a-5p	11	1.03411		hsa-mir-450a	hsa-mir-450a-5p	14	1.21977
hsa-mir-450a	hsa-mir-450a-3p	12	1.04435		hsa-mir-450a	hsa-mir-450a-3p	9	0.829108		hsa-mir-450a	hsa-mir-450a-3p	4	0.376042		hsa-mir-450a	hsa-mir-450a-3p	19	1.6554
hsa-mir-450b	hsa-mir-450b-5p	16	1.39247		hsa-mir-450b	hsa-mir-450b-5p	6	0.552739		hsa-mir-450b	hsa-mir-450b-5p	30	2.82031		hsa-mir-450b	hsa-mir-450b-5p	13	1.13264
hsa-mir-450b	hsa-mir-450b-3p	1	0.0870292		hsa-mir-450b	hsa-mir-450b-3p	4	0.368492		hsa-mir-450b	hsa-mir-450b-3p	1	0.0940104		hsa-mir-450b	hsa-mir-450b-3p	0	0
hsa-mir-4510	hsa-mir-4510	408	35.5079		hsa-mir-4510	hsa-mir-4510	486	44.7718		hsa-mir-4510	hsa-mir-4510	0	0		hsa-mir-4510	hsa-mir-4510	0	0
hsa-mir-4511	hsa-mir-4511	9	0.783262		hsa-mir-4511	hsa-mir-4511	3	0.276369		hsa-mir-4511	hsa-mir-4511	11	1.03411		hsa-mir-4511	hsa-mir-4511	29	2.52666
hsa-mir-4512	hsa-mir-4512	6	0.522175		hsa-mir-4512	hsa-mir-4512	4	0.368492		hsa-mir-4512	hsa-mir-4512	1	0.0940104		hsa-mir-4512	hsa-mir-4512	4	0.348505
hsa-mir-4513	hsa-mir-4513	4	0.348117		hsa-mir-4513	hsa-mir-4513	6	0.552739		hsa-mir-4513	hsa-mir-4513	0	0		hsa-mir-4513	hsa-mir-4513	4	0.348505
hsa-mir-4514	hsa-mir-4514	0	0		hsa-mir-4514	hsa-mir-4514	4	0.368492		hsa-mir-4514	hsa-mir-4514	0	0		hsa-mir-4514	hsa-mir-4514	0	0
hsa-mir-4515	hsa-mir-4515	0	0		hsa-mir-4515	hsa-mir-4515	0	0		hsa-mir-4515	hsa-mir-4515	5	0.470052		hsa-mir-4515	hsa-mir-4515	0	0
hsa-mir-4516	hsa-mir-4516	6	0.522175		hsa-mir-4516	hsa-mir-4516	5	0.460616		hsa-mir-4516	hsa-mir-4516	62	5.82865		hsa-mir-4516	hsa-mir-4516	60	5.22758
hsa-mir-4517	hsa-mir-4517	1	0.0870292		hsa-mir-4517	hsa-mir-4517	0	0		hsa-mir-4517	hsa-mir-4517	2	0.188021		hsa-mir-4517	hsa-mir-4517	0	0
hsa-mir-4518	hsa-mir-4518	0	0		hsa-mir-4518	hsa-mir-4518	0	0		hsa-mir-4518	hsa-mir-4518	0	0		hsa-mir-4518	hsa-mir-4518	0	0
hsa-mir-4519	hsa-mir-4519	0	0		hsa-mir-4519	hsa-mir-4519	9	0.829108		hsa-mir-4519	hsa-mir-4519	0	0		hsa-mir-4519	hsa-mir-4519	0	0
hsa-mir-451a	hsa-mir-451a	8415	732.35		hsa-mir-451a	hsa-mir-451a	4262	392.629		hsa-mir-451a	hsa-mir-451a	6863	645.193		hsa-mir-451a	hsa-mir-451a	5984	521.364
hsa-mir-451b	hsa-mir-451b	0	0		hsa-mir-451b	hsa-mir-451b	0	0		hsa-mir-451b	hsa-mir-451b	0	0		hsa-mir-451b	hsa-mir-451b	0	0
hsa-mir-452	hsa-mir-452-5p	61	5.30878		hsa-mir-452	hsa-mir-452-5p	29	2.67157		hsa-mir-452	hsa-mir-452-5p	31	2.91432		hsa-mir-452	hsa-mir-452-5p	229	19.9519
hsa-mir-452	hsa-mir-452-3p	0	0		hsa-mir-452	hsa-mir-452-3p	0	0		hsa-mir-452	hsa-mir-452-3p	0	0		hsa-mir-452	hsa-mir-452-3p	0	0
hsa-mir-4520a	hsa-mir-4520a-5p	1	0.0870292		hsa-mir-4520a	hsa-mir-4520a-5p	0	0		hsa-mir-4520a	hsa-mir-4520a-5p	1	0.0940104		hsa-mir-4520a	hsa-mir-4520a-5p	0	0
hsa-mir-4520a	hsa-mir-4520a-3p	2	0.174058		hsa-mir-4520a	hsa-mir-4520a-3p	4	0.368492		hsa-mir-4520a	hsa-mir-4520a-3p	1	0.0940104		hsa-mir-4520a	hsa-mir-4520a-3p	3	0.261379
hsa-mir-4520b	hsa-mir-4520b-5p	0	0		hsa-mir-4520b	hsa-mir-4520b-5p	0	0		hsa-mir-4520b	hsa-mir-4520b-5p	0	0		hsa-mir-4520b	hsa-mir-4520b-5p	0	0
hsa-mir-4520b	hsa-mir-4520b-3p	6	0.522175		hsa-mir-4520b	hsa-mir-4520b-3p	0	0		hsa-mir-4520b	hsa-mir-4520b-3p	0	0		hsa-mir-4520b	hsa-mir-4520b-3p	1	0.0871263
hsa-mir-4521	hsa-mir-4521	39	3.39414		hsa-mir-4521	hsa-mir-4521	41	3.77705		hsa-mir-4521	hsa-mir-4521	48	4.5125		hsa-mir-4521	hsa-mir-4521	75	6.53447
hsa-mir-4522	hsa-mir-4522	4	0.348117		hsa-mir-4522	hsa-mir-4522	4	0.368492		hsa-mir-4522	hsa-mir-4522	5	0.470052		hsa-mir-4522	hsa-mir-4522	4	0.348505
hsa-mir-4523	hsa-mir-4523	8	0.696233		hsa-mir-4523	hsa-mir-4523	2	0.184246		hsa-mir-4523	hsa-mir-4523	1	0.0940104		hsa-mir-4523	hsa-mir-4523	4	0.348505
hsa-mir-4524a	hsa-mir-4524a-5p	0	0		hsa-mir-4524a	hsa-mir-4524a-5p	2	0.184246		hsa-mir-4524a	hsa-mir-4524a-5p	0	0		hsa-mir-4524a	hsa-mir-4524a-5p	0	0
hsa-mir-4524a	hsa-mir-4524a-3p	1	0.0870292		hsa-mir-4524a	hsa-mir-4524a-3p	1	0.0921231		hsa-mir-4524a	hsa-mir-4524a-3p	10	0.940104		hsa-mir-4524a	hsa-mir-4524a-3p	10	0.871263
hsa-mir-4524b	hsa-mir-4524b-5p	0	0		hsa-mir-4524b	hsa-mir-4524b-5p	1	0.0921231		hsa-mir-4524b	hsa-mir-4524b-5p	0	0		hsa-mir-4524b	hsa-mir-4524b-5p	0	0
hsa-mir-4524b	hsa-mir-4524b-3p	0	0		hsa-mir-4524b	hsa-mir-4524b-3p	0	0		hsa-mir-4524b	hsa-mir-4524b-3p	0	0		hsa-mir-4524b	hsa-mir-4524b-3p	0	0
hsa-mir-4525	hsa-mir-4525	8	0.696233		hsa-mir-4525	hsa-mir-4525	4	0.368492		hsa-mir-4525	hsa-mir-4525	0	0		hsa-mir-4525	hsa-mir-4525	7	0.609884
hsa-mir-4526	hsa-mir-4526	6	0.522175		hsa-mir-4526	hsa-mir-4526	7	0.644862		hsa-mir-4526	hsa-mir-4526	3	0.282031		hsa-mir-4526	hsa-mir-4526	8	0.697011
hsa-mir-4527	hsa-mir-4527	0	0		hsa-mir-4527	hsa-mir-4527	0	0		hsa-mir-4527	hsa-mir-4527	0	0		hsa-mir-4527	hsa-mir-4527	0	0
hsa-mir-4528	hsa-mir-4528	0	0		hsa-mir-4528	hsa-mir-4528	0	0		hsa-mir-4528	hsa-mir-4528	0	0		hsa-mir-4528	hsa-mir-4528	0	0
hsa-mir-4529	hsa-mir-4529-5p	0	0		hsa-mir-4529	hsa-mir-4529-5p	0	0		hsa-mir-4529	hsa-mir-4529-5p	0	0		hsa-mir-4529	hsa-mir-4529-5p	0	0
hsa-mir-4529	hsa-mir-4529-3p	0	0		hsa-mir-4529	hsa-mir-4529-3p	0	0		hsa-mir-4529	hsa-mir-4529-3p	0	0		hsa-mir-4529	hsa-mir-4529-3p	0	0
hsa-mir-4530	hsa-mir-4530	0	0		hsa-mir-4530	hsa-mir-4530	4	0.368492		hsa-mir-4530	hsa-mir-4530	0	0		hsa-mir-4530	hsa-mir-4530	0	0
hsa-mir-4531	hsa-mir-4531	0	0		hsa-mir-4531	hsa-mir-4531	0	0		hsa-mir-4531	hsa-mir-4531	0	0		hsa-mir-4531	hsa-mir-4531	0	0
hsa-mir-4532	hsa-mir-4532	0	0		hsa-mir-4532	hsa-mir-4532	0	0		hsa-mir-4532	hsa-mir-4532	0	0		hsa-mir-4532	hsa-mir-4532	0	0
hsa-mir-4533	hsa-mir-4533	20	1.74058		hsa-mir-4533	hsa-mir-4533	2	0.184246		hsa-mir-4533	hsa-mir-4533	3	0.282031		hsa-mir-4533	hsa-mir-4533	6	0.522758
hsa-mir-4534	hsa-mir-4534	0	0		hsa-mir-4534	hsa-mir-4534	0	0		hsa-mir-4534	hsa-mir-4534	0	0		hsa-mir-4534	hsa-mir-4534	0	0
hsa-mir-4535	hsa-mir-4535	0	0		hsa-mir-4535	hsa-mir-4535	0	0		hsa-mir-4535	hsa-mir-4535	0	0		hsa-mir-4535	hsa-mir-4535	0	0
hsa-mir-4536	hsa-mir-4536-5p	0	0		hsa-mir-4536	hsa-mir-4536-5p	1	0.0921231		hsa-mir-4536	hsa-mir-4536-5p	0	0		hsa-mir-4536	hsa-mir-4536-5p	0	0
hsa-mir-4536	hsa-mir-4536-3p	1	0.0870292		hsa-mir-4536	hsa-mir-4536-3p	0	0		hsa-mir-4536	hsa-mir-4536-3p	0	0		hsa-mir-4536	hsa-mir-4536-3p	0	0
hsa-mir-4537	hsa-mir-4537	0	0		hsa-mir-4537	hsa-mir-4537	0	0		hsa-mir-4537	hsa-mir-4537	0	0		hsa-mir-4537	hsa-mir-4537	0	0
hsa-mir-4538	hsa-mir-4538	0	0		hsa-mir-4538	hsa-mir-4538	0	0		hsa-mir-4538	hsa-mir-4538	0	0		hsa-mir-4538	hsa-mir-4538	0	0
hsa-mir-4539	hsa-mir-4539	0	0		hsa-mir-4539	hsa-mir-4539	0	0		hsa-mir-4539	hsa-mir-4539	0	0		hsa-mir-4539	hsa-mir-4539	0	0
hsa-mir-454	hsa-mir-454-5p	10	0.870292		hsa-mir-454	hsa-mir-454-5p	8	0.736985		hsa-mir-454	hsa-mir-454-5p	3	0.282031		hsa-mir-454	hsa-mir-454-5p	9	0.784137
hsa-mir-454	hsa-mir-454-3p	19	1.65355		hsa-mir-454	hsa-mir-454-3p	6	0.552739		hsa-mir-454	hsa-mir-454-3p	3	0.282031		hsa-mir-454	hsa-mir-454-3p	6	0.522758
hsa-mir-4540	hsa-mir-4540	0	0		hsa-mir-4540	hsa-mir-4540	0	0		hsa-mir-4540	hsa-mir-4540	0	0		hsa-mir-4540	hsa-mir-4540	0	0
hsa-mir-455	hsa-mir-455-5p	0	0		hsa-mir-455	hsa-mir-455-5p	0	0		hsa-mir-455	hsa-mir-455-5p	2	0.188021		hsa-mir-455	hsa-mir-455-5p	0	0
hsa-mir-455	hsa-mir-455-3p	0	0		hsa-mir-455	hsa-mir-455-3p	0	0		hsa-mir-455	hsa-mir-455-3p	0	0		hsa-mir-455	hsa-mir-455-3p	0	0
hsa-mir-4632	hsa-mir-4632-5p	11	0.957321		hsa-mir-4632	hsa-mir-4632-5p	20	1.84246		hsa-mir-4632	hsa-mir-4632-5p	14	1.31615		hsa-mir-4632	hsa-mir-4632-5p	53	4.6177
hsa-mir-4632	hsa-mir-4632-3p	1	0.0870292		hsa-mir-4632	hsa-mir-4632-3p	1	0.0921231		hsa-mir-4632	hsa-mir-4632-3p	0	0		hsa-mir-4632	hsa-mir-4632-3p	1	0.0871263
hsa-mir-4633	hsa-mir-4633-5p	0	0		hsa-mir-4633	hsa-mir-4633-5p	0	0		hsa-mir-4633	hsa-mir-4633-5p	0	0		hsa-mir-4633	hsa-mir-4633-5p	0	0
hsa-mir-4633	hsa-mir-4633-3p	0	0		hsa-mir-4633	hsa-mir-4633-3p	0	0		hsa-mir-4633	hsa-mir-4633-3p	0	0		hsa-mir-4633	hsa-mir-4633-3p	0	0
hsa-mir-4634	hsa-mir-4634	0	0		hsa-mir-4634	hsa-mir-4634	0	0		hsa-mir-4634	hsa-mir-4634	0	0		hsa-mir-4634	hsa-mir-4634	0	0
hsa-mir-4635	hsa-mir-4635	2	0.174058		hsa-mir-4635	hsa-mir-4635	1	0.0921231		hsa-mir-4635	hsa-mir-4635	5	0.470052		hsa-mir-4635	hsa-mir-4635	3	0.261379
hsa-mir-4636	hsa-mir-4636	0	0		hsa-mir-4636	hsa-mir-4636	0	0		hsa-mir-4636	hsa-mir-4636	0	0		hsa-mir-4636	hsa-mir-4636	0	0
hsa-mir-4637	hsa-mir-4637	3	0.261087		hsa-mir-4637	hsa-mir-4637	2	0.184246		hsa-mir-4637	hsa-mir-4637	3	0.282031		hsa-mir-4637	hsa-mir-4637	3	0.261379
hsa-mir-4638	hsa-mir-4638-5p	5	0.435146		hsa-mir-4638	hsa-mir-4638-5p	0	0		hsa-mir-4638	hsa-mir-4638-5p	0	0		hsa-mir-4638	hsa-mir-4638-5p	3	0.261379
hsa-mir-4638	hsa-mir-4638-3p	2	0.174058		hsa-mir-4638	hsa-mir-4638-3p	5	0.460616		hsa-mir-4638	hsa-mir-4638-3p	2	0.188021		hsa-mir-4638	hsa-mir-4638-3p	5	0.435632
hsa-mir-4639	hsa-mir-4639-5p	0	0		hsa-mir-4639	hsa-mir-4639-5p	0	0		hsa-mir-4639	hsa-mir-4639-5p	0	0		hsa-mir-4639	hsa-mir-4639-5p	0	0
hsa-mir-4639	hsa-mir-4639-3p	0	0		hsa-mir-4639	hsa-mir-4639-3p	0	0		hsa-mir-4639	hsa-mir-4639-3p	0	0		hsa-mir-4639	hsa-mir-4639-3p	0	0
hsa-mir-4640	hsa-mir-4640-5p	0	0		hsa-mir-4640	hsa-mir-4640-5p	0	0		hsa-mir-4640	hsa-mir-4640-5p	0	0		hsa-mir-4640	hsa-mir-4640-5p	5	0.435632
hsa-mir-4640	hsa-mir-4640-3p	0	0		hsa-mir-4640	hsa-mir-4640-3p	0	0		hsa-mir-4640	hsa-mir-4640-3p	0	0		hsa-mir-4640	hsa-mir-4640-3p	0	0
hsa-mir-4641	hsa-mir-4641	2	0.174058		hsa-mir-4641	hsa-mir-4641	0	0		hsa-mir-4641	hsa-mir-4641	0	0		hsa-mir-4641	hsa-mir-4641	25	2.17816
hsa-mir-4642	hsa-mir-4642	2	0.174058		hsa-mir-4642	hsa-mir-4642	9	0.829108		hsa-mir-4642	hsa-mir-4642	3	0.282031		hsa-mir-4642	hsa-mir-4642	7	0.609884
hsa-mir-4643	hsa-mir-4643	0	0		hsa-mir-4643	hsa-mir-4643	0	0		hsa-mir-4643	hsa-mir-4643	0	0		hsa-mir-4643	hsa-mir-4643	0	0
hsa-mir-4644	hsa-mir-4644	6	0.522175		hsa-mir-4644	hsa-mir-4644	7	0.644862		hsa-mir-4644	hsa-mir-4644	3	0.282031		hsa-mir-4644	hsa-mir-4644	18	1.56827
hsa-mir-4645	hsa-mir-4645-5p	0	0		hsa-mir-4645	hsa-mir-4645-5p	0	0		hsa-mir-4645	hsa-mir-4645-5p	0	0		hsa-mir-4645	hsa-mir-4645-5p	0	0
hsa-mir-4645	hsa-mir-4645-3p	13	1.13138		hsa-mir-4645	hsa-mir-4645-3p	0	0		hsa-mir-4645	hsa-mir-4645-3p	0	0		hsa-mir-4645	hsa-mir-4645-3p	30	2.61379
hsa-mir-4646	hsa-mir-4646-5p	5	0.435146		hsa-mir-4646	hsa-mir-4646-5p	0	0		hsa-mir-4646	hsa-mir-4646-5p	0	0		hsa-mir-4646	hsa-mir-4646-5p	12	1.04552
hsa-mir-4646	hsa-mir-4646-3p	0	0		hsa-mir-4646	hsa-mir-4646-3p	0	0		hsa-mir-4646	hsa-mir-4646-3p	0	0		hsa-mir-4646	hsa-mir-4646-3p	0	0
hsa-mir-4647	hsa-mir-4647	7	0.609204		hsa-mir-4647	hsa-mir-4647	3	0.276369		hsa-mir-4647	hsa-mir-4647	2	0.188021		hsa-mir-4647	hsa-mir-4647	5	0.435632
hsa-mir-4648	hsa-mir-4648	0	0		hsa-mir-4648	hsa-mir-4648	0	0		hsa-mir-4648	hsa-mir-4648	0	0		hsa-mir-4648	hsa-mir-4648	0	0
hsa-mir-4649	hsa-mir-4649-5p	0	0		hsa-mir-4649	hsa-mir-4649-5p	0	0		hsa-mir-4649	hsa-mir-4649-5p	0	0		hsa-mir-4649	hsa-mir-4649-5p	0	0
hsa-mir-4649	hsa-mir-4649-3p	0	0		hsa-mir-4649	hsa-mir-4649-3p	0	0		hsa-mir-4649	hsa-mir-4649-3p	0	0		hsa-mir-4649	hsa-mir-4649-3p	0	0
hsa-mir-4650	hsa-mir-4650-5p	0	0		hsa-mir-4650	hsa-mir-4650-5p	0	0		hsa-mir-4650	hsa-mir-4650-5p	0	0		hsa-mir-4650	hsa-mir-4650-5p	0	0
hsa-mir-4650	hsa-mir-4650-3p	0	0		hsa-mir-4650	hsa-mir-4650-3p	0	0		hsa-mir-4650	hsa-mir-4650-3p	0	0		hsa-mir-4650	hsa-mir-4650-3p	0	0
hsa-mir-4651	hsa-mir-4651	14	1.21841		hsa-mir-4651	hsa-mir-4651	36	3.31643		hsa-mir-4651	hsa-mir-4651	20	1.88021		hsa-mir-4651	hsa-mir-4651	10	0.871263
hsa-mir-4652	hsa-mir-4652-5p	0	0		hsa-mir-4652	hsa-mir-4652-5p	0	0		hsa-mir-4652	hsa-mir-4652-5p	0	0		hsa-mir-4652	hsa-mir-4652-5p	0	0
hsa-mir-4652	hsa-mir-4652-3p	0	0		hsa-mir-4652	hsa-mir-4652-3p	0	0		hsa-mir-4652	hsa-mir-4652-3p	0	0		hsa-mir-4652	hsa-mir-4652-3p	0	0
hsa-mir-4653	hsa-mir-4653-5p	0	0		hsa-mir-4653	hsa-mir-4653-5p	0	0		hsa-mir-4653	hsa-mir-4653-5p	0	0		hsa-mir-4653	hsa-mir-4653-5p	0	0
hsa-mir-4653	hsa-mir-4653-3p	4	0.348117		hsa-mir-4653	hsa-mir-4653-3p	4	0.368492		hsa-mir-4653	hsa-mir-4653-3p	4	0.376042		hsa-mir-4653	hsa-mir-4653-3p	44	3.83356
hsa-mir-4654	hsa-mir-4654	7	0.609204		hsa-mir-4654	hsa-mir-4654	0	0		hsa-mir-4654	hsa-mir-4654	6	0.564063		hsa-mir-4654	hsa-mir-4654	6	0.522758
hsa-mir-4655	hsa-mir-4655-5p	0	0		hsa-mir-4655	hsa-mir-4655-5p	0	0		hsa-mir-4655	hsa-mir-4655-5p	7	0.658073		hsa-mir-4655	hsa-mir-4655-5p	0	0
hsa-mir-4655	hsa-mir-4655-3p	0	0		hsa-mir-4655	hsa-mir-4655-3p	0	0		hsa-mir-4655	hsa-mir-4655-3p	0	0		hsa-mir-4655	hsa-mir-4655-3p	0	0
hsa-mir-4656	hsa-mir-4656	3	0.261087		hsa-mir-4656	hsa-mir-4656	1	0.0921231		hsa-mir-4656	hsa-mir-4656	0	0		hsa-mir-4656	hsa-mir-4656	3	0.261379
hsa-mir-4657	hsa-mir-4657	24	2.0887		hsa-mir-4657	hsa-mir-4657	26	2.3952		hsa-mir-4657	hsa-mir-4657	15	1.41016		hsa-mir-4657	hsa-mir-4657	22	1.91678
hsa-mir-4658	hsa-mir-4658	0	0		hsa-mir-4658	hsa-mir-4658	0	0		hsa-mir-4658	hsa-mir-4658	0	0		hsa-mir-4658	hsa-mir-4658	0	0
hsa-mir-4659a	hsa-mir-4659a-5p	0	0		hsa-mir-4659a	hsa-mir-4659a-5p	0	0		hsa-mir-4659a	hsa-mir-4659a-5p	0	0		hsa-mir-4659a	hsa-mir-4659a-5p	0	0
hsa-mir-4659a	hsa-mir-4659a-3p	0	0		hsa-mir-4659a	hsa-mir-4659a-3p	0	0		hsa-mir-4659a	hsa-mir-4659a-3p	0	0		hsa-mir-4659a	hsa-mir-4659a-3p	4	0.348505
hsa-mir-4659b	hsa-mir-4659b-5p	1	0.0870292		hsa-mir-4659b	hsa-mir-4659b-5p	6	0.552739		hsa-mir-4659b	hsa-mir-4659b-5p	1	0.0940104		hsa-mir-4659b	hsa-mir-4659b-5p	13	1.13264
hsa-mir-4659b	hsa-mir-4659b-3p	3	0.261087		hsa-mir-4659b	hsa-mir-4659b-3p	0	0		hsa-mir-4659b	hsa-mir-4659b-3p	4	0.376042		hsa-mir-4659b	hsa-mir-4659b-3p	6	0.522758
hsa-mir-466	hsa-mir-466	0	0		hsa-mir-466	hsa-mir-466	0	0		hsa-mir-466	hsa-mir-466	0	0		hsa-mir-466	hsa-mir-466	0	0
hsa-mir-4660	hsa-mir-4660	181	15.7523		hsa-mir-4660	hsa-mir-4660	75	6.90923		hsa-mir-4660	hsa-mir-4660	135	12.6914		hsa-mir-4660	hsa-mir-4660	603	52.5372
hsa-mir-4661	hsa-mir-4661-5p	1	0.0870292		hsa-mir-4661	hsa-mir-4661-5p	2	0.184246		hsa-mir-4661	hsa-mir-4661-5p	0	0		hsa-mir-4661	hsa-mir-4661-5p	2	0.174253
hsa-mir-4661	hsa-mir-4661-3p	0	0		hsa-mir-4661	hsa-mir-4661-3p	0	0		hsa-mir-4661	hsa-mir-4661-3p	0	0		hsa-mir-4661	hsa-mir-4661-3p	0	0
hsa-mir-4662a	hsa-mir-4662a-5p	1	0.0870292		hsa-mir-4662a	hsa-mir-4662a-5p	1	0.0921231		hsa-mir-4662a	hsa-mir-4662a-5p	0	0		hsa-mir-4662a	hsa-mir-4662a-5p	0	0
hsa-mir-4662a	hsa-mir-4662a-3p	1	0.0870292		hsa-mir-4662a	hsa-mir-4662a-3p	0	0		hsa-mir-4662a	hsa-mir-4662a-3p	0	0		hsa-mir-4662a	hsa-mir-4662a-3p	1	0.0871263
hsa-mir-4662b	hsa-mir-4662b	0	0		hsa-mir-4662b	hsa-mir-4662b	0	0		hsa-mir-4662b	hsa-mir-4662b	0	0		hsa-mir-4662b	hsa-mir-4662b	5	0.435632
hsa-mir-4663	hsa-mir-4663	25	2.17573		hsa-mir-4663	hsa-mir-4663	0	0		hsa-mir-4663	hsa-mir-4663	0	0		hsa-mir-4663	hsa-mir-4663	0	0
hsa-mir-4664	hsa-mir-4664-5p	5	0.435146		hsa-mir-4664	hsa-mir-4664-5p	2	0.184246		hsa-mir-4664	hsa-mir-4664-5p	0	0		hsa-mir-4664	hsa-mir-4664-5p	3	0.261379
hsa-mir-4664	hsa-mir-4664-3p	0	0		hsa-mir-4664	hsa-mir-4664-3p	0	0		hsa-mir-4664	hsa-mir-4664-3p	0	0		hsa-mir-4664	hsa-mir-4664-3p	0	0
hsa-mir-4665	hsa-mir-4665-5p	15	1.30544		hsa-mir-4665	hsa-mir-4665-5p	2	0.184246		hsa-mir-4665	hsa-mir-4665-5p	4	0.376042		hsa-mir-4665	hsa-mir-4665-5p	30	2.61379
hsa-mir-4665	hsa-mir-4665-3p	0	0		hsa-mir-4665	hsa-mir-4665-3p	0	0		hsa-mir-4665	hsa-mir-4665-3p	0	0		hsa-mir-4665	hsa-mir-4665-3p	0	0
hsa-mir-4666a	hsa-mir-4666a-5p	0	0		hsa-mir-4666a	hsa-mir-4666a-5p	0	0		hsa-mir-4666a	hsa-mir-4666a-5p	0	0		hsa-mir-4666a	hsa-mir-4666a-5p	0	0
hsa-mir-4666a	hsa-mir-4666a-3p	0	0		hsa-mir-4666a	hsa-mir-4666a-3p	0	0		hsa-mir-4666a	hsa-mir-4666a-3p	0	0		hsa-mir-4666a	hsa-mir-4666a-3p	0	0
hsa-mir-4666b	hsa-mir-4666b	0	0		hsa-mir-4666b	hsa-mir-4666b	0	0		hsa-mir-4666b	hsa-mir-4666b	0	0		hsa-mir-4666b	hsa-mir-4666b	0	0
hsa-mir-4667	hsa-mir-4667-5p	17	1.4795		hsa-mir-4667	hsa-mir-4667-5p	7	0.644862		hsa-mir-4667	hsa-mir-4667-5p	4	0.376042		hsa-mir-4667	hsa-mir-4667-5p	16	1.39402
hsa-mir-4667	hsa-mir-4667-3p	0	0		hsa-mir-4667	hsa-mir-4667-3p	0	0		hsa-mir-4667	hsa-mir-4667-3p	0	0		hsa-mir-4667	hsa-mir-4667-3p	0	0
hsa-mir-4668	hsa-mir-4668-5p	4	0.348117		hsa-mir-4668	hsa-mir-4668-5p	0	0		hsa-mir-4668	hsa-mir-4668-5p	4	0.376042		hsa-mir-4668	hsa-mir-4668-5p	0	0
hsa-mir-4668	hsa-mir-4668-3p	2	0.174058		hsa-mir-4668	hsa-mir-4668-3p	0	0		hsa-mir-4668	hsa-mir-4668-3p	0	0		hsa-mir-4668	hsa-mir-4668-3p	0	0
hsa-mir-4669	hsa-mir-4669	2	0.174058		hsa-mir-4669	hsa-mir-4669	0	0		hsa-mir-4669	hsa-mir-4669	5	0.470052		hsa-mir-4669	hsa-mir-4669	6	0.522758
hsa-mir-4670	hsa-mir-4670-5p	1	0.0870292		hsa-mir-4670	hsa-mir-4670-5p	0	0		hsa-mir-4670	hsa-mir-4670-5p	1	0.0940104		hsa-mir-4670	hsa-mir-4670-5p	0	0
hsa-mir-4670	hsa-mir-4670-3p	0	0		hsa-mir-4670	hsa-mir-4670-3p	0	0		hsa-mir-4670	hsa-mir-4670-3p	0	0		hsa-mir-4670	hsa-mir-4670-3p	0	0
hsa-mir-4671	hsa-mir-4671-5p	0	0		hsa-mir-4671	hsa-mir-4671-5p	0	0		hsa-mir-4671	hsa-mir-4671-5p	0	0		hsa-mir-4671	hsa-mir-4671-5p	0	0
hsa-mir-4671	hsa-mir-4671-3p	0	0		hsa-mir-4671	hsa-mir-4671-3p	0	0		hsa-mir-4671	hsa-mir-4671-3p	0	0		hsa-mir-4671	hsa-mir-4671-3p	0	0
hsa-mir-4672	hsa-mir-4672	3	0.261087		hsa-mir-4672	hsa-mir-4672	4	0.368492		hsa-mir-4672	hsa-mir-4672	8	0.752083		hsa-mir-4672	hsa-mir-4672	1	0.0871263
hsa-mir-4673	hsa-mir-4673	2	0.174058		hsa-mir-4673	hsa-mir-4673	4	0.368492		hsa-mir-4673	hsa-mir-4673	5	0.470052		hsa-mir-4673	hsa-mir-4673	2	0.174253
hsa-mir-4674	hsa-mir-4674	2	0.174058		hsa-mir-4674	hsa-mir-4674	1	0.0921231		hsa-mir-4674	hsa-mir-4674	0	0		hsa-mir-4674	hsa-mir-4674	5	0.435632
hsa-mir-4675	hsa-mir-4675	0	0		hsa-mir-4675	hsa-mir-4675	0	0		hsa-mir-4675	hsa-mir-4675	1	0.0940104		hsa-mir-4675	hsa-mir-4675	0	0
hsa-mir-4676	hsa-mir-4676-5p	6	0.522175		hsa-mir-4676	hsa-mir-4676-5p	9	0.829108		hsa-mir-4676	hsa-mir-4676-5p	17	1.59818		hsa-mir-4676	hsa-mir-4676-5p	30	2.61379
hsa-mir-4676	hsa-mir-4676-3p	0	0		hsa-mir-4676	hsa-mir-4676-3p	0	0		hsa-mir-4676	hsa-mir-4676-3p	0	0		hsa-mir-4676	hsa-mir-4676-3p	0	0
hsa-mir-4677	hsa-mir-4677-5p	0	0		hsa-mir-4677	hsa-mir-4677-5p	0	0		hsa-mir-4677	hsa-mir-4677-5p	6	0.564063		hsa-mir-4677	hsa-mir-4677-5p	0	0
hsa-mir-4677	hsa-mir-4677-3p	14	1.21841		hsa-mir-4677	hsa-mir-4677-3p	18	1.65822		hsa-mir-4677	hsa-mir-4677-3p	25	2.35026		hsa-mir-4677	hsa-mir-4677-3p	36	3.13655
hsa-mir-4678	hsa-mir-4678	0	0		hsa-mir-4678	hsa-mir-4678	3	0.276369		hsa-mir-4678	hsa-mir-4678	1	0.0940104		hsa-mir-4678	hsa-mir-4678	0	0
hsa-mir-4679	hsa-mir-4679	0	0		hsa-mir-4679	hsa-mir-4679	0	0		hsa-mir-4679	hsa-mir-4679	0	0		hsa-mir-4679	hsa-mir-4679	0	0
hsa-mir-4680	hsa-mir-4680-5p	0	0		hsa-mir-4680	hsa-mir-4680-5p	10	0.921231		hsa-mir-4680	hsa-mir-4680-5p	0	0		hsa-mir-4680	hsa-mir-4680-5p	1	0.0871263
hsa-mir-4680	hsa-mir-4680-3p	2	0.174058		hsa-mir-4680	hsa-mir-4680-3p	0	0		hsa-mir-4680	hsa-mir-4680-3p	0	0		hsa-mir-4680	hsa-mir-4680-3p	0	0
hsa-mir-4681	hsa-mir-4681	0	0		hsa-mir-4681	hsa-mir-4681	0	0		hsa-mir-4681	hsa-mir-4681	0	0		hsa-mir-4681	hsa-mir-4681	0	0
hsa-mir-4682	hsa-mir-4682	0	0		hsa-mir-4682	hsa-mir-4682	2	0.184246		hsa-mir-4682	hsa-mir-4682	0	0		hsa-mir-4682	hsa-mir-4682	0	0
hsa-mir-4683	hsa-mir-4683	0	0		hsa-mir-4683	hsa-mir-4683	4	0.368492		hsa-mir-4683	hsa-mir-4683	0	0		hsa-mir-4683	hsa-mir-4683	0	0
hsa-mir-4684	hsa-mir-4684-5p	0	0		hsa-mir-4684	hsa-mir-4684-5p	0	0		hsa-mir-4684	hsa-mir-4684-5p	0	0		hsa-mir-4684	hsa-mir-4684-5p	0	0
hsa-mir-4684	hsa-mir-4684-3p	0	0		hsa-mir-4684	hsa-mir-4684-3p	0	0		hsa-mir-4684	hsa-mir-4684-3p	0	0		hsa-mir-4684	hsa-mir-4684-3p	2	0.174253
hsa-mir-4685	hsa-mir-4685-5p	0	0		hsa-mir-4685	hsa-mir-4685-5p	0	0		hsa-mir-4685	hsa-mir-4685-5p	3	0.282031		hsa-mir-4685	hsa-mir-4685-5p	0	0
hsa-mir-4685	hsa-mir-4685-3p	3	0.261087		hsa-mir-4685	hsa-mir-4685-3p	0	0		hsa-mir-4685	hsa-mir-4685-3p	5	0.470052		hsa-mir-4685	hsa-mir-4685-3p	48	4.18206
hsa-mir-4686	hsa-mir-4686	0	0		hsa-mir-4686	hsa-mir-4686	0	0		hsa-mir-4686	hsa-mir-4686	0	0		hsa-mir-4686	hsa-mir-4686	0	0
hsa-mir-4687	hsa-mir-4687-5p	0	0		hsa-mir-4687	hsa-mir-4687-5p	0	0		hsa-mir-4687	hsa-mir-4687-5p	0	0		hsa-mir-4687	hsa-mir-4687-5p	0	0
hsa-mir-4687	hsa-mir-4687-3p	8	0.696233		hsa-mir-4687	hsa-mir-4687-3p	13	1.1976		hsa-mir-4687	hsa-mir-4687-3p	9	0.846094		hsa-mir-4687	hsa-mir-4687-3p	10	0.871263
hsa-mir-4688	hsa-mir-4688	9	0.783262		hsa-mir-4688	hsa-mir-4688	14	1.28972		hsa-mir-4688	hsa-mir-4688	6	0.564063		hsa-mir-4688	hsa-mir-4688	17	1.48115
hsa-mir-4689	hsa-mir-4689	0	0		hsa-mir-4689	hsa-mir-4689	2	0.184246		hsa-mir-4689	hsa-mir-4689	4	0.376042		hsa-mir-4689	hsa-mir-4689	0	0
hsa-mir-4690	hsa-mir-4690-5p	0	0		hsa-mir-4690	hsa-mir-4690-5p	0	0		hsa-mir-4690	hsa-mir-4690-5p	0	0		hsa-mir-4690	hsa-mir-4690-5p	0	0
hsa-mir-4690	hsa-mir-4690-3p	5	0.435146		hsa-mir-4690	hsa-mir-4690-3p	1	0.0921231		hsa-mir-4690	hsa-mir-4690-3p	0	0		hsa-mir-4690	hsa-mir-4690-3p	2	0.174253
hsa-mir-4691	hsa-mir-4691-5p	0	0		hsa-mir-4691	hsa-mir-4691-5p	0	0		hsa-mir-4691	hsa-mir-4691-5p	0	0		hsa-mir-4691	hsa-mir-4691-5p	0	0
hsa-mir-4691	hsa-mir-4691-3p	2	0.174058		hsa-mir-4691	hsa-mir-4691-3p	2	0.184246		hsa-mir-4691	hsa-mir-4691-3p	1	0.0940104		hsa-mir-4691	hsa-mir-4691-3p	4	0.348505
hsa-mir-4692	hsa-mir-4692	0	0		hsa-mir-4692	hsa-mir-4692	0	0		hsa-mir-4692	hsa-mir-4692	0	0		hsa-mir-4692	hsa-mir-4692	0	0
hsa-mir-4693	hsa-mir-4693-5p	0	0		hsa-mir-4693	hsa-mir-4693-5p	0	0		hsa-mir-4693	hsa-mir-4693-5p	0	0		hsa-mir-4693	hsa-mir-4693-5p	0	0
hsa-mir-4693	hsa-mir-4693-3p	0	0		hsa-mir-4693	hsa-mir-4693-3p	0	0		hsa-mir-4693	hsa-mir-4693-3p	0	0		hsa-mir-4693	hsa-mir-4693-3p	0	0
hsa-mir-4694	hsa-mir-4694-5p	0	0		hsa-mir-4694	hsa-mir-4694-5p	0	0		hsa-mir-4694	hsa-mir-4694-5p	0	0		hsa-mir-4694	hsa-mir-4694-5p	0	0
hsa-mir-4694	hsa-mir-4694-3p	0	0		hsa-mir-4694	hsa-mir-4694-3p	0	0		hsa-mir-4694	hsa-mir-4694-3p	0	0		hsa-mir-4694	hsa-mir-4694-3p	0	0
hsa-mir-4695	hsa-mir-4695-5p	0	0		hsa-mir-4695	hsa-mir-4695-5p	4	0.368492		hsa-mir-4695	hsa-mir-4695-5p	0	0		hsa-mir-4695	hsa-mir-4695-5p	6	0.522758
hsa-mir-4695	hsa-mir-4695-3p	0	0		hsa-mir-4695	hsa-mir-4695-3p	0	0		hsa-mir-4695	hsa-mir-4695-3p	0	0		hsa-mir-4695	hsa-mir-4695-3p	0	0
hsa-mir-4696	hsa-mir-4696	0	0		hsa-mir-4696	hsa-mir-4696	0	0		hsa-mir-4696	hsa-mir-4696	0	0		hsa-mir-4696	hsa-mir-4696	0	0
hsa-mir-4697	hsa-mir-4697-5p	0	0		hsa-mir-4697	hsa-mir-4697-5p	0	0		hsa-mir-4697	hsa-mir-4697-5p	0	0		hsa-mir-4697	hsa-mir-4697-5p	0	0
hsa-mir-4697	hsa-mir-4697-3p	0	0		hsa-mir-4697	hsa-mir-4697-3p	0	0		hsa-mir-4697	hsa-mir-4697-3p	0	0		hsa-mir-4697	hsa-mir-4697-3p	0	0
hsa-mir-4698	hsa-mir-4698	0	0		hsa-mir-4698	hsa-mir-4698	0	0		hsa-mir-4698	hsa-mir-4698	0	0		hsa-mir-4698	hsa-mir-4698	0	0
hsa-mir-4699	hsa-mir-4699-5p	4	0.348117		hsa-mir-4699	hsa-mir-4699-5p	0	0		hsa-mir-4699	hsa-mir-4699-5p	0	0		hsa-mir-4699	hsa-mir-4699-5p	0	0
hsa-mir-4699	hsa-mir-4699-3p	0	0		hsa-mir-4699	hsa-mir-4699-3p	0	0		hsa-mir-4699	hsa-mir-4699-3p	0	0		hsa-mir-4699	hsa-mir-4699-3p	0	0
hsa-mir-4700	hsa-mir-4700-5p	52	4.52552		hsa-mir-4700	hsa-mir-4700-5p	31	2.85582		hsa-mir-4700	hsa-mir-4700-5p	51	4.79453		hsa-mir-4700	hsa-mir-4700-5p	45	3.92068
hsa-mir-4700	hsa-mir-4700-3p	0	0		hsa-mir-4700	hsa-mir-4700-3p	0	0		hsa-mir-4700	hsa-mir-4700-3p	0	0		hsa-mir-4700	hsa-mir-4700-3p	0	0
hsa-mir-4701	hsa-mir-4701-5p	0	0		hsa-mir-4701	hsa-mir-4701-5p	0	0		hsa-mir-4701	hsa-mir-4701-5p	0	0		hsa-mir-4701	hsa-mir-4701-5p	0	0
hsa-mir-4701	hsa-mir-4701-3p	0	0		hsa-mir-4701	hsa-mir-4701-3p	1	0.0921231		hsa-mir-4701	hsa-mir-4701-3p	0	0		hsa-mir-4701	hsa-mir-4701-3p	3	0.261379
hsa-mir-4703	hsa-mir-4703-5p	0	0		hsa-mir-4703	hsa-mir-4703-5p	0	0		hsa-mir-4703	hsa-mir-4703-5p	0	0		hsa-mir-4703	hsa-mir-4703-5p	0	0
hsa-mir-4703	hsa-mir-4703-3p	0	0		hsa-mir-4703	hsa-mir-4703-3p	4	0.368492		hsa-mir-4703	hsa-mir-4703-3p	0	0		hsa-mir-4703	hsa-mir-4703-3p	0	0
hsa-mir-4704	hsa-mir-4704-5p	0	0		hsa-mir-4704	hsa-mir-4704-5p	0	0		hsa-mir-4704	hsa-mir-4704-5p	0	0		hsa-mir-4704	hsa-mir-4704-5p	0	0
hsa-mir-4704	hsa-mir-4704-3p	0	0		hsa-mir-4704	hsa-mir-4704-3p	0	0		hsa-mir-4704	hsa-mir-4704-3p	0	0		hsa-mir-4704	hsa-mir-4704-3p	0	0
hsa-mir-4705	hsa-mir-4705	0	0		hsa-mir-4705	hsa-mir-4705	0	0		hsa-mir-4705	hsa-mir-4705	0	0		hsa-mir-4705	hsa-mir-4705	0	0
hsa-mir-4706	hsa-mir-4706	0	0		hsa-mir-4706	hsa-mir-4706	0	0		hsa-mir-4706	hsa-mir-4706	0	0		hsa-mir-4706	hsa-mir-4706	0	0
hsa-mir-4707	hsa-mir-4707-5p	1	0.0870292		hsa-mir-4707	hsa-mir-4707-5p	3	0.276369		hsa-mir-4707	hsa-mir-4707-5p	0	0		hsa-mir-4707	hsa-mir-4707-5p	0	0
hsa-mir-4707	hsa-mir-4707-3p	21	1.82761		hsa-mir-4707	hsa-mir-4707-3p	15	1.38185		hsa-mir-4707	hsa-mir-4707-3p	28	2.63229		hsa-mir-4707	hsa-mir-4707-3p	115	10.0195
hsa-mir-4708	hsa-mir-4708-5p	0	0		hsa-mir-4708	hsa-mir-4708-5p	0	0		hsa-mir-4708	hsa-mir-4708-5p	0	0		hsa-mir-4708	hsa-mir-4708-5p	0	0
hsa-mir-4708	hsa-mir-4708-3p	0	0		hsa-mir-4708	hsa-mir-4708-3p	0	0		hsa-mir-4708	hsa-mir-4708-3p	0	0		hsa-mir-4708	hsa-mir-4708-3p	8	0.697011
hsa-mir-4709	hsa-mir-4709-5p	39	3.39414		hsa-mir-4709	hsa-mir-4709-5p	10	0.921231		hsa-mir-4709	hsa-mir-4709-5p	0	0		hsa-mir-4709	hsa-mir-4709-5p	78	6.79585
hsa-mir-4709	hsa-mir-4709-3p	0	0		hsa-mir-4709	hsa-mir-4709-3p	1	0.0921231		hsa-mir-4709	hsa-mir-4709-3p	3	0.282031		hsa-mir-4709	hsa-mir-4709-3p	0	0
hsa-mir-4710	hsa-mir-4710	0	0		hsa-mir-4710	hsa-mir-4710	5	0.460616		hsa-mir-4710	hsa-mir-4710	3	0.282031		hsa-mir-4710	hsa-mir-4710	10	0.871263
hsa-mir-4711	hsa-mir-4711-5p	0	0		hsa-mir-4711	hsa-mir-4711-5p	0	0		hsa-mir-4711	hsa-mir-4711-5p	0	0		hsa-mir-4711	hsa-mir-4711-5p	0	0
hsa-mir-4711	hsa-mir-4711-3p	0	0		hsa-mir-4711	hsa-mir-4711-3p	0	0		hsa-mir-4711	hsa-mir-4711-3p	0	0		hsa-mir-4711	hsa-mir-4711-3p	0	0
hsa-mir-4712	hsa-mir-4712-5p	0	0		hsa-mir-4712	hsa-mir-4712-5p	0	0		hsa-mir-4712	hsa-mir-4712-5p	0	0		hsa-mir-4712	hsa-mir-4712-5p	0	0
hsa-mir-4712	hsa-mir-4712-3p	2	0.174058		hsa-mir-4712	hsa-mir-4712-3p	0	0		hsa-mir-4712	hsa-mir-4712-3p	3	0.282031		hsa-mir-4712	hsa-mir-4712-3p	0	0
hsa-mir-4713	hsa-mir-4713-5p	0	0		hsa-mir-4713	hsa-mir-4713-5p	0	0		hsa-mir-4713	hsa-mir-4713-5p	0	0		hsa-mir-4713	hsa-mir-4713-5p	0	0
hsa-mir-4713	hsa-mir-4713-3p	0	0		hsa-mir-4713	hsa-mir-4713-3p	0	0		hsa-mir-4713	hsa-mir-4713-3p	0	0		hsa-mir-4713	hsa-mir-4713-3p	0	0
hsa-mir-4714	hsa-mir-4714-5p	0	0		hsa-mir-4714	hsa-mir-4714-5p	0	0		hsa-mir-4714	hsa-mir-4714-5p	0	0		hsa-mir-4714	hsa-mir-4714-5p	0	0
hsa-mir-4714	hsa-mir-4714-3p	0	0		hsa-mir-4714	hsa-mir-4714-3p	0	0		hsa-mir-4714	hsa-mir-4714-3p	0	0		hsa-mir-4714	hsa-mir-4714-3p	0	0
hsa-mir-4715	hsa-mir-4715-5p	6	0.522175		hsa-mir-4715	hsa-mir-4715-5p	3	0.276369		hsa-mir-4715	hsa-mir-4715-5p	0	0		hsa-mir-4715	hsa-mir-4715-5p	4	0.348505
hsa-mir-4715	hsa-mir-4715-3p	0	0		hsa-mir-4715	hsa-mir-4715-3p	0	0		hsa-mir-4715	hsa-mir-4715-3p	0	0		hsa-mir-4715	hsa-mir-4715-3p	0	0
hsa-mir-4716	hsa-mir-4716-5p	0	0		hsa-mir-4716	hsa-mir-4716-5p	0	0		hsa-mir-4716	hsa-mir-4716-5p	0	0		hsa-mir-4716	hsa-mir-4716-5p	0	0
hsa-mir-4716	hsa-mir-4716-3p	8	0.696233		hsa-mir-4716	hsa-mir-4716-3p	14	1.28972		hsa-mir-4716	hsa-mir-4716-3p	10	0.940104		hsa-mir-4716	hsa-mir-4716-3p	30	2.61379
hsa-mir-4717	hsa-mir-4717-5p	0	0		hsa-mir-4717	hsa-mir-4717-5p	0	0		hsa-mir-4717	hsa-mir-4717-5p	0	0		hsa-mir-4717	hsa-mir-4717-5p	0	0
hsa-mir-4717	hsa-mir-4717-3p	0	0		hsa-mir-4717	hsa-mir-4717-3p	0	0		hsa-mir-4717	hsa-mir-4717-3p	0	0		hsa-mir-4717	hsa-mir-4717-3p	0	0
hsa-mir-4718	hsa-mir-4718	0	0		hsa-mir-4718	hsa-mir-4718	0	0		hsa-mir-4718	hsa-mir-4718	0	0		hsa-mir-4718	hsa-mir-4718	0	0
hsa-mir-4719	hsa-mir-4719	0	0		hsa-mir-4719	hsa-mir-4719	0	0		hsa-mir-4719	hsa-mir-4719	0	0		hsa-mir-4719	hsa-mir-4719	0	0
hsa-mir-4720	hsa-mir-4720-5p	0	0		hsa-mir-4720	hsa-mir-4720-5p	0	0		hsa-mir-4720	hsa-mir-4720-5p	0	0		hsa-mir-4720	hsa-mir-4720-5p	0	0
hsa-mir-4720	hsa-mir-4720-3p	0	0		hsa-mir-4720	hsa-mir-4720-3p	0	0		hsa-mir-4720	hsa-mir-4720-3p	0	0		hsa-mir-4720	hsa-mir-4720-3p	0	0
hsa-mir-4721	hsa-mir-4721	0	0		hsa-mir-4721	hsa-mir-4721	0	0		hsa-mir-4721	hsa-mir-4721	0	0		hsa-mir-4721	hsa-mir-4721	9	0.784137
hsa-mir-4722	hsa-mir-4722-5p	15	1.30544		hsa-mir-4722	hsa-mir-4722-5p	5	0.460616		hsa-mir-4722	hsa-mir-4722-5p	1	0.0940104		hsa-mir-4722	hsa-mir-4722-5p	5	0.435632
hsa-mir-4722	hsa-mir-4722-3p	0	0		hsa-mir-4722	hsa-mir-4722-3p	0	0		hsa-mir-4722	hsa-mir-4722-3p	0	0		hsa-mir-4722	hsa-mir-4722-3p	0	0
hsa-mir-4723	hsa-mir-4723-5p	0	0		hsa-mir-4723	hsa-mir-4723-5p	4	0.368492		hsa-mir-4723	hsa-mir-4723-5p	0	0		hsa-mir-4723	hsa-mir-4723-5p	3	0.261379
hsa-mir-4723	hsa-mir-4723-3p	0	0		hsa-mir-4723	hsa-mir-4723-3p	0	0		hsa-mir-4723	hsa-mir-4723-3p	0	0		hsa-mir-4723	hsa-mir-4723-3p	0	0
hsa-mir-4724	hsa-mir-4724-5p	11	0.957321		hsa-mir-4724	hsa-mir-4724-5p	14	1.28972		hsa-mir-4724	hsa-mir-4724-5p	5	0.470052		hsa-mir-4724	hsa-mir-4724-5p	24	2.09103
hsa-mir-4724	hsa-mir-4724-3p	0	0		hsa-mir-4724	hsa-mir-4724-3p	0	0		hsa-mir-4724	hsa-mir-4724-3p	0	0		hsa-mir-4724	hsa-mir-4724-3p	0	0
hsa-mir-4725	hsa-mir-4725-5p	0	0		hsa-mir-4725	hsa-mir-4725-5p	0	0		hsa-mir-4725	hsa-mir-4725-5p	0	0		hsa-mir-4725	hsa-mir-4725-5p	11	0.95839
hsa-mir-4725	hsa-mir-4725-3p	0	0		hsa-mir-4725	hsa-mir-4725-3p	4	0.368492		hsa-mir-4725	hsa-mir-4725-3p	6	0.564063		hsa-mir-4725	hsa-mir-4725-3p	5	0.435632
hsa-mir-4726	hsa-mir-4726-5p	3	0.261087		hsa-mir-4726	hsa-mir-4726-5p	4	0.368492		hsa-mir-4726	hsa-mir-4726-5p	4	0.376042		hsa-mir-4726	hsa-mir-4726-5p	2	0.174253
hsa-mir-4726	hsa-mir-4726-3p	0	0		hsa-mir-4726	hsa-mir-4726-3p	0	0		hsa-mir-4726	hsa-mir-4726-3p	0	0		hsa-mir-4726	hsa-mir-4726-3p	0	0
hsa-mir-4727	hsa-mir-4727-5p	0	0		hsa-mir-4727	hsa-mir-4727-5p	0	0		hsa-mir-4727	hsa-mir-4727-5p	0	0		hsa-mir-4727	hsa-mir-4727-5p	0	0
hsa-mir-4727	hsa-mir-4727-3p	0	0		hsa-mir-4727	hsa-mir-4727-3p	0	0		hsa-mir-4727	hsa-mir-4727-3p	1	0.0940104		hsa-mir-4727	hsa-mir-4727-3p	3	0.261379
hsa-mir-4728	hsa-mir-4728-5p	3	0.261087		hsa-mir-4728	hsa-mir-4728-5p	1	0.0921231		hsa-mir-4728	hsa-mir-4728-5p	2	0.188021		hsa-mir-4728	hsa-mir-4728-5p	3	0.261379
hsa-mir-4728	hsa-mir-4728-3p	0	0		hsa-mir-4728	hsa-mir-4728-3p	0	0		hsa-mir-4728	hsa-mir-4728-3p	0	0		hsa-mir-4728	hsa-mir-4728-3p	0	0
hsa-mir-4729	hsa-mir-4729	0	0		hsa-mir-4729	hsa-mir-4729	0	0		hsa-mir-4729	hsa-mir-4729	12	1.12813		hsa-mir-4729	hsa-mir-4729	48	4.18206
hsa-mir-4730	hsa-mir-4730	0	0		hsa-mir-4730	hsa-mir-4730	0	0		hsa-mir-4730	hsa-mir-4730	0	0		hsa-mir-4730	hsa-mir-4730	0	0
hsa-mir-4731	hsa-mir-4731-5p	0	0		hsa-mir-4731	hsa-mir-4731-5p	0	0		hsa-mir-4731	hsa-mir-4731-5p	0	0		hsa-mir-4731	hsa-mir-4731-5p	2	0.174253
hsa-mir-4731	hsa-mir-4731-3p	0	0		hsa-mir-4731	hsa-mir-4731-3p	0	0		hsa-mir-4731	hsa-mir-4731-3p	0	0		hsa-mir-4731	hsa-mir-4731-3p	0	0
hsa-mir-4732	hsa-mir-4732-5p	266	23.1498		hsa-mir-4732	hsa-mir-4732-5p	198	18.2404		hsa-mir-4732	hsa-mir-4732-5p	162	15.2297		hsa-mir-4732	hsa-mir-4732-5p	133	11.5878
hsa-mir-4732	hsa-mir-4732-3p	0	0		hsa-mir-4732	hsa-mir-4732-3p	3	0.276369		hsa-mir-4732	hsa-mir-4732-3p	0	0		hsa-mir-4732	hsa-mir-4732-3p	0	0
hsa-mir-4733	hsa-mir-4733-5p	0	0		hsa-mir-4733	hsa-mir-4733-5p	0	0		hsa-mir-4733	hsa-mir-4733-5p	0	0		hsa-mir-4733	hsa-mir-4733-5p	0	0
hsa-mir-4733	hsa-mir-4733-3p	0	0		hsa-mir-4733	hsa-mir-4733-3p	0	0		hsa-mir-4733	hsa-mir-4733-3p	0	0		hsa-mir-4733	hsa-mir-4733-3p	0	0
hsa-mir-4734	hsa-mir-4734	7	0.609204		hsa-mir-4734	hsa-mir-4734	5	0.460616		hsa-mir-4734	hsa-mir-4734	4	0.376042		hsa-mir-4734	hsa-mir-4734	5	0.435632
hsa-mir-4735	hsa-mir-4735-5p	0	0		hsa-mir-4735	hsa-mir-4735-5p	0	0		hsa-mir-4735	hsa-mir-4735-5p	0	0		hsa-mir-4735	hsa-mir-4735-5p	0	0
hsa-mir-4735	hsa-mir-4735-3p	0	0		hsa-mir-4735	hsa-mir-4735-3p	0	0		hsa-mir-4735	hsa-mir-4735-3p	0	0		hsa-mir-4735	hsa-mir-4735-3p	0	0
hsa-mir-4736	hsa-mir-4736	8	0.696233		hsa-mir-4736	hsa-mir-4736	22	2.02671		hsa-mir-4736	hsa-mir-4736	5	0.470052		hsa-mir-4736	hsa-mir-4736	13	1.13264
hsa-mir-4737	hsa-mir-4737	0	0		hsa-mir-4737	hsa-mir-4737	0	0		hsa-mir-4737	hsa-mir-4737	0	0		hsa-mir-4737	hsa-mir-4737	0	0
hsa-mir-4738	hsa-mir-4738-5p	0	0		hsa-mir-4738	hsa-mir-4738-5p	0	0		hsa-mir-4738	hsa-mir-4738-5p	0	0		hsa-mir-4738	hsa-mir-4738-5p	0	0
hsa-mir-4738	hsa-mir-4738-3p	37	3.22008		hsa-mir-4738	hsa-mir-4738-3p	8	0.736985		hsa-mir-4738	hsa-mir-4738-3p	2	0.188021		hsa-mir-4738	hsa-mir-4738-3p	8	0.697011
hsa-mir-4739	hsa-mir-4739	1	0.0870292		hsa-mir-4739	hsa-mir-4739	0	0		hsa-mir-4739	hsa-mir-4739	4	0.376042		hsa-mir-4739	hsa-mir-4739	9	0.784137
hsa-mir-4740	hsa-mir-4740-5p	0	0		hsa-mir-4740	hsa-mir-4740-5p	0	0		hsa-mir-4740	hsa-mir-4740-5p	0	0		hsa-mir-4740	hsa-mir-4740-5p	0	0
hsa-mir-4740	hsa-mir-4740-3p	0	0		hsa-mir-4740	hsa-mir-4740-3p	0	0		hsa-mir-4740	hsa-mir-4740-3p	0	0		hsa-mir-4740	hsa-mir-4740-3p	0	0
hsa-mir-4741	hsa-mir-4741	5	0.435146		hsa-mir-4741	hsa-mir-4741	16	1.47397		hsa-mir-4741	hsa-mir-4741	9	0.846094		hsa-mir-4741	hsa-mir-4741	9	0.784137
hsa-mir-4742	hsa-mir-4742-5p	20	1.74058		hsa-mir-4742	hsa-mir-4742-5p	15	1.38185		hsa-mir-4742	hsa-mir-4742-5p	7	0.658073		hsa-mir-4742	hsa-mir-4742-5p	20	1.74253
hsa-mir-4742	hsa-mir-4742-3p	5	0.435146		hsa-mir-4742	hsa-mir-4742-3p	7	0.644862		hsa-mir-4742	hsa-mir-4742-3p	4	0.376042		hsa-mir-4742	hsa-mir-4742-3p	4	0.348505
hsa-mir-4743	hsa-mir-4743-5p	250	21.7573		hsa-mir-4743	hsa-mir-4743-5p	79	7.27773		hsa-mir-4743	hsa-mir-4743-5p	195	18.332		hsa-mir-4743	hsa-mir-4743-5p	941	81.9859
hsa-mir-4743	hsa-mir-4743-3p	0	0		hsa-mir-4743	hsa-mir-4743-3p	0	0		hsa-mir-4743	hsa-mir-4743-3p	0	0		hsa-mir-4743	hsa-mir-4743-3p	0	0
hsa-mir-4744	hsa-mir-4744	0	0		hsa-mir-4744	hsa-mir-4744	2	0.184246		hsa-mir-4744	hsa-mir-4744	1	0.0940104		hsa-mir-4744	hsa-mir-4744	0	0
hsa-mir-4745	hsa-mir-4745-5p	2	0.174058		hsa-mir-4745	hsa-mir-4745-5p	3	0.276369		hsa-mir-4745	hsa-mir-4745-5p	5	0.470052		hsa-mir-4745	hsa-mir-4745-5p	4	0.348505
hsa-mir-4745	hsa-mir-4745-3p	0	0		hsa-mir-4745	hsa-mir-4745-3p	0	0		hsa-mir-4745	hsa-mir-4745-3p	0	0		hsa-mir-4745	hsa-mir-4745-3p	0	0
hsa-mir-4746	hsa-mir-4746-5p	6	0.522175		hsa-mir-4746	hsa-mir-4746-5p	1	0.0921231		hsa-mir-4746	hsa-mir-4746-5p	4	0.376042		hsa-mir-4746	hsa-mir-4746-5p	0	0
hsa-mir-4746	hsa-mir-4746-3p	0	0		hsa-mir-4746	hsa-mir-4746-3p	0	0		hsa-mir-4746	hsa-mir-4746-3p	0	0		hsa-mir-4746	hsa-mir-4746-3p	0	0
hsa-mir-4747	hsa-mir-4747-5p	14	1.21841		hsa-mir-4747	hsa-mir-4747-5p	3	0.276369		hsa-mir-4747	hsa-mir-4747-5p	10	0.940104		hsa-mir-4747	hsa-mir-4747-5p	35	3.04942
hsa-mir-4747	hsa-mir-4747-3p	0	0		hsa-mir-4747	hsa-mir-4747-3p	0	0		hsa-mir-4747	hsa-mir-4747-3p	1	0.0940104		hsa-mir-4747	hsa-mir-4747-3p	0	0
hsa-mir-4748	hsa-mir-4748	7	0.609204		hsa-mir-4748	hsa-mir-4748	0	0		hsa-mir-4748	hsa-mir-4748	1	0.0940104		hsa-mir-4748	hsa-mir-4748	5	0.435632
hsa-mir-4749	hsa-mir-4749-5p	7	0.609204		hsa-mir-4749	hsa-mir-4749-5p	9	0.829108		hsa-mir-4749	hsa-mir-4749-5p	5	0.470052		hsa-mir-4749	hsa-mir-4749-5p	5	0.435632
hsa-mir-4749	hsa-mir-4749-3p	0	0		hsa-mir-4749	hsa-mir-4749-3p	0	0		hsa-mir-4749	hsa-mir-4749-3p	0	0		hsa-mir-4749	hsa-mir-4749-3p	0	0
hsa-mir-4750	hsa-mir-4750-5p	32	2.78493		hsa-mir-4750	hsa-mir-4750-5p	25	2.30308		hsa-mir-4750	hsa-mir-4750-5p	16	1.50417		hsa-mir-4750	hsa-mir-4750-5p	47	4.09494
hsa-mir-4750	hsa-mir-4750-3p	0	0		hsa-mir-4750	hsa-mir-4750-3p	0	0		hsa-mir-4750	hsa-mir-4750-3p	0	0		hsa-mir-4750	hsa-mir-4750-3p	0	0
hsa-mir-4751	hsa-mir-4751	0	0		hsa-mir-4751	hsa-mir-4751	0	0		hsa-mir-4751	hsa-mir-4751	0	0		hsa-mir-4751	hsa-mir-4751	0	0
hsa-mir-4752	hsa-mir-4752	11	0.957321		hsa-mir-4752	hsa-mir-4752	3	0.276369		hsa-mir-4752	hsa-mir-4752	0	0		hsa-mir-4752	hsa-mir-4752	0	0
hsa-mir-4753	hsa-mir-4753-5p	5	0.435146		hsa-mir-4753	hsa-mir-4753-5p	4	0.368492		hsa-mir-4753	hsa-mir-4753-5p	3	0.282031		hsa-mir-4753	hsa-mir-4753-5p	2	0.174253
hsa-mir-4753	hsa-mir-4753-3p	0	0		hsa-mir-4753	hsa-mir-4753-3p	2	0.184246		hsa-mir-4753	hsa-mir-4753-3p	0	0		hsa-mir-4753	hsa-mir-4753-3p	0	0
hsa-mir-4754	hsa-mir-4754	6	0.522175		hsa-mir-4754	hsa-mir-4754	2	0.184246		hsa-mir-4754	hsa-mir-4754	3	0.282031		hsa-mir-4754	hsa-mir-4754	5	0.435632
hsa-mir-4755	hsa-mir-4755-5p	0	0		hsa-mir-4755	hsa-mir-4755-5p	0	0		hsa-mir-4755	hsa-mir-4755-5p	2	0.188021		hsa-mir-4755	hsa-mir-4755-5p	8	0.697011
hsa-mir-4755	hsa-mir-4755-3p	2	0.174058		hsa-mir-4755	hsa-mir-4755-3p	4	0.368492		hsa-mir-4755	hsa-mir-4755-3p	0	0		hsa-mir-4755	hsa-mir-4755-3p	0	0
hsa-mir-4756	hsa-mir-4756-5p	0	0		hsa-mir-4756	hsa-mir-4756-5p	0	0		hsa-mir-4756	hsa-mir-4756-5p	0	0		hsa-mir-4756	hsa-mir-4756-5p	0	0
hsa-mir-4756	hsa-mir-4756-3p	0	0		hsa-mir-4756	hsa-mir-4756-3p	0	0		hsa-mir-4756	hsa-mir-4756-3p	0	0		hsa-mir-4756	hsa-mir-4756-3p	0	0
hsa-mir-4757	hsa-mir-4757-5p	0	0		hsa-mir-4757	hsa-mir-4757-5p	0	0		hsa-mir-4757	hsa-mir-4757-5p	1	0.0940104		hsa-mir-4757	hsa-mir-4757-5p	2	0.174253
hsa-mir-4757	hsa-mir-4757-3p	0	0		hsa-mir-4757	hsa-mir-4757-3p	0	0		hsa-mir-4757	hsa-mir-4757-3p	0	0		hsa-mir-4757	hsa-mir-4757-3p	0	0
hsa-mir-4758	hsa-mir-4758-5p	0	0		hsa-mir-4758	hsa-mir-4758-5p	0	0		hsa-mir-4758	hsa-mir-4758-5p	0	0		hsa-mir-4758	hsa-mir-4758-5p	0	0
hsa-mir-4758	hsa-mir-4758-3p	0	0		hsa-mir-4758	hsa-mir-4758-3p	0	0		hsa-mir-4758	hsa-mir-4758-3p	0	0		hsa-mir-4758	hsa-mir-4758-3p	0	0
hsa-mir-4759	hsa-mir-4759	0	0		hsa-mir-4759	hsa-mir-4759	0	0		hsa-mir-4759	hsa-mir-4759	0	0		hsa-mir-4759	hsa-mir-4759	0	0
hsa-mir-4760	hsa-mir-4760-5p	0	0		hsa-mir-4760	hsa-mir-4760-5p	0	0		hsa-mir-4760	hsa-mir-4760-5p	0	0		hsa-mir-4760	hsa-mir-4760-5p	0	0
hsa-mir-4760	hsa-mir-4760-3p	0	0		hsa-mir-4760	hsa-mir-4760-3p	0	0		hsa-mir-4760	hsa-mir-4760-3p	0	0		hsa-mir-4760	hsa-mir-4760-3p	0	0
hsa-mir-4761	hsa-mir-4761-5p	0	0		hsa-mir-4761	hsa-mir-4761-5p	0	0		hsa-mir-4761	hsa-mir-4761-5p	0	0		hsa-mir-4761	hsa-mir-4761-5p	0	0
hsa-mir-4761	hsa-mir-4761-3p	3	0.261087		hsa-mir-4761	hsa-mir-4761-3p	0	0		hsa-mir-4761	hsa-mir-4761-3p	0	0		hsa-mir-4761	hsa-mir-4761-3p	12	1.04552
hsa-mir-4762	hsa-mir-4762-5p	4	0.348117		hsa-mir-4762	hsa-mir-4762-5p	0	0		hsa-mir-4762	hsa-mir-4762-5p	0	0		hsa-mir-4762	hsa-mir-4762-5p	0	0
hsa-mir-4762	hsa-mir-4762-3p	3	0.261087		hsa-mir-4762	hsa-mir-4762-3p	0	0		hsa-mir-4762	hsa-mir-4762-3p	2	0.188021		hsa-mir-4762	hsa-mir-4762-3p	0	0
hsa-mir-4763	hsa-mir-4763-5p	0	0		hsa-mir-4763	hsa-mir-4763-5p	0	0		hsa-mir-4763	hsa-mir-4763-5p	0	0		hsa-mir-4763	hsa-mir-4763-5p	0	0
hsa-mir-4763	hsa-mir-4763-3p	0	0		hsa-mir-4763	hsa-mir-4763-3p	0	0		hsa-mir-4763	hsa-mir-4763-3p	0	0		hsa-mir-4763	hsa-mir-4763-3p	0	0
hsa-mir-4764	hsa-mir-4764-5p	0	0		hsa-mir-4764	hsa-mir-4764-5p	0	0		hsa-mir-4764	hsa-mir-4764-5p	0	0		hsa-mir-4764	hsa-mir-4764-5p	5	0.435632
hsa-mir-4764	hsa-mir-4764-3p	0	0		hsa-mir-4764	hsa-mir-4764-3p	0	0		hsa-mir-4764	hsa-mir-4764-3p	0	0		hsa-mir-4764	hsa-mir-4764-3p	0	0
hsa-mir-4765	hsa-mir-4765	0	0		hsa-mir-4765	hsa-mir-4765	0	0		hsa-mir-4765	hsa-mir-4765	0	0		hsa-mir-4765	hsa-mir-4765	0	0
hsa-mir-4766	hsa-mir-4766-5p	10	0.870292		hsa-mir-4766	hsa-mir-4766-5p	2	0.184246		hsa-mir-4766	hsa-mir-4766-5p	6	0.564063		hsa-mir-4766	hsa-mir-4766-5p	7	0.609884
hsa-mir-4766	hsa-mir-4766-3p	0	0		hsa-mir-4766	hsa-mir-4766-3p	0	0		hsa-mir-4766	hsa-mir-4766-3p	0	0		hsa-mir-4766	hsa-mir-4766-3p	0	0
hsa-mir-4767	hsa-mir-4767	5	0.435146		hsa-mir-4767	hsa-mir-4767	0	0		hsa-mir-4767	hsa-mir-4767	8	0.752083		hsa-mir-4767	hsa-mir-4767	61	5.31471
hsa-mir-4768	hsa-mir-4768-5p	0	0		hsa-mir-4768	hsa-mir-4768-5p	0	0		hsa-mir-4768	hsa-mir-4768-5p	0	0		hsa-mir-4768	hsa-mir-4768-5p	0	0
hsa-mir-4768	hsa-mir-4768-3p	0	0		hsa-mir-4768	hsa-mir-4768-3p	0	0		hsa-mir-4768	hsa-mir-4768-3p	0	0		hsa-mir-4768	hsa-mir-4768-3p	0	0
hsa-mir-4769	hsa-mir-4769-5p	2	0.174058		hsa-mir-4769	hsa-mir-4769-5p	3	0.276369		hsa-mir-4769	hsa-mir-4769-5p	0	0		hsa-mir-4769	hsa-mir-4769-5p	4	0.348505
hsa-mir-4769	hsa-mir-4769-3p	0	0		hsa-mir-4769	hsa-mir-4769-3p	0	0		hsa-mir-4769	hsa-mir-4769-3p	0	0		hsa-mir-4769	hsa-mir-4769-3p	0	0
hsa-mir-4770	hsa-mir-4770	0	0		hsa-mir-4770	hsa-mir-4770	0	0		hsa-mir-4770	hsa-mir-4770	0	0		hsa-mir-4770	hsa-mir-4770	0	0
hsa-mir-4771	hsa-mir-4771	0	0		hsa-mir-4771	hsa-mir-4771	0	0		hsa-mir-4771	hsa-mir-4771	0	0		hsa-mir-4771	hsa-mir-4771	0	0
hsa-mir-4772	hsa-mir-4772-5p	5	0.435146		hsa-mir-4772	hsa-mir-4772-5p	6	0.552739		hsa-mir-4772	hsa-mir-4772-5p	10	0.940104		hsa-mir-4772	hsa-mir-4772-5p	7	0.609884
hsa-mir-4772	hsa-mir-4772-3p	13	1.13138		hsa-mir-4772	hsa-mir-4772-3p	6	0.552739		hsa-mir-4772	hsa-mir-4772-3p	13	1.22214		hsa-mir-4772	hsa-mir-4772-3p	4	0.348505
hsa-mir-4773	hsa-mir-4773	64	5.56987		hsa-mir-4773	hsa-mir-4773	27	2.48732		hsa-mir-4773	hsa-mir-4773	32	3.00833		hsa-mir-4773	hsa-mir-4773	24	2.09103
hsa-mir-4774	hsa-mir-4774-5p	9	0.783262		hsa-mir-4774	hsa-mir-4774-5p	5	0.460616		hsa-mir-4774	hsa-mir-4774-5p	4	0.376042		hsa-mir-4774	hsa-mir-4774-5p	6	0.522758
hsa-mir-4774	hsa-mir-4774-3p	0	0		hsa-mir-4774	hsa-mir-4774-3p	0	0		hsa-mir-4774	hsa-mir-4774-3p	0	0		hsa-mir-4774	hsa-mir-4774-3p	0	0
hsa-mir-4775	hsa-mir-4775	10	0.870292		hsa-mir-4775	hsa-mir-4775	5	0.460616		hsa-mir-4775	hsa-mir-4775	4	0.376042		hsa-mir-4775	hsa-mir-4775	0	0
hsa-mir-4776	hsa-mir-4776-5p	0	0		hsa-mir-4776	hsa-mir-4776-5p	0	0		hsa-mir-4776	hsa-mir-4776-5p	0	0		hsa-mir-4776	hsa-mir-4776-5p	0	0
hsa-mir-4776	hsa-mir-4776-3p	0	0		hsa-mir-4776	hsa-mir-4776-3p	0	0		hsa-mir-4776	hsa-mir-4776-3p	0	0		hsa-mir-4776	hsa-mir-4776-3p	0	0
hsa-mir-4777	hsa-mir-4777-5p	0	0		hsa-mir-4777	hsa-mir-4777-5p	0	0		hsa-mir-4777	hsa-mir-4777-5p	0	0		hsa-mir-4777	hsa-mir-4777-5p	0	0
hsa-mir-4777	hsa-mir-4777-3p	5	0.435146		hsa-mir-4777	hsa-mir-4777-3p	1	0.0921231		hsa-mir-4777	hsa-mir-4777-3p	0	0		hsa-mir-4777	hsa-mir-4777-3p	0	0
hsa-mir-4778	hsa-mir-4778-5p	0	0		hsa-mir-4778	hsa-mir-4778-5p	0	0		hsa-mir-4778	hsa-mir-4778-5p	0	0		hsa-mir-4778	hsa-mir-4778-5p	0	0
hsa-mir-4778	hsa-mir-4778-3p	0	0		hsa-mir-4778	hsa-mir-4778-3p	0	0		hsa-mir-4778	hsa-mir-4778-3p	0	0		hsa-mir-4778	hsa-mir-4778-3p	0	0
hsa-mir-4779	hsa-mir-4779	3	0.261087		hsa-mir-4779	hsa-mir-4779	4	0.368492		hsa-mir-4779	hsa-mir-4779	3	0.282031		hsa-mir-4779	hsa-mir-4779	0	0
hsa-mir-4780	hsa-mir-4780	0	0		hsa-mir-4780	hsa-mir-4780	0	0		hsa-mir-4780	hsa-mir-4780	0	0		hsa-mir-4780	hsa-mir-4780	0	0
hsa-mir-4781	hsa-mir-4781-5p	1	0.0870292		hsa-mir-4781	hsa-mir-4781-5p	0	0		hsa-mir-4781	hsa-mir-4781-5p	0	0		hsa-mir-4781	hsa-mir-4781-5p	0	0
hsa-mir-4781	hsa-mir-4781-3p	1	0.0870292		hsa-mir-4781	hsa-mir-4781-3p	8	0.736985		hsa-mir-4781	hsa-mir-4781-3p	3	0.282031		hsa-mir-4781	hsa-mir-4781-3p	2	0.174253
hsa-mir-4782	hsa-mir-4782-5p	2	0.174058		hsa-mir-4782	hsa-mir-4782-5p	1	0.0921231		hsa-mir-4782	hsa-mir-4782-5p	3	0.282031		hsa-mir-4782	hsa-mir-4782-5p	0	0
hsa-mir-4782	hsa-mir-4782-3p	0	0		hsa-mir-4782	hsa-mir-4782-3p	0	0		hsa-mir-4782	hsa-mir-4782-3p	0	0		hsa-mir-4782	hsa-mir-4782-3p	0	0
hsa-mir-4783	hsa-mir-4783-5p	0	0		hsa-mir-4783	hsa-mir-4783-5p	0	0		hsa-mir-4783	hsa-mir-4783-5p	0	0		hsa-mir-4783	hsa-mir-4783-5p	0	0
hsa-mir-4783	hsa-mir-4783-3p	0	0		hsa-mir-4783	hsa-mir-4783-3p	0	0		hsa-mir-4783	hsa-mir-4783-3p	0	0		hsa-mir-4783	hsa-mir-4783-3p	3	0.261379
hsa-mir-4784	hsa-mir-4784	0	0		hsa-mir-4784	hsa-mir-4784	0	0		hsa-mir-4784	hsa-mir-4784	3	0.282031		hsa-mir-4784	hsa-mir-4784	3	0.261379
hsa-mir-4785	hsa-mir-4785	48	4.1774		hsa-mir-4785	hsa-mir-4785	14	1.28972		hsa-mir-4785	hsa-mir-4785	27	2.53828		hsa-mir-4785	hsa-mir-4785	135	11.7621
hsa-mir-4786	hsa-mir-4786-5p	3	0.261087		hsa-mir-4786	hsa-mir-4786-5p	4	0.368492		hsa-mir-4786	hsa-mir-4786-5p	0	0		hsa-mir-4786	hsa-mir-4786-5p	5	0.435632
hsa-mir-4786	hsa-mir-4786-3p	0	0		hsa-mir-4786	hsa-mir-4786-3p	0	0		hsa-mir-4786	hsa-mir-4786-3p	0	0		hsa-mir-4786	hsa-mir-4786-3p	0	0
hsa-mir-4787	hsa-mir-4787-5p	0	0		hsa-mir-4787	hsa-mir-4787-5p	0	0		hsa-mir-4787	hsa-mir-4787-5p	0	0		hsa-mir-4787	hsa-mir-4787-5p	0	0
hsa-mir-4787	hsa-mir-4787-3p	3	0.261087		hsa-mir-4787	hsa-mir-4787-3p	0	0		hsa-mir-4787	hsa-mir-4787-3p	0	0		hsa-mir-4787	hsa-mir-4787-3p	5	0.435632
hsa-mir-4788	hsa-mir-4788	0	0		hsa-mir-4788	hsa-mir-4788	0	0		hsa-mir-4788	hsa-mir-4788	0	0		hsa-mir-4788	hsa-mir-4788	0	0
hsa-mir-4789	hsa-mir-4789-5p	0	0		hsa-mir-4789	hsa-mir-4789-5p	0	0		hsa-mir-4789	hsa-mir-4789-5p	0	0		hsa-mir-4789	hsa-mir-4789-5p	0	0
hsa-mir-4789	hsa-mir-4789-3p	0	0		hsa-mir-4789	hsa-mir-4789-3p	0	0		hsa-mir-4789	hsa-mir-4789-3p	0	0		hsa-mir-4789	hsa-mir-4789-3p	0	0
hsa-mir-4790	hsa-mir-4790-5p	0	0		hsa-mir-4790	hsa-mir-4790-5p	0	0		hsa-mir-4790	hsa-mir-4790-5p	0	0		hsa-mir-4790	hsa-mir-4790-5p	0	0
hsa-mir-4790	hsa-mir-4790-3p	0	0		hsa-mir-4790	hsa-mir-4790-3p	0	0		hsa-mir-4790	hsa-mir-4790-3p	0	0		hsa-mir-4790	hsa-mir-4790-3p	0	0
hsa-mir-4791	hsa-mir-4791	0	0		hsa-mir-4791	hsa-mir-4791	5	0.460616		hsa-mir-4791	hsa-mir-4791	15	1.41016		hsa-mir-4791	hsa-mir-4791	8	0.697011
hsa-mir-4792	hsa-mir-4792	0	0		hsa-mir-4792	hsa-mir-4792	0	0		hsa-mir-4792	hsa-mir-4792	0	0		hsa-mir-4792	hsa-mir-4792	0	0
hsa-mir-4793	hsa-mir-4793-5p	0	0		hsa-mir-4793	hsa-mir-4793-5p	0	0		hsa-mir-4793	hsa-mir-4793-5p	0	0		hsa-mir-4793	hsa-mir-4793-5p	0	0
hsa-mir-4793	hsa-mir-4793-3p	0	0		hsa-mir-4793	hsa-mir-4793-3p	2	0.184246		hsa-mir-4793	hsa-mir-4793-3p	0	0		hsa-mir-4793	hsa-mir-4793-3p	0	0
hsa-mir-4794	hsa-mir-4794	0	0		hsa-mir-4794	hsa-mir-4794	0	0		hsa-mir-4794	hsa-mir-4794	0	0		hsa-mir-4794	hsa-mir-4794	0	0
hsa-mir-4795	hsa-mir-4795-5p	0	0		hsa-mir-4795	hsa-mir-4795-5p	0	0		hsa-mir-4795	hsa-mir-4795-5p	0	0		hsa-mir-4795	hsa-mir-4795-5p	0	0
hsa-mir-4795	hsa-mir-4795-3p	0	0		hsa-mir-4795	hsa-mir-4795-3p	0	0		hsa-mir-4795	hsa-mir-4795-3p	0	0		hsa-mir-4795	hsa-mir-4795-3p	0	0
hsa-mir-4796	hsa-mir-4796-5p	0	0		hsa-mir-4796	hsa-mir-4796-5p	0	0		hsa-mir-4796	hsa-mir-4796-5p	0	0		hsa-mir-4796	hsa-mir-4796-5p	0	0
hsa-mir-4796	hsa-mir-4796-3p	3	0.261087		hsa-mir-4796	hsa-mir-4796-3p	5	0.460616		hsa-mir-4796	hsa-mir-4796-3p	2	0.188021		hsa-mir-4796	hsa-mir-4796-3p	9	0.784137
hsa-mir-4797	hsa-mir-4797-5p	0	0		hsa-mir-4797	hsa-mir-4797-5p	0	0		hsa-mir-4797	hsa-mir-4797-5p	0	0		hsa-mir-4797	hsa-mir-4797-5p	0	0
hsa-mir-4797	hsa-mir-4797-3p	4	0.348117		hsa-mir-4797	hsa-mir-4797-3p	0	0		hsa-mir-4797	hsa-mir-4797-3p	0	0		hsa-mir-4797	hsa-mir-4797-3p	2	0.174253
hsa-mir-4798	hsa-mir-4798-5p	0	0		hsa-mir-4798	hsa-mir-4798-5p	0	0		hsa-mir-4798	hsa-mir-4798-5p	0	0		hsa-mir-4798	hsa-mir-4798-5p	0	0
hsa-mir-4798	hsa-mir-4798-3p	0	0		hsa-mir-4798	hsa-mir-4798-3p	0	0		hsa-mir-4798	hsa-mir-4798-3p	0	0		hsa-mir-4798	hsa-mir-4798-3p	0	0
hsa-mir-4799	hsa-mir-4799-5p	4	0.348117		hsa-mir-4799	hsa-mir-4799-5p	0	0		hsa-mir-4799	hsa-mir-4799-5p	3	0.282031		hsa-mir-4799	hsa-mir-4799-5p	2	0.174253
hsa-mir-4799	hsa-mir-4799-3p	0	0		hsa-mir-4799	hsa-mir-4799-3p	0	0		hsa-mir-4799	hsa-mir-4799-3p	0	0		hsa-mir-4799	hsa-mir-4799-3p	0	0
hsa-mir-4800	hsa-mir-4800-5p	0	0		hsa-mir-4800	hsa-mir-4800-5p	4	0.368492		hsa-mir-4800	hsa-mir-4800-5p	6	0.564063		hsa-mir-4800	hsa-mir-4800-5p	0	0
hsa-mir-4800	hsa-mir-4800-3p	9	0.783262		hsa-mir-4800	hsa-mir-4800-3p	7	0.644862		hsa-mir-4800	hsa-mir-4800-3p	0	0		hsa-mir-4800	hsa-mir-4800-3p	0	0
hsa-mir-4801	hsa-mir-4801	0	0		hsa-mir-4801	hsa-mir-4801	0	0		hsa-mir-4801	hsa-mir-4801	0	0		hsa-mir-4801	hsa-mir-4801	0	0
hsa-mir-4802	hsa-mir-4802-5p	0	0		hsa-mir-4802	hsa-mir-4802-5p	0	0		hsa-mir-4802	hsa-mir-4802-5p	0	0		hsa-mir-4802	hsa-mir-4802-5p	0	0
hsa-mir-4802	hsa-mir-4802-3p	5	0.435146		hsa-mir-4802	hsa-mir-4802-3p	0	0		hsa-mir-4802	hsa-mir-4802-3p	3	0.282031		hsa-mir-4802	hsa-mir-4802-3p	0	0
hsa-mir-4803	hsa-mir-4803	0	0		hsa-mir-4803	hsa-mir-4803	0	0		hsa-mir-4803	hsa-mir-4803	0	0		hsa-mir-4803	hsa-mir-4803	0	0
hsa-mir-4804	hsa-mir-4804-5p	5	0.435146		hsa-mir-4804	hsa-mir-4804-5p	2	0.184246		hsa-mir-4804	hsa-mir-4804-5p	2	0.188021		hsa-mir-4804	hsa-mir-4804-5p	4	0.348505
hsa-mir-4804	hsa-mir-4804-3p	0	0		hsa-mir-4804	hsa-mir-4804-3p	0	0		hsa-mir-4804	hsa-mir-4804-3p	0	0		hsa-mir-4804	hsa-mir-4804-3p	0	0
hsa-mir-483	hsa-mir-483-5p	0	0		hsa-mir-483	hsa-mir-483-5p	3	0.276369		hsa-mir-483	hsa-mir-483-5p	7	0.658073		hsa-mir-483	hsa-mir-483-5p	7	0.609884
hsa-mir-483	hsa-mir-483-3p	0	0		hsa-mir-483	hsa-mir-483-3p	0	0		hsa-mir-483	hsa-mir-483-3p	0	0		hsa-mir-483	hsa-mir-483-3p	0	0
hsa-mir-484	hsa-mir-484	86	7.48451		hsa-mir-484	hsa-mir-484	30	2.76369		hsa-mir-484	hsa-mir-484	55	5.17057		hsa-mir-484	hsa-mir-484	109	9.49677
hsa-mir-485	hsa-mir-485-5p	28	2.43682		hsa-mir-485	hsa-mir-485-5p	35	3.22431		hsa-mir-485	hsa-mir-485-5p	13	1.22214		hsa-mir-485	hsa-mir-485-5p	69	6.01172
hsa-mir-485	hsa-mir-485-3p	24	2.0887		hsa-mir-485	hsa-mir-485-3p	55	5.06677		hsa-mir-485	hsa-mir-485-3p	1	0.0940104		hsa-mir-485	hsa-mir-485-3p	16	1.39402
hsa-mir-486	hsa-mir-486-5p	3029	263.611		hsa-mir-486	hsa-mir-486-5p	2534	233.44		hsa-mir-486	hsa-mir-486-5p	3520	330.917		hsa-mir-486	hsa-mir-486-5p	5163	449.833
hsa-mir-486	hsa-mir-486-3p	1164	101.302		hsa-mir-486	hsa-mir-486-3p	720	66.3286		hsa-mir-486	hsa-mir-486-3p	1262	118.641		hsa-mir-486	hsa-mir-486-3p	1641	142.974
hsa-mir-487a	hsa-mir-487a	15	1.30544		hsa-mir-487a	hsa-mir-487a	6	0.552739		hsa-mir-487a	hsa-mir-487a	0	0		hsa-mir-487a	hsa-mir-487a	6	0.522758
hsa-mir-487b	hsa-mir-487b	90	7.83262		hsa-mir-487b	hsa-mir-487b	83	7.64622		hsa-mir-487b	hsa-mir-487b	2	0.188021		hsa-mir-487b	hsa-mir-487b	50	4.35632
hsa-mir-488	hsa-mir-488-5p	0	0		hsa-mir-488	hsa-mir-488-5p	0	0		hsa-mir-488	hsa-mir-488-5p	0	0		hsa-mir-488	hsa-mir-488-5p	0	0
hsa-mir-488	hsa-mir-488-3p	0	0		hsa-mir-488	hsa-mir-488-3p	0	0		hsa-mir-488	hsa-mir-488-3p	0	0		hsa-mir-488	hsa-mir-488-3p	0	0
hsa-mir-489	hsa-mir-489	0	0		hsa-mir-489	hsa-mir-489	0	0		hsa-mir-489	hsa-mir-489	0	0		hsa-mir-489	hsa-mir-489	0	0
hsa-mir-490	hsa-mir-490-5p	0	0		hsa-mir-490	hsa-mir-490-5p	0	0		hsa-mir-490	hsa-mir-490-5p	2	0.188021		hsa-mir-490	hsa-mir-490-5p	15	1.30689
hsa-mir-490	hsa-mir-490-3p	2	0.174058		hsa-mir-490	hsa-mir-490-3p	0	0		hsa-mir-490	hsa-mir-490-3p	6	0.564063		hsa-mir-490	hsa-mir-490-3p	9	0.784137
hsa-mir-491	hsa-mir-491-5p	15	1.30544		hsa-mir-491	hsa-mir-491-5p	4	0.368492		hsa-mir-491	hsa-mir-491-5p	8	0.752083		hsa-mir-491	hsa-mir-491-5p	16	1.39402
hsa-mir-491	hsa-mir-491-3p	2	0.174058		hsa-mir-491	hsa-mir-491-3p	1	0.0921231		hsa-mir-491	hsa-mir-491-3p	0	0		hsa-mir-491	hsa-mir-491-3p	1	0.0871263
hsa-mir-492	hsa-mir-492	0	0		hsa-mir-492	hsa-mir-492	0	0		hsa-mir-492	hsa-mir-492	0	0		hsa-mir-492	hsa-mir-492	0	0
hsa-mir-493	hsa-mir-493-5p	39	3.39414		hsa-mir-493	hsa-mir-493-5p	37	3.40856		hsa-mir-493	hsa-mir-493-5p	4	0.376042		hsa-mir-493	hsa-mir-493-5p	18	1.56827
hsa-mir-493	hsa-mir-493-3p	4	0.348117		hsa-mir-493	hsa-mir-493-3p	13	1.1976		hsa-mir-493	hsa-mir-493-3p	4	0.376042		hsa-mir-493	hsa-mir-493-3p	7	0.609884
hsa-mir-494	hsa-mir-494	245	21.3221		hsa-mir-494	hsa-mir-494	145	13.3579		hsa-mir-494	hsa-mir-494	7	0.658073		hsa-mir-494	hsa-mir-494	57	4.9662
hsa-mir-495	hsa-mir-495-5p	0	0		hsa-mir-495	hsa-mir-495-5p	1	0.0921231		hsa-mir-495	hsa-mir-495-5p	0	0		hsa-mir-495	hsa-mir-495-5p	7	0.609884
hsa-mir-495	hsa-mir-495-3p	1166	101.476		hsa-mir-495	hsa-mir-495-3p	1156	106.494		hsa-mir-495	hsa-mir-495-3p	11	1.03411		hsa-mir-495	hsa-mir-495-3p	301	26.225
hsa-mir-496	hsa-mir-496	8	0.696233		hsa-mir-496	hsa-mir-496	6	0.552739		hsa-mir-496	hsa-mir-496	0	0		hsa-mir-496	hsa-mir-496	4	0.348505
hsa-mir-497	hsa-mir-497-5p	12	1.04435		hsa-mir-497	hsa-mir-497-5p	8	0.736985		hsa-mir-497	hsa-mir-497-5p	16	1.50417		hsa-mir-497	hsa-mir-497-5p	47	4.09494
hsa-mir-497	hsa-mir-497-3p	0	0		hsa-mir-497	hsa-mir-497-3p	0	0		hsa-mir-497	hsa-mir-497-3p	0	0		hsa-mir-497	hsa-mir-497-3p	0	0
hsa-mir-498	hsa-mir-498	0	0		hsa-mir-498	hsa-mir-498	0	0		hsa-mir-498	hsa-mir-498	0	0		hsa-mir-498	hsa-mir-498	0	0
hsa-mir-4999	hsa-mir-4999-5p	4	0.348117		hsa-mir-4999	hsa-mir-4999-5p	0	0		hsa-mir-4999	hsa-mir-4999-5p	2	0.188021		hsa-mir-4999	hsa-mir-4999-5p	3	0.261379
hsa-mir-4999	hsa-mir-4999-3p	0	0		hsa-mir-4999	hsa-mir-4999-3p	0	0		hsa-mir-4999	hsa-mir-4999-3p	0	0		hsa-mir-4999	hsa-mir-4999-3p	0	0
hsa-mir-499a	hsa-mir-499a-5p	176	15.3171		hsa-mir-499a	hsa-mir-499a-5p	135	12.4366		hsa-mir-499a	hsa-mir-499a-5p	70	6.58073		hsa-mir-499a	hsa-mir-499a-5p	97	8.45125
hsa-mir-499a	hsa-mir-499a-3p	0	0		hsa-mir-499a	hsa-mir-499a-3p	0	0		hsa-mir-499a	hsa-mir-499a-3p	0	0		hsa-mir-499a	hsa-mir-499a-3p	0	0
hsa-mir-499b	hsa-mir-499b-5p	0	0		hsa-mir-499b	hsa-mir-499b-5p	0	0		hsa-mir-499b	hsa-mir-499b-5p	0	0		hsa-mir-499b	hsa-mir-499b-5p	0	0
hsa-mir-499b	hsa-mir-499b-3p	0	0		hsa-mir-499b	hsa-mir-499b-3p	0	0		hsa-mir-499b	hsa-mir-499b-3p	0	0		hsa-mir-499b	hsa-mir-499b-3p	0	0
hsa-mir-5000	hsa-mir-5000-5p	0	0		hsa-mir-5000	hsa-mir-5000-5p	0	0		hsa-mir-5000	hsa-mir-5000-5p	0	0		hsa-mir-5000	hsa-mir-5000-5p	0	0
hsa-mir-5000	hsa-mir-5000-3p	2	0.174058		hsa-mir-5000	hsa-mir-5000-3p	5	0.460616		hsa-mir-5000	hsa-mir-5000-3p	2	0.188021		hsa-mir-5000	hsa-mir-5000-3p	3	0.261379
hsa-mir-5001	hsa-mir-5001-5p	18	1.56652		hsa-mir-5001	hsa-mir-5001-5p	7	0.644862		hsa-mir-5001	hsa-mir-5001-5p	15	1.41016		hsa-mir-5001	hsa-mir-5001-5p	49	4.26919
hsa-mir-5001	hsa-mir-5001-3p	0	0		hsa-mir-5001	hsa-mir-5001-3p	0	0		hsa-mir-5001	hsa-mir-5001-3p	0	0		hsa-mir-5001	hsa-mir-5001-3p	0	0
hsa-mir-5002	hsa-mir-5002-5p	0	0		hsa-mir-5002	hsa-mir-5002-5p	0	0		hsa-mir-5002	hsa-mir-5002-5p	0	0		hsa-mir-5002	hsa-mir-5002-5p	0	0
hsa-mir-5002	hsa-mir-5002-3p	0	0		hsa-mir-5002	hsa-mir-5002-3p	0	0		hsa-mir-5002	hsa-mir-5002-3p	0	0		hsa-mir-5002	hsa-mir-5002-3p	0	0
hsa-mir-5003	hsa-mir-5003-5p	0	0		hsa-mir-5003	hsa-mir-5003-5p	0	0		hsa-mir-5003	hsa-mir-5003-5p	0	0		hsa-mir-5003	hsa-mir-5003-5p	0	0
hsa-mir-5003	hsa-mir-5003-3p	0	0		hsa-mir-5003	hsa-mir-5003-3p	2	0.184246		hsa-mir-5003	hsa-mir-5003-3p	2	0.188021		hsa-mir-5003	hsa-mir-5003-3p	4	0.348505
hsa-mir-5004	hsa-mir-5004-5p	0	0		hsa-mir-5004	hsa-mir-5004-5p	0	0		hsa-mir-5004	hsa-mir-5004-5p	0	0		hsa-mir-5004	hsa-mir-5004-5p	0	0
hsa-mir-5004	hsa-mir-5004-3p	0	0		hsa-mir-5004	hsa-mir-5004-3p	0	0		hsa-mir-5004	hsa-mir-5004-3p	0	0		hsa-mir-5004	hsa-mir-5004-3p	0	0
hsa-mir-5006	hsa-mir-5006-5p	0	0		hsa-mir-5006	hsa-mir-5006-5p	4	0.368492		hsa-mir-5006	hsa-mir-5006-5p	0	0		hsa-mir-5006	hsa-mir-5006-5p	5	0.435632
hsa-mir-5006	hsa-mir-5006-3p	3	0.261087		hsa-mir-5006	hsa-mir-5006-3p	2	0.184246		hsa-mir-5006	hsa-mir-5006-3p	2	0.188021		hsa-mir-5006	hsa-mir-5006-3p	8	0.697011
hsa-mir-5007	hsa-mir-5007-5p	0	0		hsa-mir-5007	hsa-mir-5007-5p	0	0		hsa-mir-5007	hsa-mir-5007-5p	0	0		hsa-mir-5007	hsa-mir-5007-5p	0	0
hsa-mir-5007	hsa-mir-5007-3p	0	0		hsa-mir-5007	hsa-mir-5007-3p	0	0		hsa-mir-5007	hsa-mir-5007-3p	0	0		hsa-mir-5007	hsa-mir-5007-3p	0	0
hsa-mir-5008	hsa-mir-5008-5p	0	0		hsa-mir-5008	hsa-mir-5008-5p	0	0		hsa-mir-5008	hsa-mir-5008-5p	0	0		hsa-mir-5008	hsa-mir-5008-5p	0	0
hsa-mir-5008	hsa-mir-5008-3p	0	0		hsa-mir-5008	hsa-mir-5008-3p	0	0		hsa-mir-5008	hsa-mir-5008-3p	0	0		hsa-mir-5008	hsa-mir-5008-3p	0	0
hsa-mir-5009	hsa-mir-5009-5p	6	0.522175		hsa-mir-5009	hsa-mir-5009-5p	9	0.829108		hsa-mir-5009	hsa-mir-5009-5p	9	0.846094		hsa-mir-5009	hsa-mir-5009-5p	4	0.348505
hsa-mir-5009	hsa-mir-5009-3p	0	0		hsa-mir-5009	hsa-mir-5009-3p	0	0		hsa-mir-5009	hsa-mir-5009-3p	0	0		hsa-mir-5009	hsa-mir-5009-3p	0	0
hsa-mir-500a	hsa-mir-500a-5p	0	0		hsa-mir-500a	hsa-mir-500a-5p	0	0		hsa-mir-500a	hsa-mir-500a-5p	2	0.188021		hsa-mir-500a	hsa-mir-500a-5p	3	0.261379
hsa-mir-500a	hsa-mir-500a-3p	53	4.61255		hsa-mir-500a	hsa-mir-500a-3p	29	2.67157		hsa-mir-500a	hsa-mir-500a-3p	35	3.29036		hsa-mir-500a	hsa-mir-500a-3p	48	4.18206
hsa-mir-500b	hsa-mir-500b	1	0.0870292		hsa-mir-500b	hsa-mir-500b	0	0		hsa-mir-500b	hsa-mir-500b	1	0.0940104		hsa-mir-500b	hsa-mir-500b	5	0.435632
hsa-mir-501	hsa-mir-501-5p	9	0.783262		hsa-mir-501	hsa-mir-501-5p	2	0.184246		hsa-mir-501	hsa-mir-501-5p	3	0.282031		hsa-mir-501	hsa-mir-501-5p	4	0.348505
hsa-mir-501	hsa-mir-501-3p	80	6.96233		hsa-mir-501	hsa-mir-501-3p	43	3.96129		hsa-mir-501	hsa-mir-501-3p	31	2.91432		hsa-mir-501	hsa-mir-501-3p	29	2.52666
hsa-mir-5010	hsa-mir-5010-5p	148	12.8803		hsa-mir-5010	hsa-mir-5010-5p	143	13.1736		hsa-mir-5010	hsa-mir-5010-5p	66	6.20469		hsa-mir-5010	hsa-mir-5010-5p	531	46.2641
hsa-mir-5010	hsa-mir-5010-3p	3	0.261087		hsa-mir-5010	hsa-mir-5010-3p	0	0		hsa-mir-5010	hsa-mir-5010-3p	2	0.188021		hsa-mir-5010	hsa-mir-5010-3p	21	1.82965
hsa-mir-5011	hsa-mir-5011-5p	0	0		hsa-mir-5011	hsa-mir-5011-5p	0	0		hsa-mir-5011	hsa-mir-5011-5p	0	0		hsa-mir-5011	hsa-mir-5011-5p	0	0
hsa-mir-5011	hsa-mir-5011-3p	0	0		hsa-mir-5011	hsa-mir-5011-3p	0	0		hsa-mir-5011	hsa-mir-5011-3p	0	0		hsa-mir-5011	hsa-mir-5011-3p	0	0
hsa-mir-502	hsa-mir-502-5p	0	0		hsa-mir-502	hsa-mir-502-5p	0	0		hsa-mir-502	hsa-mir-502-5p	0	0		hsa-mir-502	hsa-mir-502-5p	1	0.0871263
hsa-mir-502	hsa-mir-502-3p	109	9.48618		hsa-mir-502	hsa-mir-502-3p	68	6.26437		hsa-mir-502	hsa-mir-502-3p	74	6.95677		hsa-mir-502	hsa-mir-502-3p	81	7.05723
hsa-mir-503	hsa-mir-503-5p	290	25.2385		hsa-mir-503	hsa-mir-503-5p	148	13.6342		hsa-mir-503	hsa-mir-503-5p	273	25.6648		hsa-mir-503	hsa-mir-503-5p	310	27.0092
hsa-mir-503	hsa-mir-503-3p	4	0.348117		hsa-mir-503	hsa-mir-503-3p	2	0.184246		hsa-mir-503	hsa-mir-503-3p	3	0.282031		hsa-mir-503	hsa-mir-503-3p	0	0
hsa-mir-504	hsa-mir-504	82	7.13639		hsa-mir-504	hsa-mir-504	8	0.736985		hsa-mir-504	hsa-mir-504	4	0.376042		hsa-mir-504	hsa-mir-504	15	1.30689
hsa-mir-5047	hsa-mir-5047	0	0		hsa-mir-5047	hsa-mir-5047	0	0		hsa-mir-5047	hsa-mir-5047	0	0		hsa-mir-5047	hsa-mir-5047	0	0
hsa-mir-505	hsa-mir-505-5p	259	22.5406		hsa-mir-505	hsa-mir-505-5p	285	26.2551		hsa-mir-505	hsa-mir-505-5p	68	6.39271		hsa-mir-505	hsa-mir-505-5p	201	17.5124
hsa-mir-505	hsa-mir-505-3p	21	1.82761		hsa-mir-505	hsa-mir-505-3p	21	1.93459		hsa-mir-505	hsa-mir-505-3p	18	1.69219		hsa-mir-505	hsa-mir-505-3p	13	1.13264
hsa-mir-506	hsa-mir-506-5p	0	0		hsa-mir-506	hsa-mir-506-5p	0	0		hsa-mir-506	hsa-mir-506-5p	0	0		hsa-mir-506	hsa-mir-506-5p	0	0
hsa-mir-506	hsa-mir-506-3p	0	0		hsa-mir-506	hsa-mir-506-3p	0	0		hsa-mir-506	hsa-mir-506-3p	0	0		hsa-mir-506	hsa-mir-506-3p	85	7.40574
hsa-mir-507	hsa-mir-507	0	0		hsa-mir-507	hsa-mir-507	0	0		hsa-mir-507	hsa-mir-507	0	0		hsa-mir-507	hsa-mir-507	0	0
hsa-mir-508	hsa-mir-508-5p	0	0		hsa-mir-508	hsa-mir-508-5p	0	0		hsa-mir-508	hsa-mir-508-5p	0	0		hsa-mir-508	hsa-mir-508-5p	0	0
hsa-mir-508	hsa-mir-508-3p	0	0		hsa-mir-508	hsa-mir-508-3p	5	0.460616		hsa-mir-508	hsa-mir-508-3p	0	0		hsa-mir-508	hsa-mir-508-3p	0	0
hsa-mir-5087	hsa-mir-5087	0	0		hsa-mir-5087	hsa-mir-5087	0	0		hsa-mir-5087	hsa-mir-5087	0	0		hsa-mir-5087	hsa-mir-5087	0	0
hsa-mir-5088	hsa-mir-5088	3	0.261087		hsa-mir-5088	hsa-mir-5088	2	0.184246		hsa-mir-5088	hsa-mir-5088	0	0		hsa-mir-5088	hsa-mir-5088	4	0.348505
hsa-mir-5089	hsa-mir-5089-5p	0	0		hsa-mir-5089	hsa-mir-5089-5p	0	0		hsa-mir-5089	hsa-mir-5089-5p	0	0		hsa-mir-5089	hsa-mir-5089-5p	0	0
hsa-mir-5089	hsa-mir-5089-3p	0	0		hsa-mir-5089	hsa-mir-5089-3p	0	0		hsa-mir-5089	hsa-mir-5089-3p	0	0		hsa-mir-5089	hsa-mir-5089-3p	0	0
hsa-mir-509	hsa-mir-509-5p	5	0.435146		hsa-mir-509	hsa-mir-509-5p	3	0.276369		hsa-mir-509	hsa-mir-509-5p	0	0		hsa-mir-509	hsa-mir-509-5p	16	1.39402
hsa-mir-509	hsa-mir-509-3-5p	5	0.435146		hsa-mir-509	hsa-mir-509-3-5p	3	0.276369		hsa-mir-509	hsa-mir-509-3-5p	1	0.0940104		hsa-mir-509	hsa-mir-509-3-5p	16	1.39402
hsa-mir-509	hsa-mir-509-3p	10	0.870292		hsa-mir-509	hsa-mir-509-3p	7	0.644862		hsa-mir-509	hsa-mir-509-3p	1	0.0940104		hsa-mir-509	hsa-mir-509-3p	4	0.348505
hsa-mir-5090	hsa-mir-5090	4	0.348117		hsa-mir-5090	hsa-mir-5090	3	0.276369		hsa-mir-5090	hsa-mir-5090	2	0.188021		hsa-mir-5090	hsa-mir-5090	4	0.348505
hsa-mir-5091	hsa-mir-5091	5	0.435146		hsa-mir-5091	hsa-mir-5091	4	0.368492		hsa-mir-5091	hsa-mir-5091	13	1.22214		hsa-mir-5091	hsa-mir-5091	16	1.39402
hsa-mir-5092	hsa-mir-5092	0	0		hsa-mir-5092	hsa-mir-5092	0	0		hsa-mir-5092	hsa-mir-5092	0	0		hsa-mir-5092	hsa-mir-5092	0	0
hsa-mir-5093	hsa-mir-5093	0	0		hsa-mir-5093	hsa-mir-5093	0	0		hsa-mir-5093	hsa-mir-5093	0	0		hsa-mir-5093	hsa-mir-5093	0	0
hsa-mir-5094	hsa-mir-5094	0	0		hsa-mir-5094	hsa-mir-5094	0	0		hsa-mir-5094	hsa-mir-5094	0	0		hsa-mir-5094	hsa-mir-5094	0	0
hsa-mir-5095	hsa-mir-5095	0	0		hsa-mir-5095	hsa-mir-5095	0	0		hsa-mir-5095	hsa-mir-5095	0	0		hsa-mir-5095	hsa-mir-5095	0	0
hsa-mir-5096	hsa-mir-5096	57	4.96066		hsa-mir-5096	hsa-mir-5096	0	0		hsa-mir-5096	hsa-mir-5096	0	0		hsa-mir-5096	hsa-mir-5096	0	0
hsa-mir-510	hsa-mir-510	0	0		hsa-mir-510	hsa-mir-510	0	0		hsa-mir-510	hsa-mir-510	0	0		hsa-mir-510	hsa-mir-510	0	0
hsa-mir-5100	hsa-mir-5100	0	0		hsa-mir-5100	hsa-mir-5100	0	0		hsa-mir-5100	hsa-mir-5100	15	1.41016		hsa-mir-5100	hsa-mir-5100	0	0
hsa-mir-511	hsa-mir-511	0	0		hsa-mir-511	hsa-mir-511	0	0		hsa-mir-511	hsa-mir-511	0	0		hsa-mir-511	hsa-mir-511	0	0
hsa-mir-512	hsa-mir-512-5p	0	0		hsa-mir-512	hsa-mir-512-5p	0	0		hsa-mir-512	hsa-mir-512-5p	0	0		hsa-mir-512	hsa-mir-512-5p	0	0
hsa-mir-512	hsa-mir-512-3p	0	0		hsa-mir-512	hsa-mir-512-3p	0	0		hsa-mir-512	hsa-mir-512-3p	0	0		hsa-mir-512	hsa-mir-512-3p	0	0
hsa-mir-513a	hsa-mir-513a-5p	0	0		hsa-mir-513a	hsa-mir-513a-5p	0	0		hsa-mir-513a	hsa-mir-513a-5p	0	0		hsa-mir-513a	hsa-mir-513a-5p	0	0
hsa-mir-513a	hsa-mir-513a-3p	0	0		hsa-mir-513a	hsa-mir-513a-3p	0	0		hsa-mir-513a	hsa-mir-513a-3p	0	0		hsa-mir-513a	hsa-mir-513a-3p	0	0
hsa-mir-513b	hsa-mir-513b	2	0.174058		hsa-mir-513b	hsa-mir-513b	0	0		hsa-mir-513b	hsa-mir-513b	0	0		hsa-mir-513b	hsa-mir-513b	0	0
hsa-mir-513c	hsa-mir-513c-5p	1	0.0870292		hsa-mir-513c	hsa-mir-513c-5p	4	0.368492		hsa-mir-513c	hsa-mir-513c-5p	1	0.0940104		hsa-mir-513c	hsa-mir-513c-5p	0	0
hsa-mir-513c	hsa-mir-513c-3p	0	0		hsa-mir-513c	hsa-mir-513c-3p	0	0		hsa-mir-513c	hsa-mir-513c-3p	0	0		hsa-mir-513c	hsa-mir-513c-3p	10	0.871263
hsa-mir-514a	hsa-mir-514a-5p	0	0		hsa-mir-514a	hsa-mir-514a-5p	0	0		hsa-mir-514a	hsa-mir-514a-5p	0	0		hsa-mir-514a	hsa-mir-514a-5p	0	0
hsa-mir-514a	hsa-mir-514a-3p	0	0		hsa-mir-514a	hsa-mir-514a-3p	0	0		hsa-mir-514a	hsa-mir-514a-3p	0	0		hsa-mir-514a	hsa-mir-514a-3p	3	0.261379
hsa-mir-514b	hsa-mir-514b-5p	0	0		hsa-mir-514b	hsa-mir-514b-5p	0	0		hsa-mir-514b	hsa-mir-514b-5p	0	0		hsa-mir-514b	hsa-mir-514b-5p	0	0
hsa-mir-514b	hsa-mir-514b-3p	0	0		hsa-mir-514b	hsa-mir-514b-3p	0	0		hsa-mir-514b	hsa-mir-514b-3p	0	0		hsa-mir-514b	hsa-mir-514b-3p	0	0
hsa-mir-515	hsa-mir-515-5p	0	0		hsa-mir-515	hsa-mir-515-5p	0	0		hsa-mir-515	hsa-mir-515-5p	0	0		hsa-mir-515	hsa-mir-515-5p	0	0
hsa-mir-515	hsa-mir-515-3p	0	0		hsa-mir-515	hsa-mir-515-3p	0	0		hsa-mir-515	hsa-mir-515-3p	0	0		hsa-mir-515	hsa-mir-515-3p	0	0
hsa-mir-516a	hsa-mir-516a-5p	0	0		hsa-mir-516a	hsa-mir-516a-5p	0	0		hsa-mir-516a	hsa-mir-516a-5p	0	0		hsa-mir-516a	hsa-mir-516a-5p	0	0
hsa-mir-516a	hsa-mir-516a-3p	0	0		hsa-mir-516a	hsa-mir-516a-3p	0	0		hsa-mir-516a	hsa-mir-516a-3p	0	0		hsa-mir-516a	hsa-mir-516a-3p	0	0
hsa-mir-516b	hsa-mir-516b-5p	0	0		hsa-mir-516b	hsa-mir-516b-5p	1	0.0921231		hsa-mir-516b	hsa-mir-516b-5p	0	0		hsa-mir-516b	hsa-mir-516b-5p	0	0
hsa-mir-516b	hsa-mir-516b-3p	0	0		hsa-mir-516b	hsa-mir-516b-3p	0	0		hsa-mir-516b	hsa-mir-516b-3p	0	0		hsa-mir-516b	hsa-mir-516b-3p	0	0
hsa-mir-517a	hsa-mir-517a-3p	0	0		hsa-mir-517a	hsa-mir-517a-3p	0	0		hsa-mir-517a	hsa-mir-517a-3p	0	0		hsa-mir-517a	hsa-mir-517a-3p	0	0
hsa-mir-517b	hsa-mir-517b-3p	0	0		hsa-mir-517b	hsa-mir-517b-3p	0	0		hsa-mir-517b	hsa-mir-517b-3p	0	0		hsa-mir-517b	hsa-mir-517b-3p	0	0
hsa-mir-517c	hsa-mir-517c-3p	0	0		hsa-mir-517c	hsa-mir-517c-3p	0	0		hsa-mir-517c	hsa-mir-517c-3p	0	0		hsa-mir-517c	hsa-mir-517c-3p	0	0
hsa-mir-517	hsa-mir-517-5p	0	0		hsa-mir-517	hsa-mir-517-5p	0	0		hsa-mir-517	hsa-mir-517-5p	0	0		hsa-mir-517	hsa-mir-517-5p	0	0
hsa-mir-5186	hsa-mir-5186	0	0		hsa-mir-5186	hsa-mir-5186	0	0		hsa-mir-5186	hsa-mir-5186	0	0		hsa-mir-5186	hsa-mir-5186	0	0
hsa-mir-5187	hsa-mir-5187-5p	221	19.2334		hsa-mir-5187	hsa-mir-5187-5p	133	12.2524		hsa-mir-5187	hsa-mir-5187-5p	101	9.49505		hsa-mir-5187	hsa-mir-5187-5p	157	13.6788
hsa-mir-5187	hsa-mir-5187-3p	2	0.174058		hsa-mir-5187	hsa-mir-5187-3p	2	0.184246		hsa-mir-5187	hsa-mir-5187-3p	4	0.376042		hsa-mir-5187	hsa-mir-5187-3p	0	0
hsa-mir-5188	hsa-mir-5188	0	0		hsa-mir-5188	hsa-mir-5188	0	0		hsa-mir-5188	hsa-mir-5188	0	0		hsa-mir-5188	hsa-mir-5188	0	0
hsa-mir-5189	hsa-mir-5189	23	2.00167		hsa-mir-5189	hsa-mir-5189	82	7.5541		hsa-mir-5189	hsa-mir-5189	22	2.06823		hsa-mir-5189	hsa-mir-5189	69	6.01172
hsa-mir-518a	hsa-mir-518a-5p	0	0		hsa-mir-518a	hsa-mir-518a-5p	0	0		hsa-mir-518a	hsa-mir-518a-5p	0	0		hsa-mir-518a	hsa-mir-518a-5p	0	0
hsa-mir-518a	hsa-mir-518a-3p	0	0		hsa-mir-518a	hsa-mir-518a-3p	0	0		hsa-mir-518a	hsa-mir-518a-3p	0	0		hsa-mir-518a	hsa-mir-518a-3p	0	0
hsa-mir-518b	hsa-mir-518b	0	0		hsa-mir-518b	hsa-mir-518b	0	0		hsa-mir-518b	hsa-mir-518b	0	0		hsa-mir-518b	hsa-mir-518b	0	0
hsa-mir-518c	hsa-mir-518c-5p	0	0		hsa-mir-518c	hsa-mir-518c-5p	0	0		hsa-mir-518c	hsa-mir-518c-5p	0	0		hsa-mir-518c	hsa-mir-518c-5p	0	0
hsa-mir-518c	hsa-mir-518c-3p	0	0		hsa-mir-518c	hsa-mir-518c-3p	4	0.368492		hsa-mir-518c	hsa-mir-518c-3p	0	0		hsa-mir-518c	hsa-mir-518c-3p	0	0
hsa-mir-518d	hsa-mir-518d-5p	0	0		hsa-mir-518d	hsa-mir-518d-5p	0	0		hsa-mir-518d	hsa-mir-518d-5p	0	0		hsa-mir-518d	hsa-mir-518d-5p	0	0
hsa-mir-518d	hsa-mir-518d-3p	0	0		hsa-mir-518d	hsa-mir-518d-3p	0	0		hsa-mir-518d	hsa-mir-518d-3p	0	0		hsa-mir-518d	hsa-mir-518d-3p	0	0
hsa-mir-518e	hsa-mir-518e-5p	0	0		hsa-mir-518e	hsa-mir-518e-5p	0	0		hsa-mir-518e	hsa-mir-518e-5p	0	0		hsa-mir-518e	hsa-mir-518e-5p	0	0
hsa-mir-518e	hsa-mir-518e-3p	0	0		hsa-mir-518e	hsa-mir-518e-3p	0	0		hsa-mir-518e	hsa-mir-518e-3p	0	0		hsa-mir-518e	hsa-mir-518e-3p	0	0
hsa-mir-518f	hsa-mir-518f-5p	0	0		hsa-mir-518f	hsa-mir-518f-5p	0	0		hsa-mir-518f	hsa-mir-518f-5p	0	0		hsa-mir-518f	hsa-mir-518f-5p	0	0
hsa-mir-518f	hsa-mir-518f-3p	0	0		hsa-mir-518f	hsa-mir-518f-3p	0	0		hsa-mir-518f	hsa-mir-518f-3p	0	0		hsa-mir-518f	hsa-mir-518f-3p	0	0
hsa-mir-5190	hsa-mir-5190	0	0		hsa-mir-5190	hsa-mir-5190	0	0		hsa-mir-5190	hsa-mir-5190	0	0		hsa-mir-5190	hsa-mir-5190	0	0
hsa-mir-5191	hsa-mir-5191	0	0		hsa-mir-5191	hsa-mir-5191	0	0		hsa-mir-5191	hsa-mir-5191	0	0		hsa-mir-5191	hsa-mir-5191	0	0
hsa-mir-5192	hsa-mir-5192	2	0.174058		hsa-mir-5192	hsa-mir-5192	1	0.0921231		hsa-mir-5192	hsa-mir-5192	0	0		hsa-mir-5192	hsa-mir-5192	4	0.348505
hsa-mir-5193	hsa-mir-5193	8	0.696233		hsa-mir-5193	hsa-mir-5193	4	0.368492		hsa-mir-5193	hsa-mir-5193	149	14.0076		hsa-mir-5193	hsa-mir-5193	8	0.697011
hsa-mir-5194	hsa-mir-5194	67	5.83095		hsa-mir-5194	hsa-mir-5194	18	1.65822		hsa-mir-5194	hsa-mir-5194	32	3.00833		hsa-mir-5194	hsa-mir-5194	219	19.0807
hsa-mir-5195	hsa-mir-5195-5p	0	0		hsa-mir-5195	hsa-mir-5195-5p	0	0		hsa-mir-5195	hsa-mir-5195-5p	35	3.29036		hsa-mir-5195	hsa-mir-5195-5p	3	0.261379
hsa-mir-5195	hsa-mir-5195-3p	0	0		hsa-mir-5195	hsa-mir-5195-3p	0	0		hsa-mir-5195	hsa-mir-5195-3p	0	0		hsa-mir-5195	hsa-mir-5195-3p	0	0
hsa-mir-5196	hsa-mir-5196-5p	0	0		hsa-mir-5196	hsa-mir-5196-5p	0	0		hsa-mir-5196	hsa-mir-5196-5p	0	0		hsa-mir-5196	hsa-mir-5196-5p	0	0
hsa-mir-5196	hsa-mir-5196-3p	23	2.00167		hsa-mir-5196	hsa-mir-5196-3p	0	0		hsa-mir-5196	hsa-mir-5196-3p	0	0		hsa-mir-5196	hsa-mir-5196-3p	0	0
hsa-mir-5197	hsa-mir-5197-5p	0	0		hsa-mir-5197	hsa-mir-5197-5p	0	0		hsa-mir-5197	hsa-mir-5197-5p	0	0		hsa-mir-5197	hsa-mir-5197-5p	0	0
hsa-mir-5197	hsa-mir-5197-3p	0	0		hsa-mir-5197	hsa-mir-5197-3p	0	0		hsa-mir-5197	hsa-mir-5197-3p	0	0		hsa-mir-5197	hsa-mir-5197-3p	0	0
hsa-mir-519a	hsa-mir-519a-5p	0	0		hsa-mir-519a	hsa-mir-519a-5p	0	0		hsa-mir-519a	hsa-mir-519a-5p	0	0		hsa-mir-519a	hsa-mir-519a-5p	0	0
hsa-mir-519a	hsa-mir-519a-3p	0	0		hsa-mir-519a	hsa-mir-519a-3p	0	0		hsa-mir-519a	hsa-mir-519a-3p	0	0		hsa-mir-519a	hsa-mir-519a-3p	0	0
hsa-mir-519b	hsa-mir-519b-5p	0	0		hsa-mir-519b	hsa-mir-519b-5p	0	0		hsa-mir-519b	hsa-mir-519b-5p	0	0		hsa-mir-519b	hsa-mir-519b-5p	0	0
hsa-mir-519b	hsa-mir-519b-3p	0	0		hsa-mir-519b	hsa-mir-519b-3p	0	0		hsa-mir-519b	hsa-mir-519b-3p	0	0		hsa-mir-519b	hsa-mir-519b-3p	0	0
hsa-mir-519c	hsa-mir-519c-5p	0	0		hsa-mir-519c	hsa-mir-519c-5p	0	0		hsa-mir-519c	hsa-mir-519c-5p	0	0		hsa-mir-519c	hsa-mir-519c-5p	0	0
hsa-mir-519c	hsa-mir-519c-3p	0	0		hsa-mir-519c	hsa-mir-519c-3p	0	0		hsa-mir-519c	hsa-mir-519c-3p	0	0		hsa-mir-519c	hsa-mir-519c-3p	0	0
hsa-mir-519d	hsa-mir-519d	0	0		hsa-mir-519d	hsa-mir-519d	0	0		hsa-mir-519d	hsa-mir-519d	0	0		hsa-mir-519d	hsa-mir-519d	0	0
hsa-mir-519e	hsa-mir-519e-5p	0	0		hsa-mir-519e	hsa-mir-519e-5p	0	0		hsa-mir-519e	hsa-mir-519e-5p	0	0		hsa-mir-519e	hsa-mir-519e-5p	0	0
hsa-mir-519e	hsa-mir-519e-3p	0	0		hsa-mir-519e	hsa-mir-519e-3p	0	0		hsa-mir-519e	hsa-mir-519e-3p	0	0		hsa-mir-519e	hsa-mir-519e-3p	0	0
hsa-mir-520a	hsa-mir-520a-5p	0	0		hsa-mir-520a	hsa-mir-520a-5p	0	0		hsa-mir-520a	hsa-mir-520a-5p	0	0		hsa-mir-520a	hsa-mir-520a-5p	0	0
hsa-mir-520a	hsa-mir-520a-3p	0	0		hsa-mir-520a	hsa-mir-520a-3p	0	0		hsa-mir-520a	hsa-mir-520a-3p	0	0		hsa-mir-520a	hsa-mir-520a-3p	0	0
hsa-mir-520b	hsa-mir-520b	0	0		hsa-mir-520b	hsa-mir-520b	0	0		hsa-mir-520b	hsa-mir-520b	0	0		hsa-mir-520b	hsa-mir-520b	0	0
hsa-mir-520c	hsa-mir-520c-5p	0	0		hsa-mir-520c	hsa-mir-520c-5p	0	0		hsa-mir-520c	hsa-mir-520c-5p	0	0		hsa-mir-520c	hsa-mir-520c-5p	0	0
hsa-mir-520c	hsa-mir-520c-3p	0	0		hsa-mir-520c	hsa-mir-520c-3p	0	0		hsa-mir-520c	hsa-mir-520c-3p	0	0		hsa-mir-520c	hsa-mir-520c-3p	0	0
hsa-mir-520d	hsa-mir-520d-5p	0	0		hsa-mir-520d	hsa-mir-520d-5p	0	0		hsa-mir-520d	hsa-mir-520d-5p	0	0		hsa-mir-520d	hsa-mir-520d-5p	0	0
hsa-mir-520d	hsa-mir-520d-3p	0	0		hsa-mir-520d	hsa-mir-520d-3p	0	0		hsa-mir-520d	hsa-mir-520d-3p	0	0		hsa-mir-520d	hsa-mir-520d-3p	0	0
hsa-mir-520e	hsa-mir-520e	0	0		hsa-mir-520e	hsa-mir-520e	0	0		hsa-mir-520e	hsa-mir-520e	0	0		hsa-mir-520e	hsa-mir-520e	0	0
hsa-mir-520f	hsa-mir-520f	0	0		hsa-mir-520f	hsa-mir-520f	0	0		hsa-mir-520f	hsa-mir-520f	0	0		hsa-mir-520f	hsa-mir-520f	0	0
hsa-mir-520g	hsa-mir-520g	0	0		hsa-mir-520g	hsa-mir-520g	0	0		hsa-mir-520g	hsa-mir-520g	0	0		hsa-mir-520g	hsa-mir-520g	0	0
hsa-mir-520h	hsa-mir-520h	0	0		hsa-mir-520h	hsa-mir-520h	0	0		hsa-mir-520h	hsa-mir-520h	0	0		hsa-mir-520h	hsa-mir-520h	0	0
hsa-mir-521	hsa-mir-521	0	0		hsa-mir-521	hsa-mir-521	0	0		hsa-mir-521	hsa-mir-521	0	0		hsa-mir-521	hsa-mir-521	0	0
hsa-mir-522	hsa-mir-522-5p	0	0		hsa-mir-522	hsa-mir-522-5p	0	0		hsa-mir-522	hsa-mir-522-5p	0	0		hsa-mir-522	hsa-mir-522-5p	0	0
hsa-mir-522	hsa-mir-522-3p	0	0		hsa-mir-522	hsa-mir-522-3p	0	0		hsa-mir-522	hsa-mir-522-3p	0	0		hsa-mir-522	hsa-mir-522-3p	0	0
hsa-mir-523	hsa-mir-523-5p	0	0		hsa-mir-523	hsa-mir-523-5p	0	0		hsa-mir-523	hsa-mir-523-5p	0	0		hsa-mir-523	hsa-mir-523-5p	0	0
hsa-mir-523	hsa-mir-523-3p	0	0		hsa-mir-523	hsa-mir-523-3p	0	0		hsa-mir-523	hsa-mir-523-3p	0	0		hsa-mir-523	hsa-mir-523-3p	0	0
hsa-mir-524	hsa-mir-524-5p	0	0		hsa-mir-524	hsa-mir-524-5p	0	0		hsa-mir-524	hsa-mir-524-5p	0	0		hsa-mir-524	hsa-mir-524-5p	0	0
hsa-mir-524	hsa-mir-524-3p	0	0		hsa-mir-524	hsa-mir-524-3p	0	0		hsa-mir-524	hsa-mir-524-3p	0	0		hsa-mir-524	hsa-mir-524-3p	0	0
hsa-mir-525	hsa-mir-525-5p	0	0		hsa-mir-525	hsa-mir-525-5p	0	0		hsa-mir-525	hsa-mir-525-5p	0	0		hsa-mir-525	hsa-mir-525-5p	0	0
hsa-mir-525	hsa-mir-525-3p	0	0		hsa-mir-525	hsa-mir-525-3p	0	0		hsa-mir-525	hsa-mir-525-3p	0	0		hsa-mir-525	hsa-mir-525-3p	0	0
hsa-mir-526a	hsa-mir-526a	0	0		hsa-mir-526a	hsa-mir-526a	0	0		hsa-mir-526a	hsa-mir-526a	0	0		hsa-mir-526a	hsa-mir-526a	0	0
hsa-mir-526b	hsa-mir-526b-5p	0	0		hsa-mir-526b	hsa-mir-526b-5p	0	0		hsa-mir-526b	hsa-mir-526b-5p	0	0		hsa-mir-526b	hsa-mir-526b-5p	0	0
hsa-mir-526b	hsa-mir-526b-3p	0	0		hsa-mir-526b	hsa-mir-526b-3p	0	0		hsa-mir-526b	hsa-mir-526b-3p	0	0		hsa-mir-526b	hsa-mir-526b-3p	0	0
hsa-mir-527	hsa-mir-527	0	0		hsa-mir-527	hsa-mir-527	0	0		hsa-mir-527	hsa-mir-527	0	0		hsa-mir-527	hsa-mir-527	0	0
hsa-mir-532	hsa-mir-532-5p	1127	98.0819		hsa-mir-532	hsa-mir-532-5p	963	88.7146		hsa-mir-532	hsa-mir-532-5p	827	77.7466		hsa-mir-532	hsa-mir-532-5p	957	83.3799
hsa-mir-532	hsa-mir-532-3p	297	25.8477		hsa-mir-532	hsa-mir-532-3p	246	22.6623		hsa-mir-532	hsa-mir-532-3p	195	18.332		hsa-mir-532	hsa-mir-532-3p	216	18.8193
hsa-mir-539	hsa-mir-539-5p	6	0.522175		hsa-mir-539	hsa-mir-539-5p	3	0.276369		hsa-mir-539	hsa-mir-539-5p	0	0		hsa-mir-539	hsa-mir-539-5p	3	0.261379
hsa-mir-539	hsa-mir-539-3p	75	6.52719		hsa-mir-539	hsa-mir-539-3p	33	3.04006		hsa-mir-539	hsa-mir-539-3p	0	0		hsa-mir-539	hsa-mir-539-3p	14	1.21977
hsa-mir-541	hsa-mir-541-5p	3	0.261087		hsa-mir-541	hsa-mir-541-5p	0	0		hsa-mir-541	hsa-mir-541-5p	0	0		hsa-mir-541	hsa-mir-541-5p	0	0
hsa-mir-541	hsa-mir-541-3p	0	0		hsa-mir-541	hsa-mir-541-3p	0	0		hsa-mir-541	hsa-mir-541-3p	0	0		hsa-mir-541	hsa-mir-541-3p	0	0
hsa-mir-542	hsa-mir-542-5p	0	0		hsa-mir-542	hsa-mir-542-5p	0	0		hsa-mir-542	hsa-mir-542-5p	4	0.376042		hsa-mir-542	hsa-mir-542-5p	6	0.522758
hsa-mir-542	hsa-mir-542-3p	40	3.48117		hsa-mir-542	hsa-mir-542-3p	27	2.48732		hsa-mir-542	hsa-mir-542-3p	75	7.05078		hsa-mir-542	hsa-mir-542-3p	30	2.61379
hsa-mir-543	hsa-mir-543	115	10.0084		hsa-mir-543	hsa-mir-543	116	10.6863		hsa-mir-543	hsa-mir-543	8	0.752083		hsa-mir-543	hsa-mir-543	30	2.61379
hsa-mir-544a	hsa-mir-544a	0	0		hsa-mir-544a	hsa-mir-544a	0	0		hsa-mir-544a	hsa-mir-544a	0	0		hsa-mir-544a	hsa-mir-544a	0	0
hsa-mir-544b	hsa-mir-544b	0	0		hsa-mir-544b	hsa-mir-544b	0	0		hsa-mir-544b	hsa-mir-544b	8	0.752083		hsa-mir-544b	hsa-mir-544b	7	0.609884
hsa-mir-545	hsa-mir-545-5p	0	0		hsa-mir-545	hsa-mir-545-5p	0	0		hsa-mir-545	hsa-mir-545-5p	0	0		hsa-mir-545	hsa-mir-545-5p	0	0
hsa-mir-545	hsa-mir-545-3p	0	0		hsa-mir-545	hsa-mir-545-3p	0	0		hsa-mir-545	hsa-mir-545-3p	0	0		hsa-mir-545	hsa-mir-545-3p	0	0
hsa-mir-548a	hsa-mir-548a-5p	4	0.348117		hsa-mir-548a	hsa-mir-548a-5p	11	1.01335		hsa-mir-548a	hsa-mir-548a-5p	0	0		hsa-mir-548a	hsa-mir-548a-5p	0	0
hsa-mir-548a	hsa-mir-548a-3p	13	1.13138		hsa-mir-548a	hsa-mir-548a-3p	8	0.736985		hsa-mir-548a	hsa-mir-548a-3p	3	0.282031		hsa-mir-548a	hsa-mir-548a-3p	16	1.39402
hsa-mir-548aa	hsa-mir-548aa	16	1.39247		hsa-mir-548aa	hsa-mir-548aa	0	0		hsa-mir-548aa	hsa-mir-548aa	3	0.282031		hsa-mir-548aa	hsa-mir-548aa	0	0
hsa-mir-548ab	hsa-mir-548ab	0	0		hsa-mir-548ab	hsa-mir-548ab	0	0		hsa-mir-548ab	hsa-mir-548ab	3	0.282031		hsa-mir-548ab	hsa-mir-548ab	0	0
hsa-mir-548ac	hsa-mir-548ac	30	2.61087		hsa-mir-548ac	hsa-mir-548ac	8	0.736985		hsa-mir-548ac	hsa-mir-548ac	0	0		hsa-mir-548ac	hsa-mir-548ac	3	0.261379
hsa-mir-548ad	hsa-mir-548ad	0	0		hsa-mir-548ad	hsa-mir-548ad	0	0		hsa-mir-548ad	hsa-mir-548ad	0	0		hsa-mir-548ad	hsa-mir-548ad	0	0
hsa-mir-548ae	hsa-mir-548ae	0	0		hsa-mir-548ae	hsa-mir-548ae	0	0		hsa-mir-548ae	hsa-mir-548ae	0	0		hsa-mir-548ae	hsa-mir-548ae	0	0
hsa-mir-548ag	hsa-mir-548ag	0	0		hsa-mir-548ag	hsa-mir-548ag	0	0		hsa-mir-548ag	hsa-mir-548ag	0	0		hsa-mir-548ag	hsa-mir-548ag	0	0
hsa-mir-548ah	hsa-mir-548ah-5p	0	0		hsa-mir-548ah	hsa-mir-548ah-5p	0	0		hsa-mir-548ah	hsa-mir-548ah-5p	0	0		hsa-mir-548ah	hsa-mir-548ah-5p	0	0
hsa-mir-548ah	hsa-mir-548ah-3p	38	3.30711		hsa-mir-548ah	hsa-mir-548ah-3p	25	2.30308		hsa-mir-548ah	hsa-mir-548ah-3p	0	0		hsa-mir-548ah	hsa-mir-548ah-3p	0	0
hsa-mir-548ai	hsa-mir-548ai	3	0.261087		hsa-mir-548ai	hsa-mir-548ai	0	0		hsa-mir-548ai	hsa-mir-548ai	0	0		hsa-mir-548ai	hsa-mir-548ai	0	0
hsa-mir-548aj	hsa-mir-548aj-5p	0	0		hsa-mir-548aj	hsa-mir-548aj-5p	0	0		hsa-mir-548aj	hsa-mir-548aj-5p	0	0		hsa-mir-548aj	hsa-mir-548aj-5p	4	0.348505
hsa-mir-548aj	hsa-mir-548aj-3p	0	0		hsa-mir-548aj	hsa-mir-548aj-3p	0	0		hsa-mir-548aj	hsa-mir-548aj-3p	0	0		hsa-mir-548aj	hsa-mir-548aj-3p	0	0
hsa-mir-548ak	hsa-mir-548ak	57	4.96066		hsa-mir-548ak	hsa-mir-548ak	55	5.06677		hsa-mir-548ak	hsa-mir-548ak	9	0.846094		hsa-mir-548ak	hsa-mir-548ak	4	0.348505
hsa-mir-548al	hsa-mir-548al	0	0		hsa-mir-548al	hsa-mir-548al	0	0		hsa-mir-548al	hsa-mir-548al	2	0.188021		hsa-mir-548al	hsa-mir-548al	3	0.261379
hsa-mir-548am	hsa-mir-548am-5p	53	4.61255		hsa-mir-548am	hsa-mir-548am-5p	37	3.40856		hsa-mir-548am	hsa-mir-548am-5p	4	0.376042		hsa-mir-548am	hsa-mir-548am-5p	7	0.609884
hsa-mir-548am	hsa-mir-548am-3p	5	0.435146		hsa-mir-548am	hsa-mir-548am-3p	3	0.276369		hsa-mir-548am	hsa-mir-548am-3p	2	0.188021		hsa-mir-548am	hsa-mir-548am-3p	0	0
hsa-mir-548an	hsa-mir-548an	2	0.174058		hsa-mir-548an	hsa-mir-548an	5	0.460616		hsa-mir-548an	hsa-mir-548an	1	0.0940104		hsa-mir-548an	hsa-mir-548an	0	0
hsa-mir-548ao	hsa-mir-548ao-5p	0	0		hsa-mir-548ao	hsa-mir-548ao-5p	0	0		hsa-mir-548ao	hsa-mir-548ao-5p	0	0		hsa-mir-548ao	hsa-mir-548ao-5p	0	0
hsa-mir-548ao	hsa-mir-548ao-3p	0	0		hsa-mir-548ao	hsa-mir-548ao-3p	0	0		hsa-mir-548ao	hsa-mir-548ao-3p	0	0		hsa-mir-548ao	hsa-mir-548ao-3p	0	0
hsa-mir-548ap	hsa-mir-548ap-5p	19	1.65355		hsa-mir-548ap	hsa-mir-548ap-5p	6	0.552739		hsa-mir-548ap	hsa-mir-548ap-5p	9	0.846094		hsa-mir-548ap	hsa-mir-548ap-5p	58	5.05333
hsa-mir-548ap	hsa-mir-548ap-3p	49	4.26443		hsa-mir-548ap	hsa-mir-548ap-3p	41	3.77705		hsa-mir-548ap	hsa-mir-548ap-3p	1	0.0940104		hsa-mir-548ap	hsa-mir-548ap-3p	12	1.04552
hsa-mir-548aq	hsa-mir-548aq-5p	0	0		hsa-mir-548aq	hsa-mir-548aq-5p	1	0.0921231		hsa-mir-548aq	hsa-mir-548aq-5p	0	0		hsa-mir-548aq	hsa-mir-548aq-5p	0	0
hsa-mir-548aq	hsa-mir-548aq-3p	0	0		hsa-mir-548aq	hsa-mir-548aq-3p	0	0		hsa-mir-548aq	hsa-mir-548aq-3p	1	0.0940104		hsa-mir-548aq	hsa-mir-548aq-3p	0	0
hsa-mir-548ar	hsa-mir-548ar-5p	0	0		hsa-mir-548ar	hsa-mir-548ar-5p	0	0		hsa-mir-548ar	hsa-mir-548ar-5p	0	0		hsa-mir-548ar	hsa-mir-548ar-5p	3	0.261379
hsa-mir-548ar	hsa-mir-548ar-3p	3	0.261087		hsa-mir-548ar	hsa-mir-548ar-3p	0	0		hsa-mir-548ar	hsa-mir-548ar-3p	0	0		hsa-mir-548ar	hsa-mir-548ar-3p	0	0
hsa-mir-548as	hsa-mir-548as-5p	0	0		hsa-mir-548as	hsa-mir-548as-5p	0	0		hsa-mir-548as	hsa-mir-548as-5p	0	0		hsa-mir-548as	hsa-mir-548as-5p	0	0
hsa-mir-548as	hsa-mir-548as-3p	0	0		hsa-mir-548as	hsa-mir-548as-3p	2	0.184246		hsa-mir-548as	hsa-mir-548as-3p	0	0		hsa-mir-548as	hsa-mir-548as-3p	0	0
hsa-mir-548at	hsa-mir-548at-5p	5	0.435146		hsa-mir-548at	hsa-mir-548at-5p	5	0.460616		hsa-mir-548at	hsa-mir-548at-5p	1	0.0940104		hsa-mir-548at	hsa-mir-548at-5p	3	0.261379
hsa-mir-548at	hsa-mir-548at-3p	0	0		hsa-mir-548at	hsa-mir-548at-3p	0	0		hsa-mir-548at	hsa-mir-548at-3p	0	0		hsa-mir-548at	hsa-mir-548at-3p	0	0
hsa-mir-548au	hsa-mir-548au-5p	109	9.48618		hsa-mir-548au	hsa-mir-548au-5p	38	3.50068		hsa-mir-548au	hsa-mir-548au-5p	2	0.188021		hsa-mir-548au	hsa-mir-548au-5p	35	3.04942
hsa-mir-548au	hsa-mir-548au-3p	0	0		hsa-mir-548au	hsa-mir-548au-3p	0	0		hsa-mir-548au	hsa-mir-548au-3p	0	0		hsa-mir-548au	hsa-mir-548au-3p	0	0
hsa-mir-548av	hsa-mir-548av-5p	0	0		hsa-mir-548av	hsa-mir-548av-5p	2	0.184246		hsa-mir-548av	hsa-mir-548av-5p	3	0.282031		hsa-mir-548av	hsa-mir-548av-5p	0	0
hsa-mir-548av	hsa-mir-548av-3p	0	0		hsa-mir-548av	hsa-mir-548av-3p	0	0		hsa-mir-548av	hsa-mir-548av-3p	0	0		hsa-mir-548av	hsa-mir-548av-3p	4	0.348505
hsa-mir-548aw	hsa-mir-548aw	0	0		hsa-mir-548aw	hsa-mir-548aw	0	0		hsa-mir-548aw	hsa-mir-548aw	5	0.470052		hsa-mir-548aw	hsa-mir-548aw	0	0
hsa-mir-548ax	hsa-mir-548ax	6	0.522175		hsa-mir-548ax	hsa-mir-548ax	4	0.368492		hsa-mir-548ax	hsa-mir-548ax	3	0.282031		hsa-mir-548ax	hsa-mir-548ax	12	1.04552
hsa-mir-548ay	hsa-mir-548ay-5p	7	0.609204		hsa-mir-548ay	hsa-mir-548ay-5p	3	0.276369		hsa-mir-548ay	hsa-mir-548ay-5p	8	0.752083		hsa-mir-548ay	hsa-mir-548ay-5p	10	0.871263
hsa-mir-548ay	hsa-mir-548ay-3p	0	0		hsa-mir-548ay	hsa-mir-548ay-3p	1	0.0921231		hsa-mir-548ay	hsa-mir-548ay-3p	0	0		hsa-mir-548ay	hsa-mir-548ay-3p	0	0
hsa-mir-548az	hsa-mir-548az-5p	3	0.261087		hsa-mir-548az	hsa-mir-548az-5p	0	0		hsa-mir-548az	hsa-mir-548az-5p	5	0.470052		hsa-mir-548az	hsa-mir-548az-5p	10	0.871263
hsa-mir-548az	hsa-mir-548az-3p	0	0		hsa-mir-548az	hsa-mir-548az-3p	0	0		hsa-mir-548az	hsa-mir-548az-3p	0	0		hsa-mir-548az	hsa-mir-548az-3p	0	0
hsa-mir-548b	hsa-mir-548b-5p	5	0.435146		hsa-mir-548b	hsa-mir-548b-5p	3	0.276369		hsa-mir-548b	hsa-mir-548b-5p	0	0		hsa-mir-548b	hsa-mir-548b-5p	3	0.261379
hsa-mir-548b	hsa-mir-548b-3p	4	0.348117		hsa-mir-548b	hsa-mir-548b-3p	3	0.276369		hsa-mir-548b	hsa-mir-548b-3p	1	0.0940104		hsa-mir-548b	hsa-mir-548b-3p	3	0.261379
hsa-mir-548c	hsa-mir-548c-5p	0	0		hsa-mir-548c	hsa-mir-548c-5p	11	1.01335		hsa-mir-548c	hsa-mir-548c-5p	3	0.282031		hsa-mir-548c	hsa-mir-548c-5p	10	0.871263
hsa-mir-548c	hsa-mir-548c-3p	0	0		hsa-mir-548c	hsa-mir-548c-3p	0	0		hsa-mir-548c	hsa-mir-548c-3p	0	0		hsa-mir-548c	hsa-mir-548c-3p	0	0
hsa-mir-548d	hsa-mir-548d-5p	44	3.82928		hsa-mir-548d	hsa-mir-548d-5p	36	3.31643		hsa-mir-548d	hsa-mir-548d-5p	9	0.846094		hsa-mir-548d	hsa-mir-548d-5p	14	1.21977
hsa-mir-548d	hsa-mir-548d-3p	5	0.435146		hsa-mir-548d	hsa-mir-548d-3p	2	0.184246		hsa-mir-548d	hsa-mir-548d-3p	1	0.0940104		hsa-mir-548d	hsa-mir-548d-3p	0	0
hsa-mir-548e	hsa-mir-548e	736	64.0535		hsa-mir-548e	hsa-mir-548e	659	60.7091		hsa-mir-548e	hsa-mir-548e	666	62.6109		hsa-mir-548e	hsa-mir-548e	478	41.6464
hsa-mir-548f	hsa-mir-548f	5	0.435146		hsa-mir-548f	hsa-mir-548f	0	0		hsa-mir-548f	hsa-mir-548f	7	0.658073		hsa-mir-548f	hsa-mir-548f	10	0.871263
hsa-mir-548g	hsa-mir-548g-5p	0	0		hsa-mir-548g	hsa-mir-548g-5p	2	0.184246		hsa-mir-548g	hsa-mir-548g-5p	0	0		hsa-mir-548g	hsa-mir-548g-5p	0	0
hsa-mir-548g	hsa-mir-548g-3p	0	0		hsa-mir-548g	hsa-mir-548g-3p	0	0		hsa-mir-548g	hsa-mir-548g-3p	0	0		hsa-mir-548g	hsa-mir-548g-3p	0	0
hsa-mir-548h	hsa-mir-548h-5p	23	2.00167		hsa-mir-548h	hsa-mir-548h-5p	5	0.460616		hsa-mir-548h	hsa-mir-548h-5p	5	0.470052		hsa-mir-548h	hsa-mir-548h-5p	3	0.261379
hsa-mir-548h	hsa-mir-548h-3p	14	1.21841		hsa-mir-548h	hsa-mir-548h-3p	19	1.75034		hsa-mir-548h	hsa-mir-548h-3p	0	0		hsa-mir-548h	hsa-mir-548h-3p	0	0
hsa-mir-548i	hsa-mir-548i	12	1.04435		hsa-mir-548i	hsa-mir-548i	3	0.276369		hsa-mir-548i	hsa-mir-548i	8	0.752083		hsa-mir-548i	hsa-mir-548i	7	0.609884
hsa-mir-548j	hsa-mir-548j	1346	117.141		hsa-mir-548j	hsa-mir-548j	1909	175.863		hsa-mir-548j	hsa-mir-548j	744	69.9438		hsa-mir-548j	hsa-mir-548j	1924	167.631
hsa-mir-548k	hsa-mir-548k	394	34.2895		hsa-mir-548k	hsa-mir-548k	226	20.8198		hsa-mir-548k	hsa-mir-548k	206	19.3661		hsa-mir-548k	hsa-mir-548k	237	20.6489
hsa-mir-548l	hsa-mir-548l	54	4.69957		hsa-mir-548l	hsa-mir-548l	44	4.05342		hsa-mir-548l	hsa-mir-548l	25	2.35026		hsa-mir-548l	hsa-mir-548l	16	1.39402
hsa-mir-548m	hsa-mir-548m	0	0		hsa-mir-548m	hsa-mir-548m	0	0		hsa-mir-548m	hsa-mir-548m	0	0		hsa-mir-548m	hsa-mir-548m	0	0
hsa-mir-548n	hsa-mir-548n	13	1.13138		hsa-mir-548n	hsa-mir-548n	15	1.38185		hsa-mir-548n	hsa-mir-548n	12	1.12813		hsa-mir-548n	hsa-mir-548n	3	0.261379
hsa-mir-548o	hsa-mir-548o-5p	114	9.92132		hsa-mir-548o	hsa-mir-548o-5p	184	16.9507		hsa-mir-548o	hsa-mir-548o-5p	9	0.846094		hsa-mir-548o	hsa-mir-548o-5p	6	0.522758
hsa-mir-548o	hsa-mir-548o-3p	18	1.56652		hsa-mir-548o	hsa-mir-548o-3p	15	1.38185		hsa-mir-548o	hsa-mir-548o-3p	31	2.91432		hsa-mir-548o	hsa-mir-548o-3p	3	0.261379
hsa-mir-548p	hsa-mir-548p	0	0		hsa-mir-548p	hsa-mir-548p	0	0		hsa-mir-548p	hsa-mir-548p	7	0.658073		hsa-mir-548p	hsa-mir-548p	0	0
hsa-mir-548q	hsa-mir-548q	0	0		hsa-mir-548q	hsa-mir-548q	0	0		hsa-mir-548q	hsa-mir-548q	0	0		hsa-mir-548q	hsa-mir-548q	14	1.21977
hsa-mir-548s	hsa-mir-548s	0	0		hsa-mir-548s	hsa-mir-548s	5	0.460616		hsa-mir-548s	hsa-mir-548s	1	0.0940104		hsa-mir-548s	hsa-mir-548s	3	0.261379
hsa-mir-548t	hsa-mir-548t-5p	28	2.43682		hsa-mir-548t	hsa-mir-548t-5p	20	1.84246		hsa-mir-548t	hsa-mir-548t-5p	19	1.7862		hsa-mir-548t	hsa-mir-548t-5p	5	0.435632
hsa-mir-548t	hsa-mir-548t-3p	0	0		hsa-mir-548t	hsa-mir-548t-3p	0	0		hsa-mir-548t	hsa-mir-548t-3p	6	0.564063		hsa-mir-548t	hsa-mir-548t-3p	4	0.348505
hsa-mir-548u	hsa-mir-548u	15	1.30544		hsa-mir-548u	hsa-mir-548u	7	0.644862		hsa-mir-548u	hsa-mir-548u	10	0.940104		hsa-mir-548u	hsa-mir-548u	7	0.609884
hsa-mir-548v	hsa-mir-548v	0	0		hsa-mir-548v	hsa-mir-548v	0	0		hsa-mir-548v	hsa-mir-548v	0	0		hsa-mir-548v	hsa-mir-548v	0	0
hsa-mir-548w	hsa-mir-548w	50	4.35146		hsa-mir-548w	hsa-mir-548w	105	9.67293		hsa-mir-548w	hsa-mir-548w	4	0.376042		hsa-mir-548w	hsa-mir-548w	17	1.48115
hsa-mir-548x	hsa-mir-548x-5p	8	0.696233		hsa-mir-548x	hsa-mir-548x-5p	0	0		hsa-mir-548x	hsa-mir-548x-5p	0	0		hsa-mir-548x	hsa-mir-548x-5p	0	0
hsa-mir-548x	hsa-mir-548x-3p	0	0		hsa-mir-548x	hsa-mir-548x-3p	0	0		hsa-mir-548x	hsa-mir-548x-3p	0	0		hsa-mir-548x	hsa-mir-548x-3p	0	0
hsa-mir-548y	hsa-mir-548y	0	0		hsa-mir-548y	hsa-mir-548y	0	0		hsa-mir-548y	hsa-mir-548y	0	0		hsa-mir-548y	hsa-mir-548y	0	0
hsa-mir-548z	hsa-mir-548z	0	0		hsa-mir-548z	hsa-mir-548z	11	1.01335		hsa-mir-548z	hsa-mir-548z	4	0.376042		hsa-mir-548z	hsa-mir-548z	0	0
hsa-mir-549a	hsa-mir-549a	0	0		hsa-mir-549a	hsa-mir-549a	0	0		hsa-mir-549a	hsa-mir-549a	0	0		hsa-mir-549a	hsa-mir-549a	0	0
hsa-mir-550a	hsa-mir-550a-5p	4	0.348117		hsa-mir-550a	hsa-mir-550a-5p	0	0		hsa-mir-550a	hsa-mir-550a-5p	5	0.470052		hsa-mir-550a	hsa-mir-550a-5p	6	0.522758
hsa-mir-550a	hsa-mir-550a-3-5p	4	0.348117		hsa-mir-550a	hsa-mir-550a-3-5p	0	0		hsa-mir-550a	hsa-mir-550a-3-5p	5	0.470052		hsa-mir-550a	hsa-mir-550a-3-5p	6	0.522758
hsa-mir-550a	hsa-mir-550a-3p	13	1.13138		hsa-mir-550a	hsa-mir-550a-3p	3	0.276369		hsa-mir-550a	hsa-mir-550a-3p	29	2.7263		hsa-mir-550a	hsa-mir-550a-3p	19	1.6554
hsa-mir-550b	hsa-mir-550b-2-5p	236	20.5389		hsa-mir-550b	hsa-mir-550b-2-5p	61	5.61951		hsa-mir-550b	hsa-mir-550b-2-5p	245	23.0326		hsa-mir-550b	hsa-mir-550b-2-5p	0	0
hsa-mir-550b	hsa-mir-550b-3p	0	0		hsa-mir-550b	hsa-mir-550b-3p	5	0.460616		hsa-mir-550b	hsa-mir-550b-3p	0	0		hsa-mir-550b	hsa-mir-550b-3p	0	0
hsa-mir-551a	hsa-mir-551a	6	0.522175		hsa-mir-551a	hsa-mir-551a	5	0.460616		hsa-mir-551a	hsa-mir-551a	15	1.41016		hsa-mir-551a	hsa-mir-551a	1	0.0871263
hsa-mir-551b	hsa-mir-551b-5p	0	0		hsa-mir-551b	hsa-mir-551b-5p	0	0		hsa-mir-551b	hsa-mir-551b-5p	8	0.752083		hsa-mir-551b	hsa-mir-551b-5p	0	0
hsa-mir-551b	hsa-mir-551b-3p	5	0.435146		hsa-mir-551b	hsa-mir-551b-3p	4	0.368492		hsa-mir-551b	hsa-mir-551b-3p	12	1.12813		hsa-mir-551b	hsa-mir-551b-3p	22	1.91678
hsa-mir-552	hsa-mir-552	0	0		hsa-mir-552	hsa-mir-552	0	0		hsa-mir-552	hsa-mir-552	0	0		hsa-mir-552	hsa-mir-552	1	0.0871263
hsa-mir-553	hsa-mir-553	0	0		hsa-mir-553	hsa-mir-553	0	0		hsa-mir-553	hsa-mir-553	0	0		hsa-mir-553	hsa-mir-553	0	0
hsa-mir-554	hsa-mir-554	0	0		hsa-mir-554	hsa-mir-554	0	0		hsa-mir-554	hsa-mir-554	0	0		hsa-mir-554	hsa-mir-554	0	0
hsa-mir-555	hsa-mir-555	0	0		hsa-mir-555	hsa-mir-555	0	0		hsa-mir-555	hsa-mir-555	0	0		hsa-mir-555	hsa-mir-555	0	0
hsa-mir-556	hsa-mir-556-5p	0	0		hsa-mir-556	hsa-mir-556-5p	0	0		hsa-mir-556	hsa-mir-556-5p	0	0		hsa-mir-556	hsa-mir-556-5p	0	0
hsa-mir-556	hsa-mir-556-3p	5	0.435146		hsa-mir-556	hsa-mir-556-3p	1	0.0921231		hsa-mir-556	hsa-mir-556-3p	2	0.188021		hsa-mir-556	hsa-mir-556-3p	11	0.95839
hsa-mir-557	hsa-mir-557	0	0		hsa-mir-557	hsa-mir-557	0	0		hsa-mir-557	hsa-mir-557	0	0		hsa-mir-557	hsa-mir-557	0	0
hsa-mir-5571	hsa-mir-5571-5p	0	0		hsa-mir-5571	hsa-mir-5571-5p	0	0		hsa-mir-5571	hsa-mir-5571-5p	0	0		hsa-mir-5571	hsa-mir-5571-5p	0	0
hsa-mir-5571	hsa-mir-5571-3p	0	0		hsa-mir-5571	hsa-mir-5571-3p	0	0		hsa-mir-5571	hsa-mir-5571-3p	0	0		hsa-mir-5571	hsa-mir-5571-3p	0	0
hsa-mir-5572	hsa-mir-5572	0	0		hsa-mir-5572	hsa-mir-5572	0	0		hsa-mir-5572	hsa-mir-5572	0	0		hsa-mir-5572	hsa-mir-5572	0	0
hsa-mir-5579	hsa-mir-5579-5p	0	0		hsa-mir-5579	hsa-mir-5579-5p	0	0		hsa-mir-5579	hsa-mir-5579-5p	0	0		hsa-mir-5579	hsa-mir-5579-5p	0	0
hsa-mir-5579	hsa-mir-5579-3p	0	0		hsa-mir-5579	hsa-mir-5579-3p	0	0		hsa-mir-5579	hsa-mir-5579-3p	0	0		hsa-mir-5579	hsa-mir-5579-3p	0	0
hsa-mir-558	hsa-mir-558	0	0		hsa-mir-558	hsa-mir-558	0	0		hsa-mir-558	hsa-mir-558	0	0		hsa-mir-558	hsa-mir-558	0	0
hsa-mir-5580	hsa-mir-5580-5p	0	0		hsa-mir-5580	hsa-mir-5580-5p	0	0		hsa-mir-5580	hsa-mir-5580-5p	0	0		hsa-mir-5580	hsa-mir-5580-5p	0	0
hsa-mir-5580	hsa-mir-5580-3p	0	0		hsa-mir-5580	hsa-mir-5580-3p	0	0		hsa-mir-5580	hsa-mir-5580-3p	0	0		hsa-mir-5580	hsa-mir-5580-3p	0	0
hsa-mir-5581	hsa-mir-5581-5p	0	0		hsa-mir-5581	hsa-mir-5581-5p	0	0		hsa-mir-5581	hsa-mir-5581-5p	0	0		hsa-mir-5581	hsa-mir-5581-5p	0	0
hsa-mir-5581	hsa-mir-5581-3p	0	0		hsa-mir-5581	hsa-mir-5581-3p	0	0		hsa-mir-5581	hsa-mir-5581-3p	0	0		hsa-mir-5581	hsa-mir-5581-3p	0	0
hsa-mir-5582	hsa-mir-5582-5p	0	0		hsa-mir-5582	hsa-mir-5582-5p	0	0		hsa-mir-5582	hsa-mir-5582-5p	0	0		hsa-mir-5582	hsa-mir-5582-5p	0	0
hsa-mir-5582	hsa-mir-5582-3p	0	0		hsa-mir-5582	hsa-mir-5582-3p	0	0		hsa-mir-5582	hsa-mir-5582-3p	0	0		hsa-mir-5582	hsa-mir-5582-3p	0	0
hsa-mir-5583	hsa-mir-5583-5p	0	0		hsa-mir-5583	hsa-mir-5583-5p	0	0		hsa-mir-5583	hsa-mir-5583-5p	0	0		hsa-mir-5583	hsa-mir-5583-5p	0	0
hsa-mir-5583	hsa-mir-5583-3p	0	0		hsa-mir-5583	hsa-mir-5583-3p	0	0		hsa-mir-5583	hsa-mir-5583-3p	0	0		hsa-mir-5583	hsa-mir-5583-3p	0	0
hsa-mir-5584	hsa-mir-5584-5p	2	0.174058		hsa-mir-5584	hsa-mir-5584-5p	3	0.276369		hsa-mir-5584	hsa-mir-5584-5p	3	0.282031		hsa-mir-5584	hsa-mir-5584-5p	4	0.348505
hsa-mir-5584	hsa-mir-5584-3p	0	0		hsa-mir-5584	hsa-mir-5584-3p	0	0		hsa-mir-5584	hsa-mir-5584-3p	0	0		hsa-mir-5584	hsa-mir-5584-3p	0	0
hsa-mir-5585	hsa-mir-5585-5p	0	0		hsa-mir-5585	hsa-mir-5585-5p	0	0		hsa-mir-5585	hsa-mir-5585-5p	0	0		hsa-mir-5585	hsa-mir-5585-5p	0	0
hsa-mir-5585	hsa-mir-5585-3p	0	0		hsa-mir-5585	hsa-mir-5585-3p	0	0		hsa-mir-5585	hsa-mir-5585-3p	3	0.282031		hsa-mir-5585	hsa-mir-5585-3p	3	0.261379
hsa-mir-5586	hsa-mir-5586-5p	0	0		hsa-mir-5586	hsa-mir-5586-5p	0	0		hsa-mir-5586	hsa-mir-5586-5p	0	0		hsa-mir-5586	hsa-mir-5586-5p	0	0
hsa-mir-5586	hsa-mir-5586-3p	1	0.0870292		hsa-mir-5586	hsa-mir-5586-3p	0	0		hsa-mir-5586	hsa-mir-5586-3p	0	0		hsa-mir-5586	hsa-mir-5586-3p	4	0.348505
hsa-mir-5587	hsa-mir-5587-5p	0	0		hsa-mir-5587	hsa-mir-5587-5p	2	0.184246		hsa-mir-5587	hsa-mir-5587-5p	0	0		hsa-mir-5587	hsa-mir-5587-5p	0	0
hsa-mir-5587	hsa-mir-5587-3p	7	0.609204		hsa-mir-5587	hsa-mir-5587-3p	0	0		hsa-mir-5587	hsa-mir-5587-3p	0	0		hsa-mir-5587	hsa-mir-5587-3p	0	0
hsa-mir-5588	hsa-mir-5588-5p	30	2.61087		hsa-mir-5588	hsa-mir-5588-5p	13	1.1976		hsa-mir-5588	hsa-mir-5588-5p	38	3.5724		hsa-mir-5588	hsa-mir-5588-5p	13	1.13264
hsa-mir-5588	hsa-mir-5588-3p	0	0		hsa-mir-5588	hsa-mir-5588-3p	0	0		hsa-mir-5588	hsa-mir-5588-3p	0	0		hsa-mir-5588	hsa-mir-5588-3p	0	0
hsa-mir-5589	hsa-mir-5589-5p	0	0		hsa-mir-5589	hsa-mir-5589-5p	0	0		hsa-mir-5589	hsa-mir-5589-5p	0	0		hsa-mir-5589	hsa-mir-5589-5p	0	0
hsa-mir-5589	hsa-mir-5589-3p	0	0		hsa-mir-5589	hsa-mir-5589-3p	0	0		hsa-mir-5589	hsa-mir-5589-3p	0	0		hsa-mir-5589	hsa-mir-5589-3p	0	0
hsa-mir-559	hsa-mir-559	0	0		hsa-mir-559	hsa-mir-559	0	0		hsa-mir-559	hsa-mir-559	0	0		hsa-mir-559	hsa-mir-559	0	0
hsa-mir-5590	hsa-mir-5590-5p	0	0		hsa-mir-5590	hsa-mir-5590-5p	0	0		hsa-mir-5590	hsa-mir-5590-5p	0	0		hsa-mir-5590	hsa-mir-5590-5p	0	0
hsa-mir-5590	hsa-mir-5590-3p	0	0		hsa-mir-5590	hsa-mir-5590-3p	0	0		hsa-mir-5590	hsa-mir-5590-3p	0	0		hsa-mir-5590	hsa-mir-5590-3p	0	0
hsa-mir-5591	hsa-mir-5591-5p	0	0		hsa-mir-5591	hsa-mir-5591-5p	0	0		hsa-mir-5591	hsa-mir-5591-5p	0	0		hsa-mir-5591	hsa-mir-5591-5p	0	0
hsa-mir-5591	hsa-mir-5591-3p	0	0		hsa-mir-5591	hsa-mir-5591-3p	0	0		hsa-mir-5591	hsa-mir-5591-3p	0	0		hsa-mir-5591	hsa-mir-5591-3p	0	0
hsa-mir-561	hsa-mir-561-5p	0	0		hsa-mir-561	hsa-mir-561-5p	0	0		hsa-mir-561	hsa-mir-561-5p	0	0		hsa-mir-561	hsa-mir-561-5p	0	0
hsa-mir-561	hsa-mir-561-3p	0	0		hsa-mir-561	hsa-mir-561-3p	0	0		hsa-mir-561	hsa-mir-561-3p	0	0		hsa-mir-561	hsa-mir-561-3p	0	0
hsa-mir-562	hsa-mir-562	0	0		hsa-mir-562	hsa-mir-562	0	0		hsa-mir-562	hsa-mir-562	0	0		hsa-mir-562	hsa-mir-562	0	0
hsa-mir-563	hsa-mir-563	0	0		hsa-mir-563	hsa-mir-563	0	0		hsa-mir-563	hsa-mir-563	0	0		hsa-mir-563	hsa-mir-563	0	0
hsa-mir-564	hsa-mir-564	0	0		hsa-mir-564	hsa-mir-564	0	0		hsa-mir-564	hsa-mir-564	0	0		hsa-mir-564	hsa-mir-564	2	0.174253
hsa-mir-566	hsa-mir-566	0	0		hsa-mir-566	hsa-mir-566	0	0		hsa-mir-566	hsa-mir-566	0	0		hsa-mir-566	hsa-mir-566	0	0
hsa-mir-567	hsa-mir-567	0	0		hsa-mir-567	hsa-mir-567	0	0		hsa-mir-567	hsa-mir-567	0	0		hsa-mir-567	hsa-mir-567	0	0
hsa-mir-568	hsa-mir-568	0	0		hsa-mir-568	hsa-mir-568	0	0		hsa-mir-568	hsa-mir-568	0	0		hsa-mir-568	hsa-mir-568	0	0
hsa-mir-5680	hsa-mir-5680	0	0		hsa-mir-5680	hsa-mir-5680	5	0.460616		hsa-mir-5680	hsa-mir-5680	0	0		hsa-mir-5680	hsa-mir-5680	0	0
hsa-mir-5681a	hsa-mir-5681a	0	0		hsa-mir-5681a	hsa-mir-5681a	0	0		hsa-mir-5681a	hsa-mir-5681a	0	0		hsa-mir-5681a	hsa-mir-5681a	0	0
hsa-mir-5681b	hsa-mir-5681b	0	0		hsa-mir-5681b	hsa-mir-5681b	0	0		hsa-mir-5681b	hsa-mir-5681b	0	0		hsa-mir-5681b	hsa-mir-5681b	0	0
hsa-mir-5682	hsa-mir-5682	0	0		hsa-mir-5682	hsa-mir-5682	0	0		hsa-mir-5682	hsa-mir-5682	0	0		hsa-mir-5682	hsa-mir-5682	0	0
hsa-mir-5683	hsa-mir-5683	0	0		hsa-mir-5683	hsa-mir-5683	0	0		hsa-mir-5683	hsa-mir-5683	0	0		hsa-mir-5683	hsa-mir-5683	0	0
hsa-mir-5684	hsa-mir-5684	0	0		hsa-mir-5684	hsa-mir-5684	4	0.368492		hsa-mir-5684	hsa-mir-5684	0	0		hsa-mir-5684	hsa-mir-5684	20	1.74253
hsa-mir-5685	hsa-mir-5685	4	0.348117		hsa-mir-5685	hsa-mir-5685	0	0		hsa-mir-5685	hsa-mir-5685	0	0		hsa-mir-5685	hsa-mir-5685	0	0
hsa-mir-5686	hsa-mir-5686	0	0		hsa-mir-5686	hsa-mir-5686	0	0		hsa-mir-5686	hsa-mir-5686	0	0		hsa-mir-5686	hsa-mir-5686	0	0
hsa-mir-5687	hsa-mir-5687	0	0		hsa-mir-5687	hsa-mir-5687	0	0		hsa-mir-5687	hsa-mir-5687	0	0		hsa-mir-5687	hsa-mir-5687	0	0
hsa-mir-5688	hsa-mir-5688	0	0		hsa-mir-5688	hsa-mir-5688	0	0		hsa-mir-5688	hsa-mir-5688	0	0		hsa-mir-5688	hsa-mir-5688	0	0
hsa-mir-5689	hsa-mir-5689	0	0		hsa-mir-5689	hsa-mir-5689	0	0		hsa-mir-5689	hsa-mir-5689	0	0		hsa-mir-5689	hsa-mir-5689	0	0
hsa-mir-569	hsa-mir-569	0	0		hsa-mir-569	hsa-mir-569	0	0		hsa-mir-569	hsa-mir-569	0	0		hsa-mir-569	hsa-mir-569	0	0
hsa-mir-5690	hsa-mir-5690	0	0		hsa-mir-5690	hsa-mir-5690	0	0		hsa-mir-5690	hsa-mir-5690	2	0.188021		hsa-mir-5690	hsa-mir-5690	2	0.174253
hsa-mir-5691	hsa-mir-5691	0	0		hsa-mir-5691	hsa-mir-5691	0	0		hsa-mir-5691	hsa-mir-5691	0	0		hsa-mir-5691	hsa-mir-5691	0	0
hsa-mir-5692a	hsa-mir-5692a	0	0		hsa-mir-5692a	hsa-mir-5692a	0	0		hsa-mir-5692a	hsa-mir-5692a	0	0		hsa-mir-5692a	hsa-mir-5692a	0	0
hsa-mir-5692b	hsa-mir-5692b	0	0		hsa-mir-5692b	hsa-mir-5692b	0	0		hsa-mir-5692b	hsa-mir-5692b	0	0		hsa-mir-5692b	hsa-mir-5692b	0	0
hsa-mir-5692c	hsa-mir-5692c	0	0		hsa-mir-5692c	hsa-mir-5692c	0	0		hsa-mir-5692c	hsa-mir-5692c	0	0		hsa-mir-5692c	hsa-mir-5692c	0	0
hsa-mir-5693	hsa-mir-5693	0	0		hsa-mir-5693	hsa-mir-5693	0	0		hsa-mir-5693	hsa-mir-5693	0	0		hsa-mir-5693	hsa-mir-5693	0	0
hsa-mir-5694	hsa-mir-5694	0	0		hsa-mir-5694	hsa-mir-5694	0	0		hsa-mir-5694	hsa-mir-5694	0	0		hsa-mir-5694	hsa-mir-5694	0	0
hsa-mir-5695	hsa-mir-5695	4	0.348117		hsa-mir-5695	hsa-mir-5695	0	0		hsa-mir-5695	hsa-mir-5695	0	0		hsa-mir-5695	hsa-mir-5695	0	0
hsa-mir-5696	hsa-mir-5696	3	0.261087		hsa-mir-5696	hsa-mir-5696	0	0		hsa-mir-5696	hsa-mir-5696	0	0		hsa-mir-5696	hsa-mir-5696	13	1.13264
hsa-mir-5697	hsa-mir-5697	0	0		hsa-mir-5697	hsa-mir-5697	0	0		hsa-mir-5697	hsa-mir-5697	0	0		hsa-mir-5697	hsa-mir-5697	0	0
hsa-mir-5698	hsa-mir-5698	3	0.261087		hsa-mir-5698	hsa-mir-5698	6	0.552739		hsa-mir-5698	hsa-mir-5698	0	0		hsa-mir-5698	hsa-mir-5698	0	0
hsa-mir-5699	hsa-mir-5699	0	0		hsa-mir-5699	hsa-mir-5699	0	0		hsa-mir-5699	hsa-mir-5699	0	0		hsa-mir-5699	hsa-mir-5699	0	0
hsa-mir-570	hsa-mir-570-5p	0	0		hsa-mir-570	hsa-mir-570-5p	8	0.736985		hsa-mir-570	hsa-mir-570-5p	0	0		hsa-mir-570	hsa-mir-570-5p	0	0
hsa-mir-570	hsa-mir-570-3p	0	0		hsa-mir-570	hsa-mir-570-3p	3	0.276369		hsa-mir-570	hsa-mir-570-3p	0	0		hsa-mir-570	hsa-mir-570-3p	2	0.174253
hsa-mir-5700	hsa-mir-5700	0	0		hsa-mir-5700	hsa-mir-5700	0	0		hsa-mir-5700	hsa-mir-5700	0	0		hsa-mir-5700	hsa-mir-5700	0	0
hsa-mir-5701	hsa-mir-5701	0	0		hsa-mir-5701	hsa-mir-5701	0	0		hsa-mir-5701	hsa-mir-5701	0	0		hsa-mir-5701	hsa-mir-5701	0	0
hsa-mir-5702	hsa-mir-5702	0	0		hsa-mir-5702	hsa-mir-5702	0	0		hsa-mir-5702	hsa-mir-5702	0	0		hsa-mir-5702	hsa-mir-5702	0	0
hsa-mir-5703	hsa-mir-5703	3	0.261087		hsa-mir-5703	hsa-mir-5703	0	0		hsa-mir-5703	hsa-mir-5703	3	0.282031		hsa-mir-5703	hsa-mir-5703	0	0
hsa-mir-5704	hsa-mir-5704	0	0		hsa-mir-5704	hsa-mir-5704	0	0		hsa-mir-5704	hsa-mir-5704	0	0		hsa-mir-5704	hsa-mir-5704	0	0
hsa-mir-5705	hsa-mir-5705	0	0		hsa-mir-5705	hsa-mir-5705	0	0		hsa-mir-5705	hsa-mir-5705	0	0		hsa-mir-5705	hsa-mir-5705	0	0
hsa-mir-5706	hsa-mir-5706	8	0.696233		hsa-mir-5706	hsa-mir-5706	2	0.184246		hsa-mir-5706	hsa-mir-5706	5	0.470052		hsa-mir-5706	hsa-mir-5706	6	0.522758
hsa-mir-5707	hsa-mir-5707	0	0		hsa-mir-5707	hsa-mir-5707	0	0		hsa-mir-5707	hsa-mir-5707	0	0		hsa-mir-5707	hsa-mir-5707	0	0
hsa-mir-5708	hsa-mir-5708	0	0		hsa-mir-5708	hsa-mir-5708	0	0		hsa-mir-5708	hsa-mir-5708	0	0		hsa-mir-5708	hsa-mir-5708	0	0
hsa-mir-571	hsa-mir-571	0	0		hsa-mir-571	hsa-mir-571	0	0		hsa-mir-571	hsa-mir-571	0	0		hsa-mir-571	hsa-mir-571	0	0
hsa-mir-572	hsa-mir-572	0	0		hsa-mir-572	hsa-mir-572	0	0		hsa-mir-572	hsa-mir-572	0	0		hsa-mir-572	hsa-mir-572	0	0
hsa-mir-573	hsa-mir-573	0	0		hsa-mir-573	hsa-mir-573	0	0		hsa-mir-573	hsa-mir-573	0	0		hsa-mir-573	hsa-mir-573	0	0
hsa-mir-5739	hsa-mir-5739	0	0		hsa-mir-5739	hsa-mir-5739	0	0		hsa-mir-5739	hsa-mir-5739	0	0		hsa-mir-5739	hsa-mir-5739	0	0
hsa-mir-574	hsa-mir-574-5p	16	1.39247		hsa-mir-574	hsa-mir-574-5p	9	0.829108		hsa-mir-574	hsa-mir-574-5p	7	0.658073		hsa-mir-574	hsa-mir-574-5p	38	3.3108
hsa-mir-574	hsa-mir-574-3p	124	10.7916		hsa-mir-574	hsa-mir-574-3p	98	9.02807		hsa-mir-574	hsa-mir-574-3p	184	17.2979		hsa-mir-574	hsa-mir-574-3p	221	19.2549
hsa-mir-575	hsa-mir-575	0	0		hsa-mir-575	hsa-mir-575	0	0		hsa-mir-575	hsa-mir-575	0	0		hsa-mir-575	hsa-mir-575	5	0.435632
hsa-mir-576	hsa-mir-576-5p	109	9.48618		hsa-mir-576	hsa-mir-576-5p	124	11.4233		hsa-mir-576	hsa-mir-576-5p	37	3.47839		hsa-mir-576	hsa-mir-576-5p	57	4.9662
hsa-mir-576	hsa-mir-576-3p	78	6.78827		hsa-mir-576	hsa-mir-576-3p	41	3.77705		hsa-mir-576	hsa-mir-576-3p	36	3.38438		hsa-mir-576	hsa-mir-576-3p	55	4.79195
hsa-mir-577	hsa-mir-577	40	3.48117		hsa-mir-577	hsa-mir-577	28	2.57945		hsa-mir-577	hsa-mir-577	0	0		hsa-mir-577	hsa-mir-577	0	0
hsa-mir-578	hsa-mir-578	0	0		hsa-mir-578	hsa-mir-578	0	0		hsa-mir-578	hsa-mir-578	0	0		hsa-mir-578	hsa-mir-578	0	0
hsa-mir-5787	hsa-mir-5787	0	0		hsa-mir-5787	hsa-mir-5787	0	0		hsa-mir-5787	hsa-mir-5787	0	0		hsa-mir-5787	hsa-mir-5787	0	0
hsa-mir-579	hsa-mir-579	0	0		hsa-mir-579	hsa-mir-579	2	0.184246		hsa-mir-579	hsa-mir-579	0	0		hsa-mir-579	hsa-mir-579	0	0
hsa-mir-580	hsa-mir-580	3	0.261087		hsa-mir-580	hsa-mir-580	0	0		hsa-mir-580	hsa-mir-580	0	0		hsa-mir-580	hsa-mir-580	0	0
hsa-mir-581	hsa-mir-581	0	0		hsa-mir-581	hsa-mir-581	0	0		hsa-mir-581	hsa-mir-581	0	0		hsa-mir-581	hsa-mir-581	0	0
hsa-mir-582	hsa-mir-582-5p	13	1.13138		hsa-mir-582	hsa-mir-582-5p	5	0.460616		hsa-mir-582	hsa-mir-582-5p	25	2.35026		hsa-mir-582	hsa-mir-582-5p	5	0.435632
hsa-mir-582	hsa-mir-582-3p	22	1.91464		hsa-mir-582	hsa-mir-582-3p	9	0.829108		hsa-mir-582	hsa-mir-582-3p	29	2.7263		hsa-mir-582	hsa-mir-582-3p	14	1.21977
hsa-mir-583	hsa-mir-583	0	0		hsa-mir-583	hsa-mir-583	0	0		hsa-mir-583	hsa-mir-583	0	0		hsa-mir-583	hsa-mir-583	0	0
hsa-mir-584	hsa-mir-584-5p	4884	425.05		hsa-mir-584	hsa-mir-584-5p	3530	325.195		hsa-mir-584	hsa-mir-584-5p	980	92.1302		hsa-mir-584	hsa-mir-584-5p	5154	449.049
hsa-mir-584	hsa-mir-584-3p	0	0		hsa-mir-584	hsa-mir-584-3p	1	0.0921231		hsa-mir-584	hsa-mir-584-3p	0	0		hsa-mir-584	hsa-mir-584-3p	5	0.435632
hsa-mir-585	hsa-mir-585	0	0		hsa-mir-585	hsa-mir-585	0	0		hsa-mir-585	hsa-mir-585	0	0		hsa-mir-585	hsa-mir-585	0	0
hsa-mir-586	hsa-mir-586	0	0		hsa-mir-586	hsa-mir-586	0	0		hsa-mir-586	hsa-mir-586	0	0		hsa-mir-586	hsa-mir-586	0	0
hsa-mir-587	hsa-mir-587	0	0		hsa-mir-587	hsa-mir-587	0	0		hsa-mir-587	hsa-mir-587	0	0		hsa-mir-587	hsa-mir-587	0	0
hsa-mir-588	hsa-mir-588	0	0		hsa-mir-588	hsa-mir-588	0	0		hsa-mir-588	hsa-mir-588	3	0.282031		hsa-mir-588	hsa-mir-588	5	0.435632
hsa-mir-589	hsa-mir-589-5p	144	12.5322		hsa-mir-589	hsa-mir-589-5p	151	13.9106		hsa-mir-589	hsa-mir-589-5p	85	7.99089		hsa-mir-589	hsa-mir-589-5p	79	6.88298
hsa-mir-589	hsa-mir-589-3p	100	8.70292		hsa-mir-589	hsa-mir-589-3p	32	2.94794		hsa-mir-589	hsa-mir-589-3p	26	2.44427		hsa-mir-589	hsa-mir-589-3p	35	3.04942
hsa-mir-590	hsa-mir-590-5p	48	4.1774		hsa-mir-590	hsa-mir-590-5p	26	2.3952		hsa-mir-590	hsa-mir-590-5p	22	2.06823		hsa-mir-590	hsa-mir-590-5p	58	5.05333
hsa-mir-590	hsa-mir-590-3p	7	0.609204		hsa-mir-590	hsa-mir-590-3p	3	0.276369		hsa-mir-590	hsa-mir-590-3p	1	0.0940104		hsa-mir-590	hsa-mir-590-3p	32	2.78804
hsa-mir-591	hsa-mir-591	0	0		hsa-mir-591	hsa-mir-591	0	0		hsa-mir-591	hsa-mir-591	0	0		hsa-mir-591	hsa-mir-591	0	0
hsa-mir-592	hsa-mir-592	0	0		hsa-mir-592	hsa-mir-592	0	0		hsa-mir-592	hsa-mir-592	0	0		hsa-mir-592	hsa-mir-592	0	0
hsa-mir-593	hsa-mir-593-5p	0	0		hsa-mir-593	hsa-mir-593-5p	0	0		hsa-mir-593	hsa-mir-593-5p	0	0		hsa-mir-593	hsa-mir-593-5p	0	0
hsa-mir-593	hsa-mir-593-3p	0	0		hsa-mir-593	hsa-mir-593-3p	0	0		hsa-mir-593	hsa-mir-593-3p	0	0		hsa-mir-593	hsa-mir-593-3p	0	0
hsa-mir-595	hsa-mir-595	0	0		hsa-mir-595	hsa-mir-595	0	0		hsa-mir-595	hsa-mir-595	0	0		hsa-mir-595	hsa-mir-595	0	0
hsa-mir-596	hsa-mir-596	0	0		hsa-mir-596	hsa-mir-596	0	0		hsa-mir-596	hsa-mir-596	0	0		hsa-mir-596	hsa-mir-596	0	0
hsa-mir-597	hsa-mir-597	0	0		hsa-mir-597	hsa-mir-597	1	0.0921231		hsa-mir-597	hsa-mir-597	0	0		hsa-mir-597	hsa-mir-597	0	0
hsa-mir-598	hsa-mir-598	1129	98.2559		hsa-mir-598	hsa-mir-598	1148	105.757		hsa-mir-598	hsa-mir-598	1218	114.505		hsa-mir-598	hsa-mir-598	1237	107.775
hsa-mir-599	hsa-mir-599	0	0		hsa-mir-599	hsa-mir-599	0	0		hsa-mir-599	hsa-mir-599	0	0		hsa-mir-599	hsa-mir-599	0	0
hsa-mir-600	hsa-mir-600	0	0		hsa-mir-600	hsa-mir-600	0	0		hsa-mir-600	hsa-mir-600	0	0		hsa-mir-600	hsa-mir-600	0	0
hsa-mir-601	hsa-mir-601	0	0		hsa-mir-601	hsa-mir-601	0	0		hsa-mir-601	hsa-mir-601	0	0		hsa-mir-601	hsa-mir-601	0	0
hsa-mir-602	hsa-mir-602	0	0		hsa-mir-602	hsa-mir-602	0	0		hsa-mir-602	hsa-mir-602	0	0		hsa-mir-602	hsa-mir-602	0	0
hsa-mir-603	hsa-mir-603	0	0		hsa-mir-603	hsa-mir-603	0	0		hsa-mir-603	hsa-mir-603	0	0		hsa-mir-603	hsa-mir-603	0	0
hsa-mir-604	hsa-mir-604	0	0		hsa-mir-604	hsa-mir-604	0	0		hsa-mir-604	hsa-mir-604	0	0		hsa-mir-604	hsa-mir-604	0	0
hsa-mir-605	hsa-mir-605	0	0		hsa-mir-605	hsa-mir-605	0	0		hsa-mir-605	hsa-mir-605	0	0		hsa-mir-605	hsa-mir-605	0	0
hsa-mir-606	hsa-mir-606	0	0		hsa-mir-606	hsa-mir-606	0	0		hsa-mir-606	hsa-mir-606	0	0		hsa-mir-606	hsa-mir-606	0	0
hsa-mir-6068	hsa-mir-6068	0	0		hsa-mir-6068	hsa-mir-6068	0	0		hsa-mir-6068	hsa-mir-6068	0	0		hsa-mir-6068	hsa-mir-6068	0	0
hsa-mir-6069	hsa-mir-6069	0	0		hsa-mir-6069	hsa-mir-6069	0	0		hsa-mir-6069	hsa-mir-6069	0	0		hsa-mir-6069	hsa-mir-6069	0	0
hsa-mir-607	hsa-mir-607	0	0		hsa-mir-607	hsa-mir-607	0	0		hsa-mir-607	hsa-mir-607	0	0		hsa-mir-607	hsa-mir-607	0	0
hsa-mir-6070	hsa-mir-6070	0	0		hsa-mir-6070	hsa-mir-6070	0	0		hsa-mir-6070	hsa-mir-6070	0	0		hsa-mir-6070	hsa-mir-6070	0	0
hsa-mir-6071	hsa-mir-6071	0	0		hsa-mir-6071	hsa-mir-6071	0	0		hsa-mir-6071	hsa-mir-6071	0	0		hsa-mir-6071	hsa-mir-6071	0	0
hsa-mir-6072	hsa-mir-6072	0	0		hsa-mir-6072	hsa-mir-6072	0	0		hsa-mir-6072	hsa-mir-6072	0	0		hsa-mir-6072	hsa-mir-6072	0	0
hsa-mir-6073	hsa-mir-6073	0	0		hsa-mir-6073	hsa-mir-6073	0	0		hsa-mir-6073	hsa-mir-6073	0	0		hsa-mir-6073	hsa-mir-6073	0	0
hsa-mir-6074	hsa-mir-6074	0	0		hsa-mir-6074	hsa-mir-6074	0	0		hsa-mir-6074	hsa-mir-6074	0	0		hsa-mir-6074	hsa-mir-6074	0	0
hsa-mir-6075	hsa-mir-6075	0	0		hsa-mir-6075	hsa-mir-6075	0	0		hsa-mir-6075	hsa-mir-6075	0	0		hsa-mir-6075	hsa-mir-6075	0	0
hsa-mir-6076	hsa-mir-6076	0	0		hsa-mir-6076	hsa-mir-6076	0	0		hsa-mir-6076	hsa-mir-6076	0	0		hsa-mir-6076	hsa-mir-6076	0	0
hsa-mir-6077	hsa-mir-6077	0	0		hsa-mir-6077	hsa-mir-6077	0	0		hsa-mir-6077	hsa-mir-6077	0	0		hsa-mir-6077	hsa-mir-6077	0	0
hsa-mir-6078	hsa-mir-6078	0	0		hsa-mir-6078	hsa-mir-6078	0	0		hsa-mir-6078	hsa-mir-6078	0	0		hsa-mir-6078	hsa-mir-6078	0	0
hsa-mir-6079	hsa-mir-6079	0	0		hsa-mir-6079	hsa-mir-6079	0	0		hsa-mir-6079	hsa-mir-6079	0	0		hsa-mir-6079	hsa-mir-6079	0	0
hsa-mir-608	hsa-mir-608	0	0		hsa-mir-608	hsa-mir-608	0	0		hsa-mir-608	hsa-mir-608	0	0		hsa-mir-608	hsa-mir-608	0	0
hsa-mir-6080	hsa-mir-6080	0	0		hsa-mir-6080	hsa-mir-6080	0	0		hsa-mir-6080	hsa-mir-6080	0	0		hsa-mir-6080	hsa-mir-6080	0	0
hsa-mir-6081	hsa-mir-6081	0	0		hsa-mir-6081	hsa-mir-6081	0	0		hsa-mir-6081	hsa-mir-6081	0	0		hsa-mir-6081	hsa-mir-6081	0	0
hsa-mir-6082	hsa-mir-6082	0	0		hsa-mir-6082	hsa-mir-6082	0	0		hsa-mir-6082	hsa-mir-6082	0	0		hsa-mir-6082	hsa-mir-6082	0	0
hsa-mir-6083	hsa-mir-6083	0	0		hsa-mir-6083	hsa-mir-6083	0	0		hsa-mir-6083	hsa-mir-6083	0	0		hsa-mir-6083	hsa-mir-6083	0	0
hsa-mir-6084	hsa-mir-6084	0	0		hsa-mir-6084	hsa-mir-6084	0	0		hsa-mir-6084	hsa-mir-6084	0	0		hsa-mir-6084	hsa-mir-6084	0	0
hsa-mir-6085	hsa-mir-6085	0	0		hsa-mir-6085	hsa-mir-6085	0	0		hsa-mir-6085	hsa-mir-6085	0	0		hsa-mir-6085	hsa-mir-6085	0	0
hsa-mir-6086	hsa-mir-6086	0	0		hsa-mir-6086	hsa-mir-6086	0	0		hsa-mir-6086	hsa-mir-6086	0	0		hsa-mir-6086	hsa-mir-6086	0	0
hsa-mir-6087	hsa-mir-6087	3	0.261087		hsa-mir-6087	hsa-mir-6087	6	0.552739		hsa-mir-6087	hsa-mir-6087	6	0.564063		hsa-mir-6087	hsa-mir-6087	5	0.435632
hsa-mir-6088	hsa-mir-6088	0	0		hsa-mir-6088	hsa-mir-6088	0	0		hsa-mir-6088	hsa-mir-6088	0	0		hsa-mir-6088	hsa-mir-6088	0	0
hsa-mir-6089	hsa-mir-6089	0	0		hsa-mir-6089	hsa-mir-6089	0	0		hsa-mir-6089	hsa-mir-6089	9	0.846094		hsa-mir-6089	hsa-mir-6089	0	0
hsa-mir-609	hsa-mir-609	0	0		hsa-mir-609	hsa-mir-609	0	0		hsa-mir-609	hsa-mir-609	0	0		hsa-mir-609	hsa-mir-609	0	0
hsa-mir-6090	hsa-mir-6090	0	0		hsa-mir-6090	hsa-mir-6090	0	0		hsa-mir-6090	hsa-mir-6090	0	0		hsa-mir-6090	hsa-mir-6090	0	0
hsa-mir-610	hsa-mir-610	0	0		hsa-mir-610	hsa-mir-610	0	0		hsa-mir-610	hsa-mir-610	0	0		hsa-mir-610	hsa-mir-610	0	0
hsa-mir-611	hsa-mir-611	0	0		hsa-mir-611	hsa-mir-611	0	0		hsa-mir-611	hsa-mir-611	0	0		hsa-mir-611	hsa-mir-611	0	0
hsa-mir-612	hsa-mir-612	0	0		hsa-mir-612	hsa-mir-612	0	0		hsa-mir-612	hsa-mir-612	0	0		hsa-mir-612	hsa-mir-612	0	0
hsa-mir-6124	hsa-mir-6124	0	0		hsa-mir-6124	hsa-mir-6124	0	0		hsa-mir-6124	hsa-mir-6124	0	0		hsa-mir-6124	hsa-mir-6124	0	0
hsa-mir-6125	hsa-mir-6125	24	2.0887		hsa-mir-6125	hsa-mir-6125	20	1.84246		hsa-mir-6125	hsa-mir-6125	23	2.16224		hsa-mir-6125	hsa-mir-6125	14	1.21977
hsa-mir-6126	hsa-mir-6126	0	0		hsa-mir-6126	hsa-mir-6126	0	0		hsa-mir-6126	hsa-mir-6126	0	0		hsa-mir-6126	hsa-mir-6126	0	0
hsa-mir-6127	hsa-mir-6127	0	0		hsa-mir-6127	hsa-mir-6127	0	0		hsa-mir-6127	hsa-mir-6127	0	0		hsa-mir-6127	hsa-mir-6127	0	0
hsa-mir-6128	hsa-mir-6128	0	0		hsa-mir-6128	hsa-mir-6128	0	0		hsa-mir-6128	hsa-mir-6128	0	0		hsa-mir-6128	hsa-mir-6128	0	0
hsa-mir-6129	hsa-mir-6129	0	0		hsa-mir-6129	hsa-mir-6129	0	0		hsa-mir-6129	hsa-mir-6129	0	0		hsa-mir-6129	hsa-mir-6129	0	0
hsa-mir-613	hsa-mir-613	0	0		hsa-mir-613	hsa-mir-613	0	0		hsa-mir-613	hsa-mir-613	0	0		hsa-mir-613	hsa-mir-613	0	0
hsa-mir-6130	hsa-mir-6130	0	0		hsa-mir-6130	hsa-mir-6130	0	0		hsa-mir-6130	hsa-mir-6130	0	0		hsa-mir-6130	hsa-mir-6130	0	0
hsa-mir-6131	hsa-mir-6131	0	0		hsa-mir-6131	hsa-mir-6131	0	0		hsa-mir-6131	hsa-mir-6131	0	0		hsa-mir-6131	hsa-mir-6131	0	0
hsa-mir-6132	hsa-mir-6132	0	0		hsa-mir-6132	hsa-mir-6132	0	0		hsa-mir-6132	hsa-mir-6132	0	0		hsa-mir-6132	hsa-mir-6132	0	0
hsa-mir-6133	hsa-mir-6133	0	0		hsa-mir-6133	hsa-mir-6133	0	0		hsa-mir-6133	hsa-mir-6133	0	0		hsa-mir-6133	hsa-mir-6133	0	0
hsa-mir-6134	hsa-mir-6134	0	0		hsa-mir-6134	hsa-mir-6134	0	0		hsa-mir-6134	hsa-mir-6134	0	0		hsa-mir-6134	hsa-mir-6134	0	0
hsa-mir-614	hsa-mir-614	0	0		hsa-mir-614	hsa-mir-614	0	0		hsa-mir-614	hsa-mir-614	0	0		hsa-mir-614	hsa-mir-614	0	0
hsa-mir-615	hsa-mir-615-5p	5	0.435146		hsa-mir-615	hsa-mir-615-5p	5	0.460616		hsa-mir-615	hsa-mir-615-5p	4	0.376042		hsa-mir-615	hsa-mir-615-5p	0	0
hsa-mir-615	hsa-mir-615-3p	0	0		hsa-mir-615	hsa-mir-615-3p	0	0		hsa-mir-615	hsa-mir-615-3p	0	0		hsa-mir-615	hsa-mir-615-3p	0	0
hsa-mir-616	hsa-mir-616-5p	3	0.261087		hsa-mir-616	hsa-mir-616-5p	4	0.368492		hsa-mir-616	hsa-mir-616-5p	9	0.846094		hsa-mir-616	hsa-mir-616-5p	19	1.6554
hsa-mir-616	hsa-mir-616-3p	4	0.348117		hsa-mir-616	hsa-mir-616-3p	0	0		hsa-mir-616	hsa-mir-616-3p	3	0.282031		hsa-mir-616	hsa-mir-616-3p	0	0
hsa-mir-6165	hsa-mir-6165	0	0		hsa-mir-6165	hsa-mir-6165	0	0		hsa-mir-6165	hsa-mir-6165	0	0		hsa-mir-6165	hsa-mir-6165	0	0
hsa-mir-617	hsa-mir-617	0	0		hsa-mir-617	hsa-mir-617	0	0		hsa-mir-617	hsa-mir-617	0	0		hsa-mir-617	hsa-mir-617	0	0
hsa-mir-618	hsa-mir-618	10	0.870292		hsa-mir-618	hsa-mir-618	42	3.86917		hsa-mir-618	hsa-mir-618	9	0.846094		hsa-mir-618	hsa-mir-618	36	3.13655
hsa-mir-619	hsa-mir-619	0	0		hsa-mir-619	hsa-mir-619	0	0		hsa-mir-619	hsa-mir-619	0	0		hsa-mir-619	hsa-mir-619	0	0
hsa-mir-620	hsa-mir-620	0	0		hsa-mir-620	hsa-mir-620	0	0		hsa-mir-620	hsa-mir-620	0	0		hsa-mir-620	hsa-mir-620	0	0
hsa-mir-621	hsa-mir-621	0	0		hsa-mir-621	hsa-mir-621	0	0		hsa-mir-621	hsa-mir-621	0	0		hsa-mir-621	hsa-mir-621	0	0
hsa-mir-622	hsa-mir-622	0	0		hsa-mir-622	hsa-mir-622	0	0		hsa-mir-622	hsa-mir-622	0	0		hsa-mir-622	hsa-mir-622	0	0
hsa-mir-623	hsa-mir-623	0	0		hsa-mir-623	hsa-mir-623	0	0		hsa-mir-623	hsa-mir-623	0	0		hsa-mir-623	hsa-mir-623	0	0
hsa-mir-624	hsa-mir-624-5p	3	0.261087		hsa-mir-624	hsa-mir-624-5p	7	0.644862		hsa-mir-624	hsa-mir-624-5p	5	0.470052		hsa-mir-624	hsa-mir-624-5p	4	0.348505
hsa-mir-624	hsa-mir-624-3p	6	0.522175		hsa-mir-624	hsa-mir-624-3p	0	0		hsa-mir-624	hsa-mir-624-3p	0	0		hsa-mir-624	hsa-mir-624-3p	0	0
hsa-mir-625	hsa-mir-625-5p	47	4.09037		hsa-mir-625	hsa-mir-625-5p	32	2.94794		hsa-mir-625	hsa-mir-625-5p	17	1.59818		hsa-mir-625	hsa-mir-625-5p	58	5.05333
hsa-mir-625	hsa-mir-625-3p	70	6.09204		hsa-mir-625	hsa-mir-625-3p	24	2.21095		hsa-mir-625	hsa-mir-625-3p	65	6.11068		hsa-mir-625	hsa-mir-625-3p	86	7.49286
hsa-mir-626	hsa-mir-626	0	0		hsa-mir-626	hsa-mir-626	0	0		hsa-mir-626	hsa-mir-626	0	0		hsa-mir-626	hsa-mir-626	0	0
hsa-mir-627	hsa-mir-627	8	0.696233		hsa-mir-627	hsa-mir-627	4	0.368492		hsa-mir-627	hsa-mir-627	9	0.846094		hsa-mir-627	hsa-mir-627	8	0.697011
hsa-mir-628	hsa-mir-628-5p	41	3.5682		hsa-mir-628	hsa-mir-628-5p	30	2.76369		hsa-mir-628	hsa-mir-628-5p	78	7.33281		hsa-mir-628	hsa-mir-628-5p	49	4.26919
hsa-mir-628	hsa-mir-628-3p	3	0.261087		hsa-mir-628	hsa-mir-628-3p	3	0.276369		hsa-mir-628	hsa-mir-628-3p	2	0.188021		hsa-mir-628	hsa-mir-628-3p	7	0.609884
hsa-mir-629	hsa-mir-629-5p	287	24.9774		hsa-mir-629	hsa-mir-629-5p	209	19.2537		hsa-mir-629	hsa-mir-629-5p	330	31.0234		hsa-mir-629	hsa-mir-629-5p	150	13.0689
hsa-mir-629	hsa-mir-629-3p	12	1.04435		hsa-mir-629	hsa-mir-629-3p	4	0.368492		hsa-mir-629	hsa-mir-629-3p	7	0.658073		hsa-mir-629	hsa-mir-629-3p	43	3.74643
hsa-mir-630	hsa-mir-630	0	0		hsa-mir-630	hsa-mir-630	0	0		hsa-mir-630	hsa-mir-630	0	0		hsa-mir-630	hsa-mir-630	0	0
hsa-mir-631	hsa-mir-631	0	0		hsa-mir-631	hsa-mir-631	0	0		hsa-mir-631	hsa-mir-631	0	0		hsa-mir-631	hsa-mir-631	0	0
hsa-mir-632	hsa-mir-632	0	0		hsa-mir-632	hsa-mir-632	0	0		hsa-mir-632	hsa-mir-632	0	0		hsa-mir-632	hsa-mir-632	0	0
hsa-mir-633	hsa-mir-633	0	0		hsa-mir-633	hsa-mir-633	0	0		hsa-mir-633	hsa-mir-633	0	0		hsa-mir-633	hsa-mir-633	0	0
hsa-mir-634	hsa-mir-634	0	0		hsa-mir-634	hsa-mir-634	0	0		hsa-mir-634	hsa-mir-634	0	0		hsa-mir-634	hsa-mir-634	0	0
hsa-mir-635	hsa-mir-635	0	0		hsa-mir-635	hsa-mir-635	0	0		hsa-mir-635	hsa-mir-635	0	0		hsa-mir-635	hsa-mir-635	0	0
hsa-mir-636	hsa-mir-636	2	0.174058		hsa-mir-636	hsa-mir-636	2	0.184246		hsa-mir-636	hsa-mir-636	3	0.282031		hsa-mir-636	hsa-mir-636	2	0.174253
hsa-mir-637	hsa-mir-637	0	0		hsa-mir-637	hsa-mir-637	0	0		hsa-mir-637	hsa-mir-637	0	0		hsa-mir-637	hsa-mir-637	0	0
hsa-mir-638	hsa-mir-638	3	0.261087		hsa-mir-638	hsa-mir-638	0	0		hsa-mir-638	hsa-mir-638	12	1.12813		hsa-mir-638	hsa-mir-638	9	0.784137
hsa-mir-639	hsa-mir-639	0	0		hsa-mir-639	hsa-mir-639	0	0		hsa-mir-639	hsa-mir-639	0	0		hsa-mir-639	hsa-mir-639	0	0
hsa-mir-640	hsa-mir-640	0	0		hsa-mir-640	hsa-mir-640	0	0		hsa-mir-640	hsa-mir-640	0	0		hsa-mir-640	hsa-mir-640	0	0
hsa-mir-641	hsa-mir-641	12	1.04435		hsa-mir-641	hsa-mir-641	25	2.30308		hsa-mir-641	hsa-mir-641	13	1.22214		hsa-mir-641	hsa-mir-641	19	1.6554
hsa-mir-642a	hsa-mir-642a-5p	21	1.82761		hsa-mir-642a	hsa-mir-642a-5p	0	0		hsa-mir-642a	hsa-mir-642a-5p	0	0		hsa-mir-642a	hsa-mir-642a-5p	91	7.9285
hsa-mir-642a	hsa-mir-642a-3p	24	2.0887		hsa-mir-642a	hsa-mir-642a-3p	20	1.84246		hsa-mir-642a	hsa-mir-642a-3p	21	1.97422		hsa-mir-642a	hsa-mir-642a-3p	83	7.23149
hsa-mir-642b	hsa-mir-642b-5p	0	0		hsa-mir-642b	hsa-mir-642b-5p	35	3.22431		hsa-mir-642b	hsa-mir-642b-5p	14	1.31615		hsa-mir-642b	hsa-mir-642b-5p	57	4.9662
hsa-mir-642b	hsa-mir-642b-3p	4	0.348117		hsa-mir-642b	hsa-mir-642b-3p	4	0.368492		hsa-mir-642b	hsa-mir-642b-3p	4	0.376042		hsa-mir-642b	hsa-mir-642b-3p	14	1.21977
hsa-mir-643	hsa-mir-643	0	0		hsa-mir-643	hsa-mir-643	3	0.276369		hsa-mir-643	hsa-mir-643	5	0.470052		hsa-mir-643	hsa-mir-643	7	0.609884
hsa-mir-644a	hsa-mir-644a	0	0		hsa-mir-644a	hsa-mir-644a	0	0		hsa-mir-644a	hsa-mir-644a	0	0		hsa-mir-644a	hsa-mir-644a	0	0
hsa-mir-645	hsa-mir-645	0	0		hsa-mir-645	hsa-mir-645	0	0		hsa-mir-645	hsa-mir-645	0	0		hsa-mir-645	hsa-mir-645	0	0
hsa-mir-646	hsa-mir-646	0	0		hsa-mir-646	hsa-mir-646	0	0		hsa-mir-646	hsa-mir-646	0	0		hsa-mir-646	hsa-mir-646	0	0
hsa-mir-647	hsa-mir-647	0	0		hsa-mir-647	hsa-mir-647	0	0		hsa-mir-647	hsa-mir-647	0	0		hsa-mir-647	hsa-mir-647	0	0
hsa-mir-648	hsa-mir-648	0	0		hsa-mir-648	hsa-mir-648	0	0		hsa-mir-648	hsa-mir-648	0	0		hsa-mir-648	hsa-mir-648	0	0
hsa-mir-649	hsa-mir-649	0	0		hsa-mir-649	hsa-mir-649	0	0		hsa-mir-649	hsa-mir-649	0	0		hsa-mir-649	hsa-mir-649	0	0
hsa-mir-6499	hsa-mir-6499-5p	0	0		hsa-mir-6499	hsa-mir-6499-5p	0	0		hsa-mir-6499	hsa-mir-6499-5p	0	0		hsa-mir-6499	hsa-mir-6499-5p	0	0
hsa-mir-6499	hsa-mir-6499-3p	0	0		hsa-mir-6499	hsa-mir-6499-3p	0	0		hsa-mir-6499	hsa-mir-6499-3p	0	0		hsa-mir-6499	hsa-mir-6499-3p	0	0
hsa-mir-650	hsa-mir-650	0	0		hsa-mir-650	hsa-mir-650	0	0		hsa-mir-650	hsa-mir-650	0	0		hsa-mir-650	hsa-mir-650	0	0
hsa-mir-6500	hsa-mir-6500-5p	0	0		hsa-mir-6500	hsa-mir-6500-5p	0	0		hsa-mir-6500	hsa-mir-6500-5p	0	0		hsa-mir-6500	hsa-mir-6500-5p	0	0
hsa-mir-6500	hsa-mir-6500-3p	0	0		hsa-mir-6500	hsa-mir-6500-3p	0	0		hsa-mir-6500	hsa-mir-6500-3p	0	0		hsa-mir-6500	hsa-mir-6500-3p	0	0
hsa-mir-6501	hsa-mir-6501-5p	13	1.13138		hsa-mir-6501	hsa-mir-6501-5p	6	0.552739		hsa-mir-6501	hsa-mir-6501-5p	2	0.188021		hsa-mir-6501	hsa-mir-6501-5p	6	0.522758
hsa-mir-6501	hsa-mir-6501-3p	5	0.435146		hsa-mir-6501	hsa-mir-6501-3p	3	0.276369		hsa-mir-6501	hsa-mir-6501-3p	0	0		hsa-mir-6501	hsa-mir-6501-3p	1	0.0871263
hsa-mir-6502	hsa-mir-6502-5p	24	2.0887		hsa-mir-6502	hsa-mir-6502-5p	23	2.11883		hsa-mir-6502	hsa-mir-6502-5p	14	1.31615		hsa-mir-6502	hsa-mir-6502-5p	14	1.21977
hsa-mir-6502	hsa-mir-6502-3p	0	0		hsa-mir-6502	hsa-mir-6502-3p	0	0		hsa-mir-6502	hsa-mir-6502-3p	0	0		hsa-mir-6502	hsa-mir-6502-3p	0	0
hsa-mir-6503	hsa-mir-6503-5p	34	2.95899		hsa-mir-6503	hsa-mir-6503-5p	62	5.71163		hsa-mir-6503	hsa-mir-6503-5p	9	0.846094		hsa-mir-6503	hsa-mir-6503-5p	129	11.2393
hsa-mir-6503	hsa-mir-6503-3p	68	5.91798		hsa-mir-6503	hsa-mir-6503-3p	81	7.46197		hsa-mir-6503	hsa-mir-6503-3p	15	1.41016		hsa-mir-6503	hsa-mir-6503-3p	248	21.6073
hsa-mir-6504	hsa-mir-6504-5p	0	0		hsa-mir-6504	hsa-mir-6504-5p	0	0		hsa-mir-6504	hsa-mir-6504-5p	0	0		hsa-mir-6504	hsa-mir-6504-5p	0	0
hsa-mir-6504	hsa-mir-6504-3p	0	0		hsa-mir-6504	hsa-mir-6504-3p	0	0		hsa-mir-6504	hsa-mir-6504-3p	0	0		hsa-mir-6504	hsa-mir-6504-3p	0	0
hsa-mir-6505	hsa-mir-6505-5p	0	0		hsa-mir-6505	hsa-mir-6505-5p	0	0		hsa-mir-6505	hsa-mir-6505-5p	0	0		hsa-mir-6505	hsa-mir-6505-5p	0	0
hsa-mir-6505	hsa-mir-6505-3p	0	0		hsa-mir-6505	hsa-mir-6505-3p	0	0		hsa-mir-6505	hsa-mir-6505-3p	0	0		hsa-mir-6505	hsa-mir-6505-3p	0	0
hsa-mir-6506	hsa-mir-6506-5p	0	0		hsa-mir-6506	hsa-mir-6506-5p	0	0		hsa-mir-6506	hsa-mir-6506-5p	0	0		hsa-mir-6506	hsa-mir-6506-5p	0	0
hsa-mir-6506	hsa-mir-6506-3p	0	0		hsa-mir-6506	hsa-mir-6506-3p	0	0		hsa-mir-6506	hsa-mir-6506-3p	0	0		hsa-mir-6506	hsa-mir-6506-3p	0	0
hsa-mir-6507	hsa-mir-6507-5p	0	0		hsa-mir-6507	hsa-mir-6507-5p	0	0		hsa-mir-6507	hsa-mir-6507-5p	0	0		hsa-mir-6507	hsa-mir-6507-5p	0	0
hsa-mir-6507	hsa-mir-6507-3p	0	0		hsa-mir-6507	hsa-mir-6507-3p	0	0		hsa-mir-6507	hsa-mir-6507-3p	0	0		hsa-mir-6507	hsa-mir-6507-3p	0	0
hsa-mir-6508	hsa-mir-6508-5p	0	0		hsa-mir-6508	hsa-mir-6508-5p	0	0		hsa-mir-6508	hsa-mir-6508-5p	0	0		hsa-mir-6508	hsa-mir-6508-5p	0	0
hsa-mir-6508	hsa-mir-6508-3p	1	0.0870292		hsa-mir-6508	hsa-mir-6508-3p	2	0.184246		hsa-mir-6508	hsa-mir-6508-3p	0	0		hsa-mir-6508	hsa-mir-6508-3p	0	0
hsa-mir-6509	hsa-mir-6509-5p	0	0		hsa-mir-6509	hsa-mir-6509-5p	0	0		hsa-mir-6509	hsa-mir-6509-5p	0	0		hsa-mir-6509	hsa-mir-6509-5p	0	0
hsa-mir-6509	hsa-mir-6509-3p	0	0		hsa-mir-6509	hsa-mir-6509-3p	0	0		hsa-mir-6509	hsa-mir-6509-3p	0	0		hsa-mir-6509	hsa-mir-6509-3p	0	0
hsa-mir-651	hsa-mir-651	11	0.957321		hsa-mir-651	hsa-mir-651	11	1.01335		hsa-mir-651	hsa-mir-651	8	0.752083		hsa-mir-651	hsa-mir-651	12	1.04552
hsa-mir-6510	hsa-mir-6510-5p	0	0		hsa-mir-6510	hsa-mir-6510-5p	0	0		hsa-mir-6510	hsa-mir-6510-5p	0	0		hsa-mir-6510	hsa-mir-6510-5p	0	0
hsa-mir-6510	hsa-mir-6510-3p	0	0		hsa-mir-6510	hsa-mir-6510-3p	0	0		hsa-mir-6510	hsa-mir-6510-3p	0	0		hsa-mir-6510	hsa-mir-6510-3p	0	0
hsa-mir-6511a	hsa-mir-6511a-5p	2	0.174058		hsa-mir-6511a	hsa-mir-6511a-5p	5	0.460616		hsa-mir-6511a	hsa-mir-6511a-5p	3	0.282031		hsa-mir-6511a	hsa-mir-6511a-5p	7	0.609884
hsa-mir-6511a	hsa-mir-6511a-3p	6	0.522175		hsa-mir-6511a	hsa-mir-6511a-3p	4	0.368492		hsa-mir-6511a	hsa-mir-6511a-3p	4	0.376042		hsa-mir-6511a	hsa-mir-6511a-3p	7	0.609884
hsa-mir-6511b	hsa-mir-6511b-5p	0	0		hsa-mir-6511b	hsa-mir-6511b-5p	3	0.276369		hsa-mir-6511b	hsa-mir-6511b-5p	0	0		hsa-mir-6511b	hsa-mir-6511b-5p	4	0.348505
hsa-mir-6511b	hsa-mir-6511b-3p	4	0.348117		hsa-mir-6511b	hsa-mir-6511b-3p	0	0		hsa-mir-6511b	hsa-mir-6511b-3p	3	0.282031		hsa-mir-6511b	hsa-mir-6511b-3p	23	2.00391
hsa-mir-6512	hsa-mir-6512-5p	0	0		hsa-mir-6512	hsa-mir-6512-5p	0	0		hsa-mir-6512	hsa-mir-6512-5p	0	0		hsa-mir-6512	hsa-mir-6512-5p	0	0
hsa-mir-6512	hsa-mir-6512-3p	0	0		hsa-mir-6512	hsa-mir-6512-3p	0	0		hsa-mir-6512	hsa-mir-6512-3p	0	0		hsa-mir-6512	hsa-mir-6512-3p	0	0
hsa-mir-6513	hsa-mir-6513-5p	8	0.696233		hsa-mir-6513	hsa-mir-6513-5p	10	0.921231		hsa-mir-6513	hsa-mir-6513-5p	143	13.4435		hsa-mir-6513	hsa-mir-6513-5p	57	4.9662
hsa-mir-6513	hsa-mir-6513-3p	2	0.174058		hsa-mir-6513	hsa-mir-6513-3p	1	0.0921231		hsa-mir-6513	hsa-mir-6513-3p	0	0		hsa-mir-6513	hsa-mir-6513-3p	2	0.174253
hsa-mir-6514	hsa-mir-6514-5p	5	0.435146		hsa-mir-6514	hsa-mir-6514-5p	3	0.276369		hsa-mir-6514	hsa-mir-6514-5p	3	0.282031		hsa-mir-6514	hsa-mir-6514-5p	8	0.697011
hsa-mir-6514	hsa-mir-6514-3p	0	0		hsa-mir-6514	hsa-mir-6514-3p	0	0		hsa-mir-6514	hsa-mir-6514-3p	0	0		hsa-mir-6514	hsa-mir-6514-3p	0	0
hsa-mir-6515	hsa-mir-6515-5p	6	0.522175		hsa-mir-6515	hsa-mir-6515-5p	8	0.736985		hsa-mir-6515	hsa-mir-6515-5p	6	0.564063		hsa-mir-6515	hsa-mir-6515-5p	6	0.522758
hsa-mir-6515	hsa-mir-6515-3p	0	0		hsa-mir-6515	hsa-mir-6515-3p	0	0		hsa-mir-6515	hsa-mir-6515-3p	0	0		hsa-mir-6515	hsa-mir-6515-3p	0	0
hsa-mir-652	hsa-mir-652-5p	60	5.22175		hsa-mir-652	hsa-mir-652-5p	10	0.921231		hsa-mir-652	hsa-mir-652-5p	24	2.25625		hsa-mir-652	hsa-mir-652-5p	35	3.04942
hsa-mir-652	hsa-mir-652-3p	312	27.1531		hsa-mir-652	hsa-mir-652-3p	77	7.09348		hsa-mir-652	hsa-mir-652-3p	176	16.5458		hsa-mir-652	hsa-mir-652-3p	207	18.0351
hsa-mir-653	hsa-mir-653	0	0		hsa-mir-653	hsa-mir-653	0	0		hsa-mir-653	hsa-mir-653	0	0		hsa-mir-653	hsa-mir-653	0	0
hsa-mir-654	hsa-mir-654-5p	5	0.435146		hsa-mir-654	hsa-mir-654-5p	4	0.368492		hsa-mir-654	hsa-mir-654-5p	0	0		hsa-mir-654	hsa-mir-654-5p	18	1.56827
hsa-mir-654	hsa-mir-654-3p	6	0.522175		hsa-mir-654	hsa-mir-654-3p	10	0.921231		hsa-mir-654	hsa-mir-654-3p	4	0.376042		hsa-mir-654	hsa-mir-654-3p	6	0.522758
hsa-mir-655	hsa-mir-655	20	1.74058		hsa-mir-655	hsa-mir-655	8	0.736985		hsa-mir-655	hsa-mir-655	6	0.564063		hsa-mir-655	hsa-mir-655	0	0
hsa-mir-656	hsa-mir-656	1	0.0870292		hsa-mir-656	hsa-mir-656	0	0		hsa-mir-656	hsa-mir-656	0	0		hsa-mir-656	hsa-mir-656	0	0
hsa-mir-657	hsa-mir-657	0	0		hsa-mir-657	hsa-mir-657	0	0		hsa-mir-657	hsa-mir-657	0	0		hsa-mir-657	hsa-mir-657	0	0
hsa-mir-658	hsa-mir-658	0	0		hsa-mir-658	hsa-mir-658	0	0		hsa-mir-658	hsa-mir-658	0	0		hsa-mir-658	hsa-mir-658	0	0
hsa-mir-659	hsa-mir-659-5p	43	3.74225		hsa-mir-659	hsa-mir-659-5p	24	2.21095		hsa-mir-659	hsa-mir-659-5p	21	1.97422		hsa-mir-659	hsa-mir-659-5p	31	2.70092
hsa-mir-659	hsa-mir-659-3p	0	0		hsa-mir-659	hsa-mir-659-3p	0	0		hsa-mir-659	hsa-mir-659-3p	0	0		hsa-mir-659	hsa-mir-659-3p	19	1.6554
hsa-mir-660	hsa-mir-660-5p	138	12.01		hsa-mir-660	hsa-mir-660-5p	206	18.9774		hsa-mir-660	hsa-mir-660-5p	151	14.1956		hsa-mir-660	hsa-mir-660-5p	110	9.5839
hsa-mir-660	hsa-mir-660-3p	5	0.435146		hsa-mir-660	hsa-mir-660-3p	18	1.65822		hsa-mir-660	hsa-mir-660-3p	8	0.752083		hsa-mir-660	hsa-mir-660-3p	21	1.82965
hsa-mir-661	hsa-mir-661	0	0		hsa-mir-661	hsa-mir-661	0	0		hsa-mir-661	hsa-mir-661	0	0		hsa-mir-661	hsa-mir-661	0	0
hsa-mir-662	hsa-mir-662	0	0		hsa-mir-662	hsa-mir-662	0	0		hsa-mir-662	hsa-mir-662	0	0		hsa-mir-662	hsa-mir-662	0	0
hsa-mir-663a	hsa-mir-663a	0	0		hsa-mir-663a	hsa-mir-663a	0	0		hsa-mir-663a	hsa-mir-663a	0	0		hsa-mir-663a	hsa-mir-663a	0	0
hsa-mir-663b	hsa-mir-663b	0	0		hsa-mir-663b	hsa-mir-663b	0	0		hsa-mir-663b	hsa-mir-663b	0	0		hsa-mir-663b	hsa-mir-663b	0	0
hsa-mir-664a	hsa-mir-664a-5p	1441	125.409		hsa-mir-664a	hsa-mir-664a-5p	1692	155.872		hsa-mir-664a	hsa-mir-664a-5p	984	92.5063		hsa-mir-664a	hsa-mir-664a-5p	1529	133.216
hsa-mir-664a	hsa-mir-664a-3p	94	8.18074		hsa-mir-664a	hsa-mir-664a-3p	56	5.15889		hsa-mir-664a	hsa-mir-664a-3p	62	5.82865		hsa-mir-664a	hsa-mir-664a-3p	43	3.74643
hsa-mir-664b	hsa-mir-664b-5p	559	48.6493		hsa-mir-664b	hsa-mir-664b-5p	369	33.9934		hsa-mir-664b	hsa-mir-664b-5p	198	18.6141		hsa-mir-664b	hsa-mir-664b-5p	665	57.939
hsa-mir-664b	hsa-mir-664b-3p	11	0.957321		hsa-mir-664b	hsa-mir-664b-3p	12	1.10548		hsa-mir-664b	hsa-mir-664b-3p	5	0.470052		hsa-mir-664b	hsa-mir-664b-3p	5	0.435632
hsa-mir-665	hsa-mir-665	0	0		hsa-mir-665	hsa-mir-665	0	0		hsa-mir-665	hsa-mir-665	0	0		hsa-mir-665	hsa-mir-665	16	1.39402
hsa-mir-668	hsa-mir-668	3	0.261087		hsa-mir-668	hsa-mir-668	0	0		hsa-mir-668	hsa-mir-668	1	0.0940104		hsa-mir-668	hsa-mir-668	3	0.261379
hsa-mir-670	hsa-mir-670	0	0		hsa-mir-670	hsa-mir-670	0	0		hsa-mir-670	hsa-mir-670	0	0		hsa-mir-670	hsa-mir-670	0	0
hsa-mir-671	hsa-mir-671-5p	18	1.56652		hsa-mir-671	hsa-mir-671-5p	14	1.28972		hsa-mir-671	hsa-mir-671-5p	42	3.94844		hsa-mir-671	hsa-mir-671-5p	25	2.17816
hsa-mir-671	hsa-mir-671-3p	6	0.522175		hsa-mir-671	hsa-mir-671-3p	6	0.552739		hsa-mir-671	hsa-mir-671-3p	8	0.752083		hsa-mir-671	hsa-mir-671-3p	7	0.609884
hsa-mir-6715a	hsa-mir-6715a-3p	0	0		hsa-mir-6715a	hsa-mir-6715a-3p	0	0		hsa-mir-6715a	hsa-mir-6715a-3p	0	0		hsa-mir-6715a	hsa-mir-6715a-3p	0	0
hsa-mir-6715b	hsa-mir-6715b-5p	0	0		hsa-mir-6715b	hsa-mir-6715b-5p	0	0		hsa-mir-6715b	hsa-mir-6715b-5p	0	0		hsa-mir-6715b	hsa-mir-6715b-5p	0	0
hsa-mir-6715b	hsa-mir-6715b-3p	0	0		hsa-mir-6715b	hsa-mir-6715b-3p	0	0		hsa-mir-6715b	hsa-mir-6715b-3p	0	0		hsa-mir-6715b	hsa-mir-6715b-3p	0	0
hsa-mir-6716	hsa-mir-6716-5p	0	0		hsa-mir-6716	hsa-mir-6716-5p	0	0		hsa-mir-6716	hsa-mir-6716-5p	0	0		hsa-mir-6716	hsa-mir-6716-5p	0	0
hsa-mir-6716	hsa-mir-6716-3p	0	0		hsa-mir-6716	hsa-mir-6716-3p	0	0		hsa-mir-6716	hsa-mir-6716-3p	3	0.282031		hsa-mir-6716	hsa-mir-6716-3p	6	0.522758
hsa-mir-6717	hsa-mir-6717-5p	0	0		hsa-mir-6717	hsa-mir-6717-5p	0	0		hsa-mir-6717	hsa-mir-6717-5p	0	0		hsa-mir-6717	hsa-mir-6717-5p	0	0
hsa-mir-6718	hsa-mir-6718-5p	4	0.348117		hsa-mir-6718	hsa-mir-6718-5p	4	0.368492		hsa-mir-6718	hsa-mir-6718-5p	3	0.282031		hsa-mir-6718	hsa-mir-6718-5p	5	0.435632
hsa-mir-6719	hsa-mir-6719-3p	0	0		hsa-mir-6719	hsa-mir-6719-3p	0	0		hsa-mir-6719	hsa-mir-6719-3p	0	0		hsa-mir-6719	hsa-mir-6719-3p	0	0
hsa-mir-6720	hsa-mir-6720-3p	0	0		hsa-mir-6720	hsa-mir-6720-3p	0	0		hsa-mir-6720	hsa-mir-6720-3p	0	0		hsa-mir-6720	hsa-mir-6720-3p	0	0
hsa-mir-6721	hsa-mir-6721-5p	62	5.39581		hsa-mir-6721	hsa-mir-6721-5p	29	2.67157		hsa-mir-6721	hsa-mir-6721-5p	12	1.12813		hsa-mir-6721	hsa-mir-6721-5p	37	3.22367
hsa-mir-6722	hsa-mir-6722-5p	0	0		hsa-mir-6722	hsa-mir-6722-5p	0	0		hsa-mir-6722	hsa-mir-6722-5p	4	0.376042		hsa-mir-6722	hsa-mir-6722-5p	0	0
hsa-mir-6722	hsa-mir-6722-3p	0	0		hsa-mir-6722	hsa-mir-6722-3p	0	0		hsa-mir-6722	hsa-mir-6722-3p	0	0		hsa-mir-6722	hsa-mir-6722-3p	0	0
hsa-mir-6723	hsa-mir-6723-5p	0	0		hsa-mir-6723	hsa-mir-6723-5p	0	0		hsa-mir-6723	hsa-mir-6723-5p	0	0		hsa-mir-6723	hsa-mir-6723-5p	3	0.261379
hsa-mir-6724	hsa-mir-6724-5p	5	0.435146		hsa-mir-6724	hsa-mir-6724-5p	7	0.644862		hsa-mir-6724	hsa-mir-6724-5p	3	0.282031		hsa-mir-6724	hsa-mir-6724-5p	3	0.261379
hsa-mir-675	hsa-mir-675-5p	1	0.0870292		hsa-mir-675	hsa-mir-675-5p	0	0		hsa-mir-675	hsa-mir-675-5p	0	0		hsa-mir-675	hsa-mir-675-5p	0	0
hsa-mir-675	hsa-mir-675-3p	0	0		hsa-mir-675	hsa-mir-675-3p	0	0		hsa-mir-675	hsa-mir-675-3p	0	0		hsa-mir-675	hsa-mir-675-3p	0	0
hsa-mir-676	hsa-mir-676-5p	0	0		hsa-mir-676	hsa-mir-676-5p	0	0		hsa-mir-676	hsa-mir-676-5p	0	0		hsa-mir-676	hsa-mir-676-5p	0	0
hsa-mir-676	hsa-mir-676-3p	4	0.348117		hsa-mir-676	hsa-mir-676-3p	5	0.460616		hsa-mir-676	hsa-mir-676-3p	0	0		hsa-mir-676	hsa-mir-676-3p	4	0.348505
hsa-mir-7	hsa-mir-7-5p	392	34.1154		hsa-mir-7	hsa-mir-7-5p	267	24.5969		hsa-mir-7	hsa-mir-7-5p	237	22.2805		hsa-mir-7	hsa-mir-7-5p	208	18.1223
hsa-mir-7	hsa-mir-7-2-3p	0	0		hsa-mir-7	hsa-mir-7-2-3p	0	0		hsa-mir-7	hsa-mir-7-2-3p	0	0		hsa-mir-7	hsa-mir-7-2-3p	0	0
hsa-mir-7	hsa-mir-7-1-3p	130	11.3138		hsa-mir-7	hsa-mir-7-1-3p	90	8.29108		hsa-mir-7	hsa-mir-7-1-3p	97	9.11901		hsa-mir-7	hsa-mir-7-1-3p	104	9.06114
hsa-mir-708	hsa-mir-708-5p	6	0.522175		hsa-mir-708	hsa-mir-708-5p	17	1.56609		hsa-mir-708	hsa-mir-708-5p	44	4.13646		hsa-mir-708	hsa-mir-708-5p	8	0.697011
hsa-mir-708	hsa-mir-708-3p	0	0		hsa-mir-708	hsa-mir-708-3p	2	0.184246		hsa-mir-708	hsa-mir-708-3p	3	0.282031		hsa-mir-708	hsa-mir-708-3p	8	0.697011
hsa-mir-711	hsa-mir-711	0	0		hsa-mir-711	hsa-mir-711	0	0		hsa-mir-711	hsa-mir-711	0	0		hsa-mir-711	hsa-mir-711	0	0
hsa-mir-718	hsa-mir-718	0	0		hsa-mir-718	hsa-mir-718	0	0		hsa-mir-718	hsa-mir-718	0	0		hsa-mir-718	hsa-mir-718	0	0
hsa-mir-744	hsa-mir-744-5p	7545	656.635		hsa-mir-744	hsa-mir-744-5p	6905	636.11		hsa-mir-744	hsa-mir-744-5p	2763	259.751		hsa-mir-744	hsa-mir-744-5p	5466	476.233
hsa-mir-744	hsa-mir-744-3p	0	0		hsa-mir-744	hsa-mir-744-3p	0	0		hsa-mir-744	hsa-mir-744-3p	4	0.376042		hsa-mir-744	hsa-mir-744-3p	2	0.174253
hsa-mir-758	hsa-mir-758-5p	0	0		hsa-mir-758	hsa-mir-758-5p	0	0		hsa-mir-758	hsa-mir-758-5p	0	0		hsa-mir-758	hsa-mir-758-5p	1	0.0871263
hsa-mir-758	hsa-mir-758-3p	0	0		hsa-mir-758	hsa-mir-758-3p	0	0		hsa-mir-758	hsa-mir-758-3p	0	0		hsa-mir-758	hsa-mir-758-3p	0	0
hsa-mir-759	hsa-mir-759	0	0		hsa-mir-759	hsa-mir-759	0	0		hsa-mir-759	hsa-mir-759	0	0		hsa-mir-759	hsa-mir-759	0	0
hsa-mir-760	hsa-mir-760	145	12.6192		hsa-mir-760	hsa-mir-760	175	16.1215		hsa-mir-760	hsa-mir-760	73	6.86276		hsa-mir-760	hsa-mir-760	181	15.7699
hsa-mir-761	hsa-mir-761	0	0		hsa-mir-761	hsa-mir-761	0	0		hsa-mir-761	hsa-mir-761	0	0		hsa-mir-761	hsa-mir-761	0	0
hsa-mir-762	hsa-mir-762	0	0		hsa-mir-762	hsa-mir-762	0	0		hsa-mir-762	hsa-mir-762	0	0		hsa-mir-762	hsa-mir-762	0	0
hsa-mir-764	hsa-mir-764	0	0		hsa-mir-764	hsa-mir-764	0	0		hsa-mir-764	hsa-mir-764	0	0		hsa-mir-764	hsa-mir-764	0	0
hsa-mir-765	hsa-mir-765	12	1.04435		hsa-mir-765	hsa-mir-765	27	2.48732		hsa-mir-765	hsa-mir-765	6	0.564063		hsa-mir-765	hsa-mir-765	14	1.21977
hsa-mir-766	hsa-mir-766-5p	37	3.22008		hsa-mir-766	hsa-mir-766-5p	37	3.40856		hsa-mir-766	hsa-mir-766-5p	15	1.41016		hsa-mir-766	hsa-mir-766-5p	74	6.44735
hsa-mir-766	hsa-mir-766-3p	73	6.35313		hsa-mir-766	hsa-mir-766-3p	30	2.76369		hsa-mir-766	hsa-mir-766-3p	51	4.79453		hsa-mir-766	hsa-mir-766-3p	111	9.67102
hsa-mir-767	hsa-mir-767-5p	0	0		hsa-mir-767	hsa-mir-767-5p	0	0		hsa-mir-767	hsa-mir-767-5p	0	0		hsa-mir-767	hsa-mir-767-5p	0	0
hsa-mir-767	hsa-mir-767-3p	0	0		hsa-mir-767	hsa-mir-767-3p	0	0		hsa-mir-767	hsa-mir-767-3p	0	0		hsa-mir-767	hsa-mir-767-3p	0	0
hsa-mir-769	hsa-mir-769-5p	47	4.09037		hsa-mir-769	hsa-mir-769-5p	16	1.47397		hsa-mir-769	hsa-mir-769-5p	15	1.41016		hsa-mir-769	hsa-mir-769-5p	21	1.82965
hsa-mir-769	hsa-mir-769-3p	40	3.48117		hsa-mir-769	hsa-mir-769-3p	35	3.22431		hsa-mir-769	hsa-mir-769-3p	29	2.7263		hsa-mir-769	hsa-mir-769-3p	27	2.35241
hsa-mir-770	hsa-mir-770-5p	0	0		hsa-mir-770	hsa-mir-770-5p	0	0		hsa-mir-770	hsa-mir-770-5p	0	0		hsa-mir-770	hsa-mir-770-5p	118	10.2809
hsa-mir-802	hsa-mir-802	0	0		hsa-mir-802	hsa-mir-802	0	0		hsa-mir-802	hsa-mir-802	0	0		hsa-mir-802	hsa-mir-802	0	0
hsa-mir-873	hsa-mir-873-5p	70	6.09204		hsa-mir-873	hsa-mir-873-5p	19	1.75034		hsa-mir-873	hsa-mir-873-5p	16	1.50417		hsa-mir-873	hsa-mir-873-5p	63	5.48896
hsa-mir-873	hsa-mir-873-3p	8	0.696233		hsa-mir-873	hsa-mir-873-3p	6	0.552739		hsa-mir-873	hsa-mir-873-3p	3	0.282031		hsa-mir-873	hsa-mir-873-3p	5	0.435632
hsa-mir-874	hsa-mir-874	11	0.957321		hsa-mir-874	hsa-mir-874	11	1.01335		hsa-mir-874	hsa-mir-874	11	1.03411		hsa-mir-874	hsa-mir-874	9	0.784137
hsa-mir-875	hsa-mir-875-5p	0	0		hsa-mir-875	hsa-mir-875-5p	0	0		hsa-mir-875	hsa-mir-875-5p	0	0		hsa-mir-875	hsa-mir-875-5p	0	0
hsa-mir-875	hsa-mir-875-3p	0	0		hsa-mir-875	hsa-mir-875-3p	0	0		hsa-mir-875	hsa-mir-875-3p	0	0		hsa-mir-875	hsa-mir-875-3p	0	0
hsa-mir-876	hsa-mir-876-5p	8	0.696233		hsa-mir-876	hsa-mir-876-5p	6	0.552739		hsa-mir-876	hsa-mir-876-5p	2	0.188021		hsa-mir-876	hsa-mir-876-5p	11	0.95839
hsa-mir-876	hsa-mir-876-3p	5	0.435146		hsa-mir-876	hsa-mir-876-3p	6	0.552739		hsa-mir-876	hsa-mir-876-3p	0	0		hsa-mir-876	hsa-mir-876-3p	25	2.17816
hsa-mir-877	hsa-mir-877-5p	1096	95.384		hsa-mir-877	hsa-mir-877-5p	864	79.5944		hsa-mir-877	hsa-mir-877-5p	387	36.382		hsa-mir-877	hsa-mir-877-5p	1248	108.734
hsa-mir-877	hsa-mir-877-3p	0	0		hsa-mir-877	hsa-mir-877-3p	0	0		hsa-mir-877	hsa-mir-877-3p	0	0		hsa-mir-877	hsa-mir-877-3p	0	0
hsa-mir-885	hsa-mir-885-5p	0	0		hsa-mir-885	hsa-mir-885-5p	0	0		hsa-mir-885	hsa-mir-885-5p	3	0.282031		hsa-mir-885	hsa-mir-885-5p	0	0
hsa-mir-885	hsa-mir-885-3p	3	0.261087		hsa-mir-885	hsa-mir-885-3p	7	0.644862		hsa-mir-885	hsa-mir-885-3p	8	0.752083		hsa-mir-885	hsa-mir-885-3p	9	0.784137
hsa-mir-887	hsa-mir-887	0	0		hsa-mir-887	hsa-mir-887	0	0		hsa-mir-887	hsa-mir-887	0	0		hsa-mir-887	hsa-mir-887	0	0
hsa-mir-888	hsa-mir-888-5p	0	0		hsa-mir-888	hsa-mir-888-5p	0	0		hsa-mir-888	hsa-mir-888-5p	0	0		hsa-mir-888	hsa-mir-888-5p	0	0
hsa-mir-888	hsa-mir-888-3p	0	0		hsa-mir-888	hsa-mir-888-3p	0	0		hsa-mir-888	hsa-mir-888-3p	0	0		hsa-mir-888	hsa-mir-888-3p	0	0
[truncated: 44 more rows]
