# Supplementary material for: Analysis of the microRNA transcriptome and expression of different isomiRs in human peripheral blood mononuclear cells
Source: BMC Res Notes. 2013 Sep 28;6:390. doi: 10.1186/1756-0500-6-390 (PMC3851811; doi:10.1186/1756-0500-6-390)
Supplement: Additional file 4 — Classification of the abundant isomiRs as the reference miRNA or not. Cases where the most abundant isomiR was the reference miRNA itself, was denoted by “YES”, whereas the cases where another isomiR was the most abundant one was denoted by “NO”. [file 1756-0500-6-390-S4.xls]

## Sheet: IsomiR_Reference_Abundancy_Analysis
Normal 1						Normal 2						Patient 1						Patient 2
Pre-miRNA	Mature miRNA	Reference IsomiR Frequency	Most Abundant IsomiR Frequency	Is the Reference the Most Abundant IsomiR ?		Pre-miRNA	Mature miRNA	Reference IsomiR Frequency	Most Abundant IsomiR Frequency	Is the Reference the Most Abundant IsomiR ?		Pre-miRNA	Mature miRNA	Reference IsomiR Frequency	Most Abundant IsomiR Frequency	Is the Reference the Most Abundant IsomiR ?		Pre-miRNA	Mature miRNA	Reference IsomiR Frequency	Most Abundant IsomiR Frequency	Is the Reference the Most Abundant IsomiR ?		Note:
hsa-let-7a	hsa-let-7a-5p	100473	100473	YES		hsa-let-7a	hsa-let-7a-5p	98863	98863	YES		hsa-let-7a	hsa-let-7a-5p	64475	64475	YES		hsa-let-7a	hsa-let-7a-5p	91829	91829	YES		This analysis comprises of the classification of the abundant isomiRs as the reference miRNA or not.
hsa-let-7a	hsa-let-7a-3p	0	12	NO		hsa-let-7a	hsa-let-7a-3p	2	14	NO		hsa-let-7a	hsa-let-7a-3p	4	4	YES		hsa-let-7a	hsa-let-7a-3p	1	2	NO
hsa-let-7a	hsa-let-7a-2-3p	NOT_PR				hsa-let-7a	hsa-let-7a-2-3p	NOT_PR				hsa-let-7a	hsa-let-7a-2-3p	NOT_PR				hsa-let-7a	hsa-let-7a-2-3p	NOT_PR
hsa-let-7b	hsa-let-7b-5p	468414	468414	YES		hsa-let-7b	hsa-let-7b-5p	593030	593030	YES		hsa-let-7b	hsa-let-7b-5p	531019	531019	YES		hsa-let-7b	hsa-let-7b-5p	369116	369116	YES		YES case: If the Reference mature miRNA is the most abundant isomiR
hsa-let-7b	hsa-let-7b-3p	0	159	NO		hsa-let-7b	hsa-let-7b-3p	0	108	NO		hsa-let-7b	hsa-let-7b-3p	0	70	NO		hsa-let-7b	hsa-let-7b-3p	0	140	NO
hsa-let-7c	hsa-let-7c	14163	14163	YES		hsa-let-7c	hsa-let-7c	11823	11823	YES		hsa-let-7c	hsa-let-7c	20225	20225	YES		hsa-let-7c	hsa-let-7c	14133	14133	YES
hsa-let-7d	hsa-let-7d-5p	45176	64241	NO		hsa-let-7d	hsa-let-7d-5p	29141	34781	NO		hsa-let-7d	hsa-let-7d-5p	14530	15107	NO		hsa-let-7d	hsa-let-7d-5p	23794	27035	NO		NO case: If the Reference mature miRNA is not the most abundant isomiR. There exists another isomiR having a higher frequency than the referece mature miRNA
hsa-let-7d	hsa-let-7d-3p	344	344	YES		hsa-let-7d	hsa-let-7d-3p	267	267	YES		hsa-let-7d	hsa-let-7d-3p	166	166	YES		hsa-let-7d	hsa-let-7d-3p	227	227	YES
hsa-let-7e	hsa-let-7e-5p	3175	4612	NO		hsa-let-7e	hsa-let-7e-5p	1342	1342	YES		hsa-let-7e	hsa-let-7e-5p	440	440	YES		hsa-let-7e	hsa-let-7e-5p	2610	4321	NO
hsa-let-7e	hsa-let-7e-3p	6	6	YES		hsa-let-7e	hsa-let-7e-3p	0	2	NO		hsa-let-7e	hsa-let-7e-3p	NOT_PR				hsa-let-7e	hsa-let-7e-3p	NOT_PR				NOT_PR: If the mature miRNA nor any of its isomiRs exist in that sample
hsa-let-7f	hsa-let-7f-5p	133929	133929	YES		hsa-let-7f	hsa-let-7f-5p	136781	136781	YES		hsa-let-7f	hsa-let-7f-5p	78258	78258	YES		hsa-let-7f	hsa-let-7f-5p	159409	159409	YES
hsa-let-7f	hsa-let-7f-2-3p	1	12	NO		hsa-let-7f	hsa-let-7f-2-3p	NOT_PR				hsa-let-7f	hsa-let-7f-2-3p	NOT_PR				hsa-let-7f	hsa-let-7f-2-3p	NOT_PR
hsa-let-7f	hsa-let-7f-1-3p	NOT_PR				hsa-let-7f	hsa-let-7f-1-3p	NOT_PR				hsa-let-7f	hsa-let-7f-1-3p	NOT_PR				hsa-let-7f	hsa-let-7f-1-3p	0	6	NO
hsa-let-7g	hsa-let-7g-5p	162389	162389	YES		hsa-let-7g	hsa-let-7g-5p	192102	192102	YES		hsa-let-7g	hsa-let-7g-5p	76875	76875	YES		hsa-let-7g	hsa-let-7g-5p	137770	137770	YES
hsa-let-7g	hsa-let-7g-3p	1	11	NO		hsa-let-7g	hsa-let-7g-3p	0	4	NO		hsa-let-7g	hsa-let-7g-3p	0	2	NO		hsa-let-7g	hsa-let-7g-3p	2	3	NO
hsa-let-7i	hsa-let-7i-5p	19423	19423	YES		hsa-let-7i	hsa-let-7i-5p	15473	15473	YES		hsa-let-7i	hsa-let-7i-5p	15389	15389	YES		hsa-let-7i	hsa-let-7i-5p	19837	19837	YES
hsa-let-7i	hsa-let-7i-3p	56	56	YES		hsa-let-7i	hsa-let-7i-3p	8	8	YES		hsa-let-7i	hsa-let-7i-3p	34	34	YES		hsa-let-7i	hsa-let-7i-3p	24	26	NO
hsa-mir-1	hsa-mir-1	7089	7089	YES		hsa-mir-1	hsa-mir-1	17583	17583	YES		hsa-mir-1	hsa-mir-1	8454	8454	YES		hsa-mir-1	hsa-mir-1	7906	7906	YES
hsa-mir-100	hsa-mir-100-5p	110	110	YES		hsa-mir-100	hsa-mir-100-5p	41	41	YES		hsa-mir-100	hsa-mir-100-5p	36	36	YES		hsa-mir-100	hsa-mir-100-5p	37	37	YES
hsa-mir-100	hsa-mir-100-3p	NOT_PR				hsa-mir-100	hsa-mir-100-3p	NOT_PR				hsa-mir-100	hsa-mir-100-3p	NOT_PR				hsa-mir-100	hsa-mir-100-3p	NOT_PR
hsa-mir-101	hsa-mir-101-5p	3	4	NO		hsa-mir-101	hsa-mir-101-5p	0	2	NO		hsa-mir-101	hsa-mir-101-5p	0	6	NO		hsa-mir-101	hsa-mir-101-5p	1	4	NO
hsa-mir-101	hsa-mir-101-3p	7210	10117	NO		hsa-mir-101	hsa-mir-101-3p	3347	4637	NO		hsa-mir-101	hsa-mir-101-3p	4120	5118	NO		hsa-mir-101	hsa-mir-101-3p	4659	6809	NO
hsa-mir-103a	hsa-mir-103a-2-5p	5	25	NO		hsa-mir-103a	hsa-mir-103a-2-5p	0	18	NO		hsa-mir-103a	hsa-mir-103a-2-5p	0	2	NO		hsa-mir-103a	hsa-mir-103a-2-5p	5	17	NO
hsa-mir-103a	hsa-mir-103a-3p	109253	109253	YES		hsa-mir-103a	hsa-mir-103a-3p	78618	78618	YES		hsa-mir-103a	hsa-mir-103a-3p	58150	58150	YES		hsa-mir-103a	hsa-mir-103a-3p	94367	94367	YES
hsa-mir-103b	hsa-mir-103b	0	18875	NO		hsa-mir-103b	hsa-mir-103b	0	13335	NO		hsa-mir-103b	hsa-mir-103b	0	6421	NO		hsa-mir-103b	hsa-mir-103b	0	11372	NO
hsa-mir-105	hsa-mir-105-5p	NOT_PR				hsa-mir-105	hsa-mir-105-5p	NOT_PR				hsa-mir-105	hsa-mir-105-5p	0	3	NO		hsa-mir-105	hsa-mir-105-5p	0	6	NO
hsa-mir-105	hsa-mir-105-3p	NOT_PR				hsa-mir-105	hsa-mir-105-3p	NOT_PR				hsa-mir-105	hsa-mir-105-3p	NOT_PR				hsa-mir-105	hsa-mir-105-3p	NOT_PR
hsa-mir-106a	hsa-mir-106a-5p	33	33	YES		hsa-mir-106a	hsa-mir-106a-5p	11	11	YES		hsa-mir-106a	hsa-mir-106a-5p	25	25	YES		hsa-mir-106a	hsa-mir-106a-5p	39	39	YES
hsa-mir-106a	hsa-mir-106a-3p	NOT_PR				hsa-mir-106a	hsa-mir-106a-3p	NOT_PR				hsa-mir-106a	hsa-mir-106a-3p	NOT_PR				hsa-mir-106a	hsa-mir-106a-3p	NOT_PR
hsa-mir-106b	hsa-mir-106b-5p	1226	1226	YES		hsa-mir-106b	hsa-mir-106b-5p	839	839	YES		hsa-mir-106b	hsa-mir-106b-5p	1977	1977	YES		hsa-mir-106b	hsa-mir-106b-5p	1334	1334	YES
hsa-mir-106b	hsa-mir-106b-3p	3928	3928	YES		hsa-mir-106b	hsa-mir-106b-3p	3501	3501	YES		hsa-mir-106b	hsa-mir-106b-3p	4791	4791	YES		hsa-mir-106b	hsa-mir-106b-3p	4015	4015	YES
hsa-mir-107	hsa-mir-107	13838	13838	YES		hsa-mir-107	hsa-mir-107	7546	72985	NO		hsa-mir-107	hsa-mir-107	4855	48092	NO		hsa-mir-107	hsa-mir-107	12605	89803	NO
hsa-mir-10a	hsa-mir-10a-5p	171	935	NO		hsa-mir-10a	hsa-mir-10a-5p	195	792	NO		hsa-mir-10a	hsa-mir-10a-5p	56	256	NO		hsa-mir-10a	hsa-mir-10a-5p	99	396	NO
hsa-mir-10a	hsa-mir-10a-3p	NOT_PR				hsa-mir-10a	hsa-mir-10a-3p	0	3	NO		hsa-mir-10a	hsa-mir-10a-3p	0	2	NO		hsa-mir-10a	hsa-mir-10a-3p	0	3	NO
hsa-mir-10b	hsa-mir-10b-5p	0	3	NO		hsa-mir-10b	hsa-mir-10b-5p	NOT_PR				hsa-mir-10b	hsa-mir-10b-5p	4	12	NO		hsa-mir-10b	hsa-mir-10b-5p	0	2	NO
hsa-mir-10b	hsa-mir-10b-3p	NOT_PR				hsa-mir-10b	hsa-mir-10b-3p	NOT_PR				hsa-mir-10b	hsa-mir-10b-3p	NOT_PR				hsa-mir-10b	hsa-mir-10b-3p	NOT_PR
hsa-mir-1178	hsa-mir-1178-5p	NOT_PR				hsa-mir-1178	hsa-mir-1178-5p	NOT_PR				hsa-mir-1178	hsa-mir-1178-5p	NOT_PR				hsa-mir-1178	hsa-mir-1178-5p	NOT_PR
hsa-mir-1178	hsa-mir-1178-3p	NOT_PR				hsa-mir-1178	hsa-mir-1178-3p	NOT_PR				hsa-mir-1178	hsa-mir-1178-3p	NOT_PR				hsa-mir-1178	hsa-mir-1178-3p	NOT_PR
hsa-mir-1179	hsa-mir-1179	0	9	NO		hsa-mir-1179	hsa-mir-1179	0	7	NO		hsa-mir-1179	hsa-mir-1179	0	5	NO		hsa-mir-1179	hsa-mir-1179	2	7	NO
hsa-mir-1180	hsa-mir-1180	0	4	NO		hsa-mir-1180	hsa-mir-1180	0	3	NO		hsa-mir-1180	hsa-mir-1180	1	13	NO		hsa-mir-1180	hsa-mir-1180	0	5	NO
hsa-mir-1181	hsa-mir-1181	NOT_PR				hsa-mir-1181	hsa-mir-1181	NOT_PR				hsa-mir-1181	hsa-mir-1181	NOT_PR				hsa-mir-1181	hsa-mir-1181	NOT_PR
hsa-mir-1182	hsa-mir-1182	NOT_PR				hsa-mir-1182	hsa-mir-1182	NOT_PR				hsa-mir-1182	hsa-mir-1182	NOT_PR				hsa-mir-1182	hsa-mir-1182	NOT_PR
hsa-mir-1183	hsa-mir-1183	NOT_PR				hsa-mir-1183	hsa-mir-1183	NOT_PR				hsa-mir-1183	hsa-mir-1183	NOT_PR				hsa-mir-1183	hsa-mir-1183	NOT_PR
hsa-mir-1184	hsa-mir-1184	NOT_PR				hsa-mir-1184	hsa-mir-1184	NOT_PR				hsa-mir-1184	hsa-mir-1184	NOT_PR				hsa-mir-1184	hsa-mir-1184	NOT_PR
hsa-mir-1185	hsa-mir-1185-5p	0	8	NO		hsa-mir-1185	hsa-mir-1185-5p	0	5	NO		hsa-mir-1185	hsa-mir-1185-5p	NOT_PR				hsa-mir-1185	hsa-mir-1185-5p	NOT_PR
hsa-mir-1185	hsa-mir-1185-2-3p	3	47	NO		hsa-mir-1185	hsa-mir-1185-2-3p	4	21	NO		hsa-mir-1185	hsa-mir-1185-2-3p	NOT_PR				hsa-mir-1185	hsa-mir-1185-2-3p	4	7	NO
hsa-mir-1185	hsa-mir-1185-1-3p	47	47	YES		hsa-mir-1185	hsa-mir-1185-1-3p	21	21	YES		hsa-mir-1185	hsa-mir-1185-1-3p	1	1	YES		hsa-mir-1185	hsa-mir-1185-1-3p	7	7	YES
hsa-mir-1193	hsa-mir-1193	0	2	NO		hsa-mir-1193	hsa-mir-1193	NOT_PR				hsa-mir-1193	hsa-mir-1193	NOT_PR				hsa-mir-1193	hsa-mir-1193	0	6	NO
hsa-mir-1197	hsa-mir-1197	NOT_PR				hsa-mir-1197	hsa-mir-1197	2	2	YES		hsa-mir-1197	hsa-mir-1197	NOT_PR				hsa-mir-1197	hsa-mir-1197	NOT_PR
hsa-mir-1200	hsa-mir-1200	NOT_PR				hsa-mir-1200	hsa-mir-1200	NOT_PR				hsa-mir-1200	hsa-mir-1200	NOT_PR				hsa-mir-1200	hsa-mir-1200	NOT_PR
hsa-mir-1202	hsa-mir-1202	NOT_PR				hsa-mir-1202	hsa-mir-1202	NOT_PR				hsa-mir-1202	hsa-mir-1202	NOT_PR				hsa-mir-1202	hsa-mir-1202	NOT_PR
hsa-mir-1203	hsa-mir-1203	NOT_PR				hsa-mir-1203	hsa-mir-1203	NOT_PR				hsa-mir-1203	hsa-mir-1203	NOT_PR				hsa-mir-1203	hsa-mir-1203	NOT_PR
hsa-mir-1204	hsa-mir-1204	NOT_PR				hsa-mir-1204	hsa-mir-1204	NOT_PR				hsa-mir-1204	hsa-mir-1204	NOT_PR				hsa-mir-1204	hsa-mir-1204	NOT_PR
hsa-mir-1205	hsa-mir-1205	NOT_PR				hsa-mir-1205	hsa-mir-1205	NOT_PR				hsa-mir-1205	hsa-mir-1205	NOT_PR				hsa-mir-1205	hsa-mir-1205	NOT_PR
hsa-mir-1206	hsa-mir-1206	NOT_PR				hsa-mir-1206	hsa-mir-1206	NOT_PR				hsa-mir-1206	hsa-mir-1206	NOT_PR				hsa-mir-1206	hsa-mir-1206	NOT_PR
hsa-mir-1207	hsa-mir-1207-5p	NOT_PR				hsa-mir-1207	hsa-mir-1207-5p	NOT_PR				hsa-mir-1207	hsa-mir-1207-5p	NOT_PR				hsa-mir-1207	hsa-mir-1207-5p	NOT_PR
hsa-mir-1207	hsa-mir-1207-3p	NOT_PR				hsa-mir-1207	hsa-mir-1207-3p	NOT_PR				hsa-mir-1207	hsa-mir-1207-3p	NOT_PR				hsa-mir-1207	hsa-mir-1207-3p	NOT_PR
hsa-mir-1208	hsa-mir-1208	NOT_PR				hsa-mir-1208	hsa-mir-1208	NOT_PR				hsa-mir-1208	hsa-mir-1208	NOT_PR				hsa-mir-1208	hsa-mir-1208	NOT_PR
hsa-mir-122	hsa-mir-122-5p	7	9	NO		hsa-mir-122	hsa-mir-122-5p	1	11	NO		hsa-mir-122	hsa-mir-122-5p	2	5	NO		hsa-mir-122	hsa-mir-122-5p	13	13	YES
hsa-mir-122	hsa-mir-122-3p	NOT_PR				hsa-mir-122	hsa-mir-122-3p	NOT_PR				hsa-mir-122	hsa-mir-122-3p	NOT_PR				hsa-mir-122	hsa-mir-122-3p	NOT_PR
hsa-mir-1224	hsa-mir-1224-5p	0	6	NO		hsa-mir-1224	hsa-mir-1224-5p	0	7	NO		hsa-mir-1224	hsa-mir-1224-5p	7	17	NO		hsa-mir-1224	hsa-mir-1224-5p	7	17	NO
hsa-mir-1224	hsa-mir-1224-3p	NOT_PR				hsa-mir-1224	hsa-mir-1224-3p	NOT_PR				hsa-mir-1224	hsa-mir-1224-3p	NOT_PR				hsa-mir-1224	hsa-mir-1224-3p	NOT_PR
hsa-mir-1225	hsa-mir-1225-5p	NOT_PR				hsa-mir-1225	hsa-mir-1225-5p	NOT_PR				hsa-mir-1225	hsa-mir-1225-5p	NOT_PR				hsa-mir-1225	hsa-mir-1225-5p	NOT_PR
hsa-mir-1225	hsa-mir-1225-3p	NOT_PR				hsa-mir-1225	hsa-mir-1225-3p	NOT_PR				hsa-mir-1225	hsa-mir-1225-3p	NOT_PR				hsa-mir-1225	hsa-mir-1225-3p	NOT_PR
hsa-mir-1226	hsa-mir-1226-5p	NOT_PR				hsa-mir-1226	hsa-mir-1226-5p	NOT_PR				hsa-mir-1226	hsa-mir-1226-5p	1	1	YES		hsa-mir-1226	hsa-mir-1226-5p	NOT_PR
hsa-mir-1226	hsa-mir-1226-3p	NOT_PR				hsa-mir-1226	hsa-mir-1226-3p	NOT_PR				hsa-mir-1226	hsa-mir-1226-3p	NOT_PR				hsa-mir-1226	hsa-mir-1226-3p	NOT_PR
hsa-mir-1227	hsa-mir-1227-5p	NOT_PR				hsa-mir-1227	hsa-mir-1227-5p	NOT_PR				hsa-mir-1227	hsa-mir-1227-5p	NOT_PR				hsa-mir-1227	hsa-mir-1227-5p	NOT_PR
hsa-mir-1227	hsa-mir-1227-3p	NOT_PR				hsa-mir-1227	hsa-mir-1227-3p	NOT_PR				hsa-mir-1227	hsa-mir-1227-3p	NOT_PR				hsa-mir-1227	hsa-mir-1227-3p	NOT_PR
hsa-mir-1228	hsa-mir-1228-5p	4	9	NO		hsa-mir-1228	hsa-mir-1228-5p	0	3	NO		hsa-mir-1228	hsa-mir-1228-5p	0	7	NO		hsa-mir-1228	hsa-mir-1228-5p	0	13	NO
hsa-mir-1228	hsa-mir-1228-3p	NOT_PR				hsa-mir-1228	hsa-mir-1228-3p	NOT_PR				hsa-mir-1228	hsa-mir-1228-3p	NOT_PR				hsa-mir-1228	hsa-mir-1228-3p	0	353	NO
hsa-mir-1229	hsa-mir-1229-5p	NOT_PR				hsa-mir-1229	hsa-mir-1229-5p	NOT_PR				hsa-mir-1229	hsa-mir-1229-5p	0	2	NO		hsa-mir-1229	hsa-mir-1229-5p	NOT_PR
hsa-mir-1229	hsa-mir-1229-3p	1	4	NO		hsa-mir-1229	hsa-mir-1229-3p	NOT_PR				hsa-mir-1229	hsa-mir-1229-3p	NOT_PR				hsa-mir-1229	hsa-mir-1229-3p	NOT_PR
hsa-mir-1231	hsa-mir-1231	NOT_PR				hsa-mir-1231	hsa-mir-1231	NOT_PR				hsa-mir-1231	hsa-mir-1231	NOT_PR				hsa-mir-1231	hsa-mir-1231	NOT_PR
hsa-mir-1233	hsa-mir-1233-1-5p	0	3	NO		hsa-mir-1233	hsa-mir-1233-1-5p	NOT_PR				hsa-mir-1233	hsa-mir-1233-1-5p	0	4	NO		hsa-mir-1233	hsa-mir-1233-1-5p	3	10	NO
hsa-mir-1233	hsa-mir-1233-3p	NOT_PR				hsa-mir-1233	hsa-mir-1233-3p	NOT_PR				hsa-mir-1233	hsa-mir-1233-3p	NOT_PR				hsa-mir-1233	hsa-mir-1233-3p	NOT_PR
hsa-mir-1234	hsa-mir-1234-5p	NOT_PR				hsa-mir-1234	hsa-mir-1234-5p	NOT_PR				hsa-mir-1234	hsa-mir-1234-5p	NOT_PR				hsa-mir-1234	hsa-mir-1234-5p	NOT_PR
hsa-mir-1234	hsa-mir-1234-3p	0	1	NO		hsa-mir-1234	hsa-mir-1234-3p	NOT_PR				hsa-mir-1234	hsa-mir-1234-3p	NOT_PR				hsa-mir-1234	hsa-mir-1234-3p	NOT_PR
hsa-mir-1236	hsa-mir-1236-5p	NOT_PR				hsa-mir-1236	hsa-mir-1236-5p	0	1	NO		hsa-mir-1236	hsa-mir-1236-5p	0	2	NO		hsa-mir-1236	hsa-mir-1236-5p	NOT_PR
hsa-mir-1236	hsa-mir-1236-3p	NOT_PR				hsa-mir-1236	hsa-mir-1236-3p	NOT_PR				hsa-mir-1236	hsa-mir-1236-3p	NOT_PR				hsa-mir-1236	hsa-mir-1236-3p	NOT_PR
hsa-mir-1237	hsa-mir-1237-5p	0	5	NO		hsa-mir-1237	hsa-mir-1237-5p	NOT_PR				hsa-mir-1237	hsa-mir-1237-5p	NOT_PR				hsa-mir-1237	hsa-mir-1237-5p	NOT_PR
hsa-mir-1237	hsa-mir-1237-3p	NOT_PR				hsa-mir-1237	hsa-mir-1237-3p	NOT_PR				hsa-mir-1237	hsa-mir-1237-3p	NOT_PR				hsa-mir-1237	hsa-mir-1237-3p	NOT_PR
hsa-mir-1238	hsa-mir-1238-5p	NOT_PR				hsa-mir-1238	hsa-mir-1238-5p	NOT_PR				hsa-mir-1238	hsa-mir-1238-5p	NOT_PR				hsa-mir-1238	hsa-mir-1238-5p	NOT_PR
hsa-mir-1238	hsa-mir-1238-3p	NOT_PR				hsa-mir-1238	hsa-mir-1238-3p	NOT_PR				hsa-mir-1238	hsa-mir-1238-3p	NOT_PR				hsa-mir-1238	hsa-mir-1238-3p	NOT_PR
hsa-mir-124	hsa-mir-124-5p	NOT_PR				hsa-mir-124	hsa-mir-124-5p	1	1	YES		hsa-mir-124	hsa-mir-124-5p	NOT_PR				hsa-mir-124	hsa-mir-124-5p	NOT_PR
hsa-mir-124	hsa-mir-124-3p	14	187	NO		hsa-mir-124	hsa-mir-124-3p	1	63	NO		hsa-mir-124	hsa-mir-124-3p	6	142	NO		hsa-mir-124	hsa-mir-124-3p	24	427	NO
hsa-mir-1243	hsa-mir-1243	NOT_PR				hsa-mir-1243	hsa-mir-1243	NOT_PR				hsa-mir-1243	hsa-mir-1243	NOT_PR				hsa-mir-1243	hsa-mir-1243	NOT_PR
hsa-mir-1244	hsa-mir-1244	0	5	NO		hsa-mir-1244	hsa-mir-1244	NOT_PR				hsa-mir-1244	hsa-mir-1244	2	2	YES		hsa-mir-1244	hsa-mir-1244	NOT_PR
hsa-mir-1245a	hsa-mir-1245a	NOT_PR				hsa-mir-1245a	hsa-mir-1245a	NOT_PR				hsa-mir-1245a	hsa-mir-1245a	NOT_PR				hsa-mir-1245a	hsa-mir-1245a	NOT_PR
hsa-mir-1245b	hsa-mir-1245b-5p	NOT_PR				hsa-mir-1245b	hsa-mir-1245b-5p	NOT_PR				hsa-mir-1245b	hsa-mir-1245b-5p	NOT_PR				hsa-mir-1245b	hsa-mir-1245b-5p	NOT_PR
hsa-mir-1245b	hsa-mir-1245b-3p	NOT_PR				hsa-mir-1245b	hsa-mir-1245b-3p	NOT_PR				hsa-mir-1245b	hsa-mir-1245b-3p	NOT_PR				hsa-mir-1245b	hsa-mir-1245b-3p	NOT_PR
hsa-mir-1246	hsa-mir-1246	0	246	NO		hsa-mir-1246	hsa-mir-1246	4	201	NO		hsa-mir-1246	hsa-mir-1246	42	1895	NO		hsa-mir-1246	hsa-mir-1246	864	895	NO
hsa-mir-1247	hsa-mir-1247-5p	NOT_PR				hsa-mir-1247	hsa-mir-1247-5p	NOT_PR				hsa-mir-1247	hsa-mir-1247-5p	NOT_PR				hsa-mir-1247	hsa-mir-1247-5p	NOT_PR
hsa-mir-1247	hsa-mir-1247-3p	NOT_PR				hsa-mir-1247	hsa-mir-1247-3p	NOT_PR				hsa-mir-1247	hsa-mir-1247-3p	NOT_PR				hsa-mir-1247	hsa-mir-1247-3p	NOT_PR
hsa-mir-1248	hsa-mir-1248	0	1	NO		hsa-mir-1248	hsa-mir-1248	0	1	NO		hsa-mir-1248	hsa-mir-1248	1	1	YES		hsa-mir-1248	hsa-mir-1248	NOT_PR
hsa-mir-1249	hsa-mir-1249	11	11	YES		hsa-mir-1249	hsa-mir-1249	0	1	NO		hsa-mir-1249	hsa-mir-1249	2	2	YES		hsa-mir-1249	hsa-mir-1249	4	10	NO
hsa-mir-1250	hsa-mir-1250	22	22	YES		hsa-mir-1250	hsa-mir-1250	14	14	YES		hsa-mir-1250	hsa-mir-1250	17	17	YES		hsa-mir-1250	hsa-mir-1250	16	16	YES
hsa-mir-1251	hsa-mir-1251	NOT_PR				hsa-mir-1251	hsa-mir-1251	NOT_PR				hsa-mir-1251	hsa-mir-1251	NOT_PR				hsa-mir-1251	hsa-mir-1251	NOT_PR
hsa-mir-1252	hsa-mir-1252	NOT_PR				hsa-mir-1252	hsa-mir-1252	NOT_PR				hsa-mir-1252	hsa-mir-1252	2	2	YES		hsa-mir-1252	hsa-mir-1252	NOT_PR
hsa-mir-1253	hsa-mir-1253	NOT_PR				hsa-mir-1253	hsa-mir-1253	NOT_PR				hsa-mir-1253	hsa-mir-1253	NOT_PR				hsa-mir-1253	hsa-mir-1253	NOT_PR
hsa-mir-1254	hsa-mir-1254	4	12	NO		hsa-mir-1254	hsa-mir-1254	9	14	NO		hsa-mir-1254	hsa-mir-1254	0	29	NO		hsa-mir-1254	hsa-mir-1254	6	26	NO
hsa-mir-1255a	hsa-mir-1255a	51	51	YES		hsa-mir-1255a	hsa-mir-1255a	103	111	NO		hsa-mir-1255a	hsa-mir-1255a	136	136	YES		hsa-mir-1255a	hsa-mir-1255a	59	59	YES
hsa-mir-1255b	hsa-mir-1255b-5p	118	118	YES		hsa-mir-1255b	hsa-mir-1255b-5p	91	91	YES		hsa-mir-1255b	hsa-mir-1255b-5p	129	129	YES		hsa-mir-1255b	hsa-mir-1255b-5p	132	161	NO
hsa-mir-1255b	hsa-mir-1255b-2-3p	1	1	YES		hsa-mir-1255b	hsa-mir-1255b-2-3p	NOT_PR				hsa-mir-1255b	hsa-mir-1255b-2-3p	NOT_PR				hsa-mir-1255b	hsa-mir-1255b-2-3p	NOT_PR
hsa-mir-1256	hsa-mir-1256	11	11	YES		hsa-mir-1256	hsa-mir-1256	10	10	YES		hsa-mir-1256	hsa-mir-1256	7	7	YES		hsa-mir-1256	hsa-mir-1256	22	22	YES
hsa-mir-1257	hsa-mir-1257	NOT_PR				hsa-mir-1257	hsa-mir-1257	NOT_PR				hsa-mir-1257	hsa-mir-1257	NOT_PR				hsa-mir-1257	hsa-mir-1257	NOT_PR
hsa-mir-1258	hsa-mir-1258	NOT_PR				hsa-mir-1258	hsa-mir-1258	0	1	NO		hsa-mir-1258	hsa-mir-1258	NOT_PR				hsa-mir-1258	hsa-mir-1258	NOT_PR
hsa-mir-125a	hsa-mir-125a-5p	129	314	NO		hsa-mir-125a	hsa-mir-125a-5p	106	330	NO		hsa-mir-125a	hsa-mir-125a-5p	18	47	NO		hsa-mir-125a	hsa-mir-125a-5p	42	157	NO
hsa-mir-125a	hsa-mir-125a-3p	54	54	YES		hsa-mir-125a	hsa-mir-125a-3p	16	16	YES		hsa-mir-125a	hsa-mir-125a-3p	5	5	YES		hsa-mir-125a	hsa-mir-125a-3p	9	9	YES
hsa-mir-125b	hsa-mir-125b-5p	72	72	YES		hsa-mir-125b	hsa-mir-125b-5p	69	69	YES		hsa-mir-125b	hsa-mir-125b-5p	49	49	YES		hsa-mir-125b	hsa-mir-125b-5p	85	85	YES
hsa-mir-125b	hsa-mir-125b-2-3p	NOT_PR				hsa-mir-125b	hsa-mir-125b-2-3p	NOT_PR				hsa-mir-125b	hsa-mir-125b-2-3p	NOT_PR				hsa-mir-125b	hsa-mir-125b-2-3p	NOT_PR
hsa-mir-125b	hsa-mir-125b-1-3p	NOT_PR				hsa-mir-125b	hsa-mir-125b-1-3p	0	3	NO		hsa-mir-125b	hsa-mir-125b-1-3p	NOT_PR				hsa-mir-125b	hsa-mir-125b-1-3p	NOT_PR
hsa-mir-126	hsa-mir-126-5p	111	118	NO		hsa-mir-126	hsa-mir-126-5p	59	80	NO		hsa-mir-126	hsa-mir-126-5p	23	40	NO		hsa-mir-126	hsa-mir-126-5p	184	184	YES
hsa-mir-126	hsa-mir-126-3p	37	37	YES		hsa-mir-126	hsa-mir-126-3p	12	23	NO		hsa-mir-126	hsa-mir-126-3p	10	13	NO		hsa-mir-126	hsa-mir-126-3p	8	58	NO
hsa-mir-1260a	hsa-mir-1260a	NOT_PR				hsa-mir-1260a	hsa-mir-1260a	NOT_PR				hsa-mir-1260a	hsa-mir-1260a	4	7942	NO		hsa-mir-1260a	hsa-mir-1260a	2	2956	NO
hsa-mir-1260b	hsa-mir-1260b	1	167	NO		hsa-mir-1260b	hsa-mir-1260b	0	71	NO		hsa-mir-1260b	hsa-mir-1260b	7	198	NO		hsa-mir-1260b	hsa-mir-1260b	10	3365	NO
hsa-mir-1261	hsa-mir-1261	NOT_PR				hsa-mir-1261	hsa-mir-1261	NOT_PR				hsa-mir-1261	hsa-mir-1261	NOT_PR				hsa-mir-1261	hsa-mir-1261	NOT_PR
hsa-mir-1262	hsa-mir-1262	22	22	YES		hsa-mir-1262	hsa-mir-1262	29	29	YES		hsa-mir-1262	hsa-mir-1262	7	13	NO		hsa-mir-1262	hsa-mir-1262	11	13	NO
hsa-mir-1263	hsa-mir-1263	NOT_PR				hsa-mir-1263	hsa-mir-1263	NOT_PR				hsa-mir-1263	hsa-mir-1263	NOT_PR				hsa-mir-1263	hsa-mir-1263	NOT_PR
hsa-mir-1264	hsa-mir-1264	NOT_PR				hsa-mir-1264	hsa-mir-1264	NOT_PR				hsa-mir-1264	hsa-mir-1264	NOT_PR				hsa-mir-1264	hsa-mir-1264	NOT_PR
hsa-mir-1265	hsa-mir-1265	NOT_PR				hsa-mir-1265	hsa-mir-1265	NOT_PR				hsa-mir-1265	hsa-mir-1265	NOT_PR				hsa-mir-1265	hsa-mir-1265	NOT_PR
hsa-mir-1266	hsa-mir-1266	NOT_PR				hsa-mir-1266	hsa-mir-1266	NOT_PR				hsa-mir-1266	hsa-mir-1266	NOT_PR				hsa-mir-1266	hsa-mir-1266	1	4	NO
hsa-mir-1267	hsa-mir-1267	NOT_PR				hsa-mir-1267	hsa-mir-1267	NOT_PR				hsa-mir-1267	hsa-mir-1267	NOT_PR				hsa-mir-1267	hsa-mir-1267	NOT_PR
hsa-mir-1268a	hsa-mir-1268a	125	125	YES		hsa-mir-1268a	hsa-mir-1268a	0	38	NO		hsa-mir-1268a	hsa-mir-1268a	1495	1495	YES		hsa-mir-1268a	hsa-mir-1268a	379	379	YES
hsa-mir-1268b	hsa-mir-1268b	1	23	NO		hsa-mir-1268b	hsa-mir-1268b	0	545	NO		hsa-mir-1268b	hsa-mir-1268b	4	118	NO		hsa-mir-1268b	hsa-mir-1268b	0	10	NO
hsa-mir-1269a	hsa-mir-1269a	NOT_PR				hsa-mir-1269a	hsa-mir-1269a	NOT_PR				hsa-mir-1269a	hsa-mir-1269a	NOT_PR				hsa-mir-1269a	hsa-mir-1269a	NOT_PR
hsa-mir-1269b	hsa-mir-1269b	NOT_PR				hsa-mir-1269b	hsa-mir-1269b	NOT_PR				hsa-mir-1269b	hsa-mir-1269b	NOT_PR				hsa-mir-1269b	hsa-mir-1269b	NOT_PR
hsa-mir-127	hsa-mir-127-5p	16	39	NO		hsa-mir-127	hsa-mir-127-5p	1	10	NO		hsa-mir-127	hsa-mir-127-5p	5	26	NO		hsa-mir-127	hsa-mir-127-5p	13	78	NO
hsa-mir-127	hsa-mir-127-3p	482	482	YES		hsa-mir-127	hsa-mir-127-3p	549	549	YES		hsa-mir-127	hsa-mir-127-3p	51	51	YES		hsa-mir-127	hsa-mir-127-3p	358	358	YES
hsa-mir-1270	hsa-mir-1270	15	15	YES		hsa-mir-1270	hsa-mir-1270	35	35	YES		hsa-mir-1270	hsa-mir-1270	20	20	YES		hsa-mir-1270	hsa-mir-1270	23	23	YES
hsa-mir-1271	hsa-mir-1271-5p	24	24	YES		hsa-mir-1271	hsa-mir-1271-5p	23	23	YES		hsa-mir-1271	hsa-mir-1271-5p	7	7	YES		hsa-mir-1271	hsa-mir-1271-5p	8	8	YES
hsa-mir-1271	hsa-mir-1271-3p	0	6	NO		hsa-mir-1271	hsa-mir-1271-3p	0	4	NO		hsa-mir-1271	hsa-mir-1271-3p	0	8	NO		hsa-mir-1271	hsa-mir-1271-3p	2	48	NO
hsa-mir-1272	hsa-mir-1272	NOT_PR				hsa-mir-1272	hsa-mir-1272	NOT_PR				hsa-mir-1272	hsa-mir-1272	NOT_PR				hsa-mir-1272	hsa-mir-1272	NOT_PR
hsa-mir-1273a	hsa-mir-1273a	NOT_PR				hsa-mir-1273a	hsa-mir-1273a	NOT_PR				hsa-mir-1273a	hsa-mir-1273a	NOT_PR				hsa-mir-1273a	hsa-mir-1273a	NOT_PR
hsa-mir-1273c	hsa-mir-1273c	0	9	NO		hsa-mir-1273c	hsa-mir-1273c	0	4	NO		hsa-mir-1273c	hsa-mir-1273c	0	3	NO		hsa-mir-1273c	hsa-mir-1273c	0	3	NO
hsa-mir-1273d	hsa-mir-1273d	NOT_PR				hsa-mir-1273d	hsa-mir-1273d	NOT_PR				hsa-mir-1273d	hsa-mir-1273d	NOT_PR				hsa-mir-1273d	hsa-mir-1273d	NOT_PR
hsa-mir-1273e	hsa-mir-1273e	0	41	NO		hsa-mir-1273e	hsa-mir-1273e	0	16	NO		hsa-mir-1273e	hsa-mir-1273e	0	11	NO		hsa-mir-1273e	hsa-mir-1273e	0	66	NO
hsa-mir-1273f	hsa-mir-1273f	0	28	NO		hsa-mir-1273f	hsa-mir-1273f	0	10	NO		hsa-mir-1273f	hsa-mir-1273f	NOT_PR				hsa-mir-1273f	hsa-mir-1273f	NOT_PR
hsa-mir-1273g	hsa-mir-1273g-5p	NOT_PR				hsa-mir-1273g	hsa-mir-1273g-5p	NOT_PR				hsa-mir-1273g	hsa-mir-1273g-5p	NOT_PR				hsa-mir-1273g	hsa-mir-1273g-5p	NOT_PR
hsa-mir-1273g	hsa-mir-1273g-3p	0	405	NO		hsa-mir-1273g	hsa-mir-1273g-3p	0	108	NO		hsa-mir-1273g	hsa-mir-1273g-3p	0	210	NO		hsa-mir-1273g	hsa-mir-1273g-3p	0	1839	NO
hsa-mir-1275	hsa-mir-1275	55	55	YES		hsa-mir-1275	hsa-mir-1275	530	530	YES		hsa-mir-1275	hsa-mir-1275	247	620	NO		hsa-mir-1275	hsa-mir-1275	394	1045	NO
hsa-mir-1276	hsa-mir-1276	NOT_PR				hsa-mir-1276	hsa-mir-1276	2	118	NO		hsa-mir-1276	hsa-mir-1276	0	266	NO		hsa-mir-1276	hsa-mir-1276	0	1130	NO
hsa-mir-1277	hsa-mir-1277-5p	NOT_PR				hsa-mir-1277	hsa-mir-1277-5p	NOT_PR				hsa-mir-1277	hsa-mir-1277-5p	NOT_PR				hsa-mir-1277	hsa-mir-1277-5p	NOT_PR
hsa-mir-1277	hsa-mir-1277-3p	297	297	YES		hsa-mir-1277	hsa-mir-1277-3p	42	42	YES		hsa-mir-1277	hsa-mir-1277-3p	0	1	NO		hsa-mir-1277	hsa-mir-1277-3p	66	66	YES
hsa-mir-1278	hsa-mir-1278	146	146	YES		hsa-mir-1278	hsa-mir-1278	54	54	YES		hsa-mir-1278	hsa-mir-1278	107	107	YES		hsa-mir-1278	hsa-mir-1278	105	105	YES
hsa-mir-1279	hsa-mir-1279	NOT_PR				hsa-mir-1279	hsa-mir-1279	NOT_PR				hsa-mir-1279	hsa-mir-1279	NOT_PR				hsa-mir-1279	hsa-mir-1279	NOT_PR
hsa-mir-128	hsa-mir-128	3041	3041	YES		hsa-mir-128	hsa-mir-128	2165	2165	YES		hsa-mir-128	hsa-mir-128	1181	1181	YES		hsa-mir-128	hsa-mir-128	2062	2062	YES
hsa-mir-1281	hsa-mir-1281	NOT_PR				hsa-mir-1281	hsa-mir-1281	NOT_PR				hsa-mir-1281	hsa-mir-1281	NOT_PR				hsa-mir-1281	hsa-mir-1281	NOT_PR
hsa-mir-1282	hsa-mir-1282	NOT_PR				hsa-mir-1282	hsa-mir-1282	NOT_PR				hsa-mir-1282	hsa-mir-1282	NOT_PR				hsa-mir-1282	hsa-mir-1282	NOT_PR
hsa-mir-1283	hsa-mir-1283	NOT_PR				hsa-mir-1283	hsa-mir-1283	NOT_PR				hsa-mir-1283	hsa-mir-1283	NOT_PR				hsa-mir-1283	hsa-mir-1283	NOT_PR
hsa-mir-1284	hsa-mir-1284	25	25	YES		hsa-mir-1284	hsa-mir-1284	25	25	YES		hsa-mir-1284	hsa-mir-1284	9	9	YES		hsa-mir-1284	hsa-mir-1284	6	8	NO
hsa-mir-1285	hsa-mir-1285-5p	0	80	NO		hsa-mir-1285	hsa-mir-1285-5p	NOT_PR				hsa-mir-1285	hsa-mir-1285-5p	0	52	NO		hsa-mir-1285	hsa-mir-1285-5p	NOT_PR
hsa-mir-1285	hsa-mir-1285-3p	60	235	NO		hsa-mir-1285	hsa-mir-1285-3p	67	156	NO		hsa-mir-1285	hsa-mir-1285-3p	99	127	NO		hsa-mir-1285	hsa-mir-1285-3p	47	165	NO
hsa-mir-1286	hsa-mir-1286	0	3	NO		hsa-mir-1286	hsa-mir-1286	0	2	NO		hsa-mir-1286	hsa-mir-1286	0	2	NO		hsa-mir-1286	hsa-mir-1286	NOT_PR
hsa-mir-1287	hsa-mir-1287	35	46	NO		hsa-mir-1287	hsa-mir-1287	31	46	NO		hsa-mir-1287	hsa-mir-1287	16	17	NO		hsa-mir-1287	hsa-mir-1287	18	27	NO
hsa-mir-1288	hsa-mir-1288	0	1	NO		hsa-mir-1288	hsa-mir-1288	12	12	YES		hsa-mir-1288	hsa-mir-1288	2	10	NO		hsa-mir-1288	hsa-mir-1288	9	9	YES
hsa-mir-1289	hsa-mir-1289	NOT_PR				hsa-mir-1289	hsa-mir-1289	NOT_PR				hsa-mir-1289	hsa-mir-1289	1	13	NO		hsa-mir-1289	hsa-mir-1289	NOT_PR
hsa-mir-129	hsa-mir-129-5p	10	10	YES		hsa-mir-129	hsa-mir-129-5p	3	7	NO		hsa-mir-129	hsa-mir-129-5p	3	5	NO		hsa-mir-129	hsa-mir-129-5p	24	24	YES
hsa-mir-129	hsa-mir-129-1-3p	2	22	NO		hsa-mir-129	hsa-mir-129-1-3p	0	19	NO		hsa-mir-129	hsa-mir-129-1-3p	4	18	NO		hsa-mir-129	hsa-mir-129-1-3p	11	34	NO
hsa-mir-129	hsa-mir-129-2-3p	22	22	YES		hsa-mir-129	hsa-mir-129-2-3p	19	19	YES		hsa-mir-129	hsa-mir-129-2-3p	18	18	YES		hsa-mir-129	hsa-mir-129-2-3p	34	34	YES
hsa-mir-1290	hsa-mir-1290	NOT_PR				hsa-mir-1290	hsa-mir-1290	NOT_PR				hsa-mir-1290	hsa-mir-1290	NOT_PR				hsa-mir-1290	hsa-mir-1290	NOT_PR
hsa-mir-1291	hsa-mir-1291	23	713	NO		hsa-mir-1291	hsa-mir-1291	0	1232	NO		hsa-mir-1291	hsa-mir-1291	18	279	NO		hsa-mir-1291	hsa-mir-1291	9	767	NO
hsa-mir-1292	hsa-mir-1292-5p	1	11	NO		hsa-mir-1292	hsa-mir-1292-5p	1	9	NO		hsa-mir-1292	hsa-mir-1292-5p	2	9	NO		hsa-mir-1292	hsa-mir-1292-5p	3	8	NO
hsa-mir-1292	hsa-mir-1292-3p	NOT_PR				hsa-mir-1292	hsa-mir-1292-3p	NOT_PR				hsa-mir-1292	hsa-mir-1292-3p	NOT_PR				hsa-mir-1292	hsa-mir-1292-3p	NOT_PR
hsa-mir-1293	hsa-mir-1293	NOT_PR				hsa-mir-1293	hsa-mir-1293	NOT_PR				hsa-mir-1293	hsa-mir-1293	NOT_PR				hsa-mir-1293	hsa-mir-1293	NOT_PR
hsa-mir-1294	hsa-mir-1294	222	222	YES		hsa-mir-1294	hsa-mir-1294	290	290	YES		hsa-mir-1294	hsa-mir-1294	69	69	YES		hsa-mir-1294	hsa-mir-1294	172	193	NO
hsa-mir-1295a	hsa-mir-1295a	3	8	NO		hsa-mir-1295a	hsa-mir-1295a	1	2	NO		hsa-mir-1295a	hsa-mir-1295a	2	9	NO		hsa-mir-1295a	hsa-mir-1295a	NOT_PR
hsa-mir-1295b	hsa-mir-1295b-5p	NOT_PR				hsa-mir-1295b	hsa-mir-1295b-5p	NOT_PR				hsa-mir-1295b	hsa-mir-1295b-5p	NOT_PR				hsa-mir-1295b	hsa-mir-1295b-5p	NOT_PR
hsa-mir-1295b	hsa-mir-1295b-3p	NOT_PR				hsa-mir-1295b	hsa-mir-1295b-3p	NOT_PR				hsa-mir-1295b	hsa-mir-1295b-3p	0	1	NO		hsa-mir-1295b	hsa-mir-1295b-3p	NOT_PR
hsa-mir-1296	hsa-mir-1296	4	4	YES		hsa-mir-1296	hsa-mir-1296	3	3	YES		hsa-mir-1296	hsa-mir-1296	3	3	YES		hsa-mir-1296	hsa-mir-1296	3	9	NO
hsa-mir-1297	hsa-mir-1297	NOT_PR				hsa-mir-1297	hsa-mir-1297	NOT_PR				hsa-mir-1297	hsa-mir-1297	NOT_PR				hsa-mir-1297	hsa-mir-1297	NOT_PR
hsa-mir-1298	hsa-mir-1298	3	5	NO		hsa-mir-1298	hsa-mir-1298	2	3	NO		hsa-mir-1298	hsa-mir-1298	2	8	NO		hsa-mir-1298	hsa-mir-1298	1	9	NO
hsa-mir-1299	hsa-mir-1299	7	7	YES		hsa-mir-1299	hsa-mir-1299	10	10	YES		hsa-mir-1299	hsa-mir-1299	5	5	YES		hsa-mir-1299	hsa-mir-1299	6	6	YES
hsa-mir-1301	hsa-mir-1301	66	67	NO		hsa-mir-1301	hsa-mir-1301	70	70	YES		hsa-mir-1301	hsa-mir-1301	24	24	YES		hsa-mir-1301	hsa-mir-1301	89	89	YES
hsa-mir-1302	hsa-mir-1302	NOT_PR				hsa-mir-1302	hsa-mir-1302	NOT_PR				hsa-mir-1302	hsa-mir-1302	5	5	YES		hsa-mir-1302	hsa-mir-1302	NOT_PR
hsa-mir-1303	hsa-mir-1303	0	13	NO		hsa-mir-1303	hsa-mir-1303	NOT_PR				hsa-mir-1303	hsa-mir-1303	0	11	NO		hsa-mir-1303	hsa-mir-1303	0	38	NO
hsa-mir-1304	hsa-mir-1304-5p	0	64	NO		hsa-mir-1304	hsa-mir-1304-5p	4	43	NO		hsa-mir-1304	hsa-mir-1304-5p	4	62	NO		hsa-mir-1304	hsa-mir-1304-5p	1	100	NO
hsa-mir-1304	hsa-mir-1304-3p	NOT_PR				hsa-mir-1304	hsa-mir-1304-3p	NOT_PR				hsa-mir-1304	hsa-mir-1304-3p	NOT_PR				hsa-mir-1304	hsa-mir-1304-3p	NOT_PR
hsa-mir-1305	hsa-mir-1305	NOT_PR				hsa-mir-1305	hsa-mir-1305	NOT_PR				hsa-mir-1305	hsa-mir-1305	NOT_PR				hsa-mir-1305	hsa-mir-1305	NOT_PR
hsa-mir-1306	hsa-mir-1306-5p	34	34	YES		hsa-mir-1306	hsa-mir-1306-5p	15	15	YES		hsa-mir-1306	hsa-mir-1306-5p	29	29	YES		hsa-mir-1306	hsa-mir-1306-5p	15	15	YES
hsa-mir-1306	hsa-mir-1306-3p	1	96	NO		hsa-mir-1306	hsa-mir-1306-3p	0	46	NO		hsa-mir-1306	hsa-mir-1306-3p	0	35	NO		hsa-mir-1306	hsa-mir-1306-3p	0	74	NO
hsa-mir-1307	hsa-mir-1307-5p	84	84	YES		hsa-mir-1307	hsa-mir-1307-5p	92	92	YES		hsa-mir-1307	hsa-mir-1307-5p	92	92	YES		hsa-mir-1307	hsa-mir-1307-5p	368	368	YES
hsa-mir-1307	hsa-mir-1307-3p	1426	1426	YES		hsa-mir-1307	hsa-mir-1307-3p	2434	2434	YES		hsa-mir-1307	hsa-mir-1307-3p	520	520	YES		hsa-mir-1307	hsa-mir-1307-3p	1049	1049	YES
hsa-mir-130a	hsa-mir-130a-5p	NOT_PR				hsa-mir-130a	hsa-mir-130a-5p	NOT_PR				hsa-mir-130a	hsa-mir-130a-5p	NOT_PR				hsa-mir-130a	hsa-mir-130a-5p	NOT_PR
hsa-mir-130a	hsa-mir-130a-3p	1498	1498	YES		hsa-mir-130a	hsa-mir-130a-3p	1000	1000	YES		hsa-mir-130a	hsa-mir-130a-3p	733	733	YES		hsa-mir-130a	hsa-mir-130a-3p	9541	9541	YES
hsa-mir-130b	hsa-mir-130b-5p	0	25	NO		hsa-mir-130b	hsa-mir-130b-5p	1	19	NO		hsa-mir-130b	hsa-mir-130b-5p	2	5	NO		hsa-mir-130b	hsa-mir-130b-5p	4	31	NO
hsa-mir-130b	hsa-mir-130b-3p	2155	2155	YES		hsa-mir-130b	hsa-mir-130b-3p	1826	1826	YES		hsa-mir-130b	hsa-mir-130b-3p	1345	1345	YES		hsa-mir-130b	hsa-mir-130b-3p	6817	6817	YES
hsa-mir-132	hsa-mir-132-5p	17	17	YES		hsa-mir-132	hsa-mir-132-5p	13	13	YES		hsa-mir-132	hsa-mir-132-5p	5	5	YES		hsa-mir-132	hsa-mir-132-5p	13	13	YES
hsa-mir-132	hsa-mir-132-3p	5	16	NO		hsa-mir-132	hsa-mir-132-3p	8	9	NO		hsa-mir-132	hsa-mir-132-3p	6	6	YES		hsa-mir-132	hsa-mir-132-3p	5	10	NO
hsa-mir-1321	hsa-mir-1321	NOT_PR				hsa-mir-1321	hsa-mir-1321	NOT_PR				hsa-mir-1321	hsa-mir-1321	NOT_PR				hsa-mir-1321	hsa-mir-1321	NOT_PR
hsa-mir-1322	hsa-mir-1322	NOT_PR				hsa-mir-1322	hsa-mir-1322	NOT_PR				hsa-mir-1322	hsa-mir-1322	0	1	NO		hsa-mir-1322	hsa-mir-1322	NOT_PR
hsa-mir-1323	hsa-mir-1323	2	2	YES		hsa-mir-1323	hsa-mir-1323	NOT_PR				hsa-mir-1323	hsa-mir-1323	NOT_PR				hsa-mir-1323	hsa-mir-1323	NOT_PR
hsa-mir-1324	hsa-mir-1324	NOT_PR				hsa-mir-1324	hsa-mir-1324	NOT_PR				hsa-mir-1324	hsa-mir-1324	NOT_PR				hsa-mir-1324	hsa-mir-1324	NOT_PR
hsa-mir-133a	hsa-mir-133a	2	3	NO		hsa-mir-133a	hsa-mir-133a	0	3	NO		hsa-mir-133a	hsa-mir-133a	4	7	NO		hsa-mir-133a	hsa-mir-133a	1	4	NO
hsa-mir-133b	hsa-mir-133b	0	7	NO		hsa-mir-133b	hsa-mir-133b	NOT_PR				hsa-mir-133b	hsa-mir-133b	NOT_PR				hsa-mir-133b	hsa-mir-133b	NOT_PR
hsa-mir-134	hsa-mir-134	186	186	YES		hsa-mir-134	hsa-mir-134	112	112	YES		hsa-mir-134	hsa-mir-134	23	23	YES		hsa-mir-134	hsa-mir-134	191	191	YES
hsa-mir-1343	hsa-mir-1343	0	4	NO		hsa-mir-1343	hsa-mir-1343	NOT_PR				hsa-mir-1343	hsa-mir-1343	NOT_PR				hsa-mir-1343	hsa-mir-1343	NOT_PR
hsa-mir-135a	hsa-mir-135a-5p	2	2	YES		hsa-mir-135a	hsa-mir-135a-5p	NOT_PR				hsa-mir-135a	hsa-mir-135a-5p	1	3	NO		hsa-mir-135a	hsa-mir-135a-5p	0	5	NO
hsa-mir-135a	hsa-mir-135a-3p	NOT_PR				hsa-mir-135a	hsa-mir-135a-3p	NOT_PR				hsa-mir-135a	hsa-mir-135a-3p	NOT_PR				hsa-mir-135a	hsa-mir-135a-3p	NOT_PR
hsa-mir-135b	hsa-mir-135b-5p	NOT_PR				hsa-mir-135b	hsa-mir-135b-5p	NOT_PR				hsa-mir-135b	hsa-mir-135b-5p	3	3	YES		hsa-mir-135b	hsa-mir-135b-5p	NOT_PR
hsa-mir-135b	hsa-mir-135b-3p	NOT_PR				hsa-mir-135b	hsa-mir-135b-3p	NOT_PR				hsa-mir-135b	hsa-mir-135b-3p	NOT_PR				hsa-mir-135b	hsa-mir-135b-3p	NOT_PR
hsa-mir-136	hsa-mir-136-5p	2	17	NO		hsa-mir-136	hsa-mir-136-5p	7	7	YES		hsa-mir-136	hsa-mir-136-5p	22	22	YES		hsa-mir-136	hsa-mir-136-5p	25	34	NO
hsa-mir-136	hsa-mir-136-3p	14	14	YES		hsa-mir-136	hsa-mir-136-3p	NOT_PR				hsa-mir-136	hsa-mir-136-3p	0	3	NO		hsa-mir-136	hsa-mir-136-3p	3	5	NO
hsa-mir-137	hsa-mir-137	NOT_PR				hsa-mir-137	hsa-mir-137	NOT_PR				hsa-mir-137	hsa-mir-137	0	2	NO		hsa-mir-137	hsa-mir-137	0	3	NO
hsa-mir-138	hsa-mir-138-5p	33	33	YES		hsa-mir-138	hsa-mir-138-5p	19	19	YES		hsa-mir-138	hsa-mir-138-5p	22	90	NO		hsa-mir-138	hsa-mir-138-5p	20	29	NO
hsa-mir-138	hsa-mir-138-1-3p	NOT_PR				hsa-mir-138	hsa-mir-138-1-3p	NOT_PR				hsa-mir-138	hsa-mir-138-1-3p	NOT_PR				hsa-mir-138	hsa-mir-138-1-3p	NOT_PR
hsa-mir-138	hsa-mir-138-2-3p	NOT_PR				hsa-mir-138	hsa-mir-138-2-3p	NOT_PR				hsa-mir-138	hsa-mir-138-2-3p	NOT_PR				hsa-mir-138	hsa-mir-138-2-3p	0	169	NO
hsa-mir-139	hsa-mir-139-5p	157	157	YES		hsa-mir-139	hsa-mir-139-5p	108	108	YES		hsa-mir-139	hsa-mir-139-5p	70	70	YES		hsa-mir-139	hsa-mir-139-5p	557	557	YES
hsa-mir-139	hsa-mir-139-3p	179	179	YES		hsa-mir-139	hsa-mir-139-3p	142	142	YES		hsa-mir-139	hsa-mir-139-3p	55	60	NO		hsa-mir-139	hsa-mir-139-3p	424	424	YES
hsa-mir-140	hsa-mir-140-5p	15	29	NO		hsa-mir-140	hsa-mir-140-5p	2	23	NO		hsa-mir-140	hsa-mir-140-5p	9	9	YES		hsa-mir-140	hsa-mir-140-5p	13	23	NO
hsa-mir-140	hsa-mir-140-3p	15555	316313	NO		hsa-mir-140	hsa-mir-140-3p	20478	352269	NO		hsa-mir-140	hsa-mir-140-3p	6058	186872	NO		hsa-mir-140	hsa-mir-140-3p	10544	142244	NO
hsa-mir-141	hsa-mir-141-5p	NOT_PR				hsa-mir-141	hsa-mir-141-5p	NOT_PR				hsa-mir-141	hsa-mir-141-5p	NOT_PR				hsa-mir-141	hsa-mir-141-5p	NOT_PR
hsa-mir-141	hsa-mir-141-3p	0	2	NO		hsa-mir-141	hsa-mir-141-3p	0	1	NO		hsa-mir-141	hsa-mir-141-3p	0	3	NO		hsa-mir-141	hsa-mir-141-3p	1	3	NO
hsa-mir-142	hsa-mir-142-5p	857	1719	NO		hsa-mir-142	hsa-mir-142-5p	256	3468	NO		hsa-mir-142	hsa-mir-142-5p	619	626	NO		hsa-mir-142	hsa-mir-142-5p	943	2402	NO
hsa-mir-142	hsa-mir-142-3p	1076	1445	NO		hsa-mir-142	hsa-mir-142-3p	437	792	NO		hsa-mir-142	hsa-mir-142-3p	1035	1795	NO		hsa-mir-142	hsa-mir-142-3p	550	1138	NO
hsa-mir-143	hsa-mir-143-5p	15	106	NO		hsa-mir-143	hsa-mir-143-5p	5	29	NO		hsa-mir-143	hsa-mir-143-5p	13	91	NO		hsa-mir-143	hsa-mir-143-5p	5	54	NO
hsa-mir-143	hsa-mir-143-3p	3321	5330	NO		hsa-mir-143	hsa-mir-143-3p	1318	1635	NO		hsa-mir-143	hsa-mir-143-3p	6250	6250	YES		hsa-mir-143	hsa-mir-143-3p	1242	1258	NO
hsa-mir-144	hsa-mir-144-5p	393	652	NO		hsa-mir-144	hsa-mir-144-5p	396	427	NO		hsa-mir-144	hsa-mir-144-5p	828	1291	NO		hsa-mir-144	hsa-mir-144-5p	786	786	YES
hsa-mir-144	hsa-mir-144-3p	9	64	NO		hsa-mir-144	hsa-mir-144-3p	5	49	NO		hsa-mir-144	hsa-mir-144-3p	19	447	NO		hsa-mir-144	hsa-mir-144-3p	30	388	NO
hsa-mir-145	hsa-mir-145-5p	138	138	YES		hsa-mir-145	hsa-mir-145-5p	59	59	YES		hsa-mir-145	hsa-mir-145-5p	186	186	YES		hsa-mir-145	hsa-mir-145-5p	77	77	YES
hsa-mir-145	hsa-mir-145-3p	3	8	NO		hsa-mir-145	hsa-mir-145-3p	0	5	NO		hsa-mir-145	hsa-mir-145-3p	3	18	NO		hsa-mir-145	hsa-mir-145-3p	0	4	NO
hsa-mir-1468	hsa-mir-1468	0	4	NO		hsa-mir-1468	hsa-mir-1468	0	1	NO		hsa-mir-1468	hsa-mir-1468	0	2	NO		hsa-mir-1468	hsa-mir-1468	0	1	NO
hsa-mir-1469	hsa-mir-1469	NOT_PR				hsa-mir-1469	hsa-mir-1469	NOT_PR				hsa-mir-1469	hsa-mir-1469	NOT_PR				hsa-mir-1469	hsa-mir-1469	NOT_PR
hsa-mir-146a	hsa-mir-146a-5p	1062	1062	YES		hsa-mir-146a	hsa-mir-146a-5p	663	663	YES		hsa-mir-146a	hsa-mir-146a-5p	364	364	YES		hsa-mir-146a	hsa-mir-146a-5p	1347	1347	YES
hsa-mir-146a	hsa-mir-146a-3p	NOT_PR				hsa-mir-146a	hsa-mir-146a-3p	NOT_PR				hsa-mir-146a	hsa-mir-146a-3p	NOT_PR				hsa-mir-146a	hsa-mir-146a-3p	NOT_PR
hsa-mir-146b	hsa-mir-146b-5p	2658	16229	NO		hsa-mir-146b	hsa-mir-146b-5p	1289	7137	NO		hsa-mir-146b	hsa-mir-146b-5p	844	11644	NO		hsa-mir-146b	hsa-mir-146b-5p	3024	17040	NO
hsa-mir-146b	hsa-mir-146b-3p	0	33	NO		hsa-mir-146b	hsa-mir-146b-3p	3	21	NO		hsa-mir-146b	hsa-mir-146b-3p	0	26	NO		hsa-mir-146b	hsa-mir-146b-3p	2	34	NO
hsa-mir-1470	hsa-mir-1470	NOT_PR				hsa-mir-1470	hsa-mir-1470	NOT_PR				hsa-mir-1470	hsa-mir-1470	NOT_PR				hsa-mir-1470	hsa-mir-1470	NOT_PR
hsa-mir-1471	hsa-mir-1471	NOT_PR				hsa-mir-1471	hsa-mir-1471	NOT_PR				hsa-mir-1471	hsa-mir-1471	NOT_PR				hsa-mir-1471	hsa-mir-1471	NOT_PR
hsa-mir-147a	hsa-mir-147a	NOT_PR				hsa-mir-147a	hsa-mir-147a	NOT_PR				hsa-mir-147a	hsa-mir-147a	NOT_PR				hsa-mir-147a	hsa-mir-147a	NOT_PR
hsa-mir-147b	hsa-mir-147b	1	1	YES		hsa-mir-147b	hsa-mir-147b	0	2	NO		hsa-mir-147b	hsa-mir-147b	NOT_PR				hsa-mir-147b	hsa-mir-147b	1	5	NO
hsa-mir-148a	hsa-mir-148a-5p	13	13	YES		hsa-mir-148a	hsa-mir-148a-5p	12	12	YES		hsa-mir-148a	hsa-mir-148a-5p	25	25	YES		hsa-mir-148a	hsa-mir-148a-5p	6	6	YES
hsa-mir-148a	hsa-mir-148a-3p	106559	106559	YES		hsa-mir-148a	hsa-mir-148a-3p	27135	27135	YES		hsa-mir-148a	hsa-mir-148a-3p	64185	64185	YES		hsa-mir-148a	hsa-mir-148a-3p	38537	38537	YES
hsa-mir-148b	hsa-mir-148b-5p	0	174	NO		hsa-mir-148b	hsa-mir-148b-5p	3	96	NO		hsa-mir-148b	hsa-mir-148b-5p	0	52	NO		hsa-mir-148b	hsa-mir-148b-5p	0	123	NO
hsa-mir-148b	hsa-mir-148b-3p	8142	8142	YES		hsa-mir-148b	hsa-mir-148b-3p	4230	4230	YES		hsa-mir-148b	hsa-mir-148b-3p	4955	4955	YES		hsa-mir-148b	hsa-mir-148b-3p	5355	5355	YES
hsa-mir-149	hsa-mir-149-5p	3	3	YES		hsa-mir-149	hsa-mir-149-5p	NOT_PR				hsa-mir-149	hsa-mir-149-5p	NOT_PR				hsa-mir-149	hsa-mir-149-5p	NOT_PR
hsa-mir-149	hsa-mir-149-3p	NOT_PR				hsa-mir-149	hsa-mir-149-3p	NOT_PR				hsa-mir-149	hsa-mir-149-3p	NOT_PR				hsa-mir-149	hsa-mir-149-3p	NOT_PR
hsa-mir-150	hsa-mir-150-5p	4228	4228	YES		hsa-mir-150	hsa-mir-150-5p	3022	3022	YES		hsa-mir-150	hsa-mir-150-5p	625	625	YES		hsa-mir-150	hsa-mir-150-5p	3266	3266	YES
hsa-mir-150	hsa-mir-150-3p	29	5366	NO		hsa-mir-150	hsa-mir-150-3p	11	8561	NO		hsa-mir-150	hsa-mir-150-3p	2	1470	NO		hsa-mir-150	hsa-mir-150-3p	7	4381	NO
hsa-mir-151a	hsa-mir-151a-5p	546	607	NO		hsa-mir-151a	hsa-mir-151a-5p	329	329	YES		hsa-mir-151a	hsa-mir-151a-5p	107	107	YES		hsa-mir-151a	hsa-mir-151a-5p	448	448	YES
hsa-mir-151a	hsa-mir-151a-3p	674	674	YES		hsa-mir-151a	hsa-mir-151a-3p	410	438	NO		hsa-mir-151a	hsa-mir-151a-3p	155	162	NO		hsa-mir-151a	hsa-mir-151a-3p	831	1025	NO
hsa-mir-151b	hsa-mir-151b	0	73	NO		hsa-mir-151b	hsa-mir-151b	0	39	NO		hsa-mir-151b	hsa-mir-151b	0	48	NO		hsa-mir-151b	hsa-mir-151b	0	189	NO
hsa-mir-152	hsa-mir-152	3775	3775	YES		hsa-mir-152	hsa-mir-152	2904	2904	YES		hsa-mir-152	hsa-mir-152	1688	1688	YES		hsa-mir-152	hsa-mir-152	6124	6124	YES
hsa-mir-153	hsa-mir-153	0	42	NO		hsa-mir-153	hsa-mir-153	NOT_PR				hsa-mir-153	hsa-mir-153	0	40	NO		hsa-mir-153	hsa-mir-153	NOT_PR
hsa-mir-1537	hsa-mir-1537	12	12	YES		hsa-mir-1537	hsa-mir-1537	5	5	YES		hsa-mir-1537	hsa-mir-1537	9	9	YES		hsa-mir-1537	hsa-mir-1537	5	5	YES
hsa-mir-1538	hsa-mir-1538	NOT_PR				hsa-mir-1538	hsa-mir-1538	1	3	NO		hsa-mir-1538	hsa-mir-1538	NOT_PR				hsa-mir-1538	hsa-mir-1538	NOT_PR
hsa-mir-1539	hsa-mir-1539	NOT_PR				hsa-mir-1539	hsa-mir-1539	NOT_PR				hsa-mir-1539	hsa-mir-1539	NOT_PR				hsa-mir-1539	hsa-mir-1539	NOT_PR
hsa-mir-154	hsa-mir-154-5p	0	7	NO		hsa-mir-154	hsa-mir-154-5p	NOT_PR				hsa-mir-154	hsa-mir-154-5p	1	1	YES		hsa-mir-154	hsa-mir-154-5p	NOT_PR
hsa-mir-154	hsa-mir-154-3p	14	14	YES		hsa-mir-154	hsa-mir-154-3p	5	7	NO		hsa-mir-154	hsa-mir-154-3p	NOT_PR				hsa-mir-154	hsa-mir-154-3p	0	4	NO
hsa-mir-155	hsa-mir-155-5p	1031	1202	NO		hsa-mir-155	hsa-mir-155-5p	1892	1892	YES		hsa-mir-155	hsa-mir-155-5p	545	545	YES		hsa-mir-155	hsa-mir-155-5p	594	594	YES
hsa-mir-155	hsa-mir-155-3p	2	2	YES		hsa-mir-155	hsa-mir-155-3p	3	3	YES		hsa-mir-155	hsa-mir-155-3p	5	5	YES		hsa-mir-155	hsa-mir-155-3p	0	5	NO
hsa-mir-1587	hsa-mir-1587	NOT_PR				hsa-mir-1587	hsa-mir-1587	NOT_PR				hsa-mir-1587	hsa-mir-1587	NOT_PR				hsa-mir-1587	hsa-mir-1587	NOT_PR
hsa-mir-15a	hsa-mir-15a-5p	556	6803	NO		hsa-mir-15a	hsa-mir-15a-5p	314	3603	NO		hsa-mir-15a	hsa-mir-15a-5p	713	2444	NO		hsa-mir-15a	hsa-mir-15a-5p	651	3057	NO
hsa-mir-15a	hsa-mir-15a-3p	4	4	YES		hsa-mir-15a	hsa-mir-15a-3p	0	4	NO		hsa-mir-15a	hsa-mir-15a-3p	1	4	NO		hsa-mir-15a	hsa-mir-15a-3p	2	5	NO
hsa-mir-15b	hsa-mir-15b-5p	2266	4355	NO		hsa-mir-15b	hsa-mir-15b-5p	992	2547	NO		hsa-mir-15b	hsa-mir-15b-5p	1835	2342	NO		hsa-mir-15b	hsa-mir-15b-5p	1187	4114	NO
hsa-mir-15b	hsa-mir-15b-3p	5	18	NO		hsa-mir-15b	hsa-mir-15b-3p	2	2	YES		hsa-mir-15b	hsa-mir-15b-3p	1	2	NO		hsa-mir-15b	hsa-mir-15b-3p	2	4	NO
hsa-mir-16	hsa-mir-16-5p	37492	37492	YES		hsa-mir-16	hsa-mir-16-5p	25504	25504	YES		hsa-mir-16	hsa-mir-16-5p	27820	27820	YES		hsa-mir-16	hsa-mir-16-5p	46525	46525	YES
hsa-mir-16	hsa-mir-16-1-3p	0	13	NO		hsa-mir-16	hsa-mir-16-1-3p	0	11	NO		hsa-mir-16	hsa-mir-16-1-3p	2	6	NO		hsa-mir-16	hsa-mir-16-1-3p	3	14	NO
hsa-mir-16	hsa-mir-16-2-3p	2	13	NO		hsa-mir-16	hsa-mir-16-2-3p	4	11	NO		hsa-mir-16	hsa-mir-16-2-3p	4	6	NO		hsa-mir-16	hsa-mir-16-2-3p	0	14	NO
hsa-mir-17	hsa-mir-17-5p	304	304	YES		hsa-mir-17	hsa-mir-17-5p	192	192	YES		hsa-mir-17	hsa-mir-17-5p	485	485	YES		hsa-mir-17	hsa-mir-17-5p	610	610	YES
hsa-mir-17	hsa-mir-17-3p	1062	1062	YES		hsa-mir-17	hsa-mir-17-3p	793	793	YES		hsa-mir-17	hsa-mir-17-3p	1265	1265	YES		hsa-mir-17	hsa-mir-17-3p	2610	2610	YES
hsa-mir-181a	hsa-mir-181a-5p	4392	6789	NO		hsa-mir-181a	hsa-mir-181a-5p	3552	7968	NO		hsa-mir-181a	hsa-mir-181a-5p	1872	2247	NO		hsa-mir-181a	hsa-mir-181a-5p	2552	3677	NO
hsa-mir-181a	hsa-mir-181a-2-3p	121	168	NO		hsa-mir-181a	hsa-mir-181a-2-3p	75	400	NO		hsa-mir-181a	hsa-mir-181a-2-3p	71	281	NO		hsa-mir-181a	hsa-mir-181a-2-3p	103	416	NO
hsa-mir-181a	hsa-mir-181a-3p	168	168	YES		hsa-mir-181a	hsa-mir-181a-3p	120	400	NO		hsa-mir-181a	hsa-mir-181a-3p	113	281	NO		hsa-mir-181a	hsa-mir-181a-3p	82	416	NO
hsa-mir-181b	hsa-mir-181b-5p	1587	10894	NO		hsa-mir-181b	hsa-mir-181b-5p	2173	13231	NO		hsa-mir-181b	hsa-mir-181b-5p	1072	3554	NO		hsa-mir-181b	hsa-mir-181b-5p	1007	4373	NO
hsa-mir-181b	hsa-mir-181b-3p	16	38	NO		hsa-mir-181b	hsa-mir-181b-3p	23	54	NO		hsa-mir-181b	hsa-mir-181b-3p	15	32	NO		hsa-mir-181b	hsa-mir-181b-3p	24	44	NO
hsa-mir-181c	hsa-mir-181c-5p	27	1592	NO		hsa-mir-181c	hsa-mir-181c-5p	11	507	NO		hsa-mir-181c	hsa-mir-181c-5p	23	87	NO		hsa-mir-181c	hsa-mir-181c-5p	9	127	NO
hsa-mir-181c	hsa-mir-181c-3p	3	185	NO		hsa-mir-181c	hsa-mir-181c-3p	2	78	NO		hsa-mir-181c	hsa-mir-181c-3p	6	89	NO		hsa-mir-181c	hsa-mir-181c-3p	3	39	NO
hsa-mir-181d	hsa-mir-181d	1096	3427	NO		hsa-mir-181d	hsa-mir-181d	556	1581	NO		hsa-mir-181d	hsa-mir-181d	507	920	NO		hsa-mir-181d	hsa-mir-181d	412	957	NO
hsa-mir-182	hsa-mir-182-5p	61	105	NO		hsa-mir-182	hsa-mir-182-5p	20	68	NO		hsa-mir-182	hsa-mir-182-5p	123	237	NO		hsa-mir-182	hsa-mir-182-5p	27	74	NO
hsa-mir-182	hsa-mir-182-3p	NOT_PR				hsa-mir-182	hsa-mir-182-3p	NOT_PR				hsa-mir-182	hsa-mir-182-3p	NOT_PR				hsa-mir-182	hsa-mir-182-3p	NOT_PR
hsa-mir-1825	hsa-mir-1825	NOT_PR				hsa-mir-1825	hsa-mir-1825	NOT_PR				hsa-mir-1825	hsa-mir-1825	NOT_PR				hsa-mir-1825	hsa-mir-1825	NOT_PR
hsa-mir-1827	hsa-mir-1827	NOT_PR				hsa-mir-1827	hsa-mir-1827	NOT_PR				hsa-mir-1827	hsa-mir-1827	NOT_PR				hsa-mir-1827	hsa-mir-1827	0	27	NO
hsa-mir-183	hsa-mir-183-5p	11	11	YES		hsa-mir-183	hsa-mir-183-5p	6	6	YES		hsa-mir-183	hsa-mir-183-5p	27	27	YES		hsa-mir-183	hsa-mir-183-5p	17	17	YES
hsa-mir-183	hsa-mir-183-3p	0	4	NO		hsa-mir-183	hsa-mir-183-3p	NOT_PR				hsa-mir-183	hsa-mir-183-3p	1	4	NO		hsa-mir-183	hsa-mir-183-3p	NOT_PR
hsa-mir-184	hsa-mir-184	NOT_PR				hsa-mir-184	hsa-mir-184	1	557	NO		hsa-mir-184	hsa-mir-184	0	25	NO		hsa-mir-184	hsa-mir-184	NOT_PR
hsa-mir-185	hsa-mir-185-5p	154077	154077	YES		hsa-mir-185	hsa-mir-185-5p	158709	158709	YES		hsa-mir-185	hsa-mir-185-5p	89100	89100	YES		hsa-mir-185	hsa-mir-185-5p	268390	268390	YES
hsa-mir-185	hsa-mir-185-3p	1	111	NO		hsa-mir-185	hsa-mir-185-3p	0	84	NO		hsa-mir-185	hsa-mir-185-3p	0	38	NO		hsa-mir-185	hsa-mir-185-3p	0	74	NO
hsa-mir-186	hsa-mir-186-5p	1675	2640	NO		hsa-mir-186	hsa-mir-186-5p	2213	2645	NO		hsa-mir-186	hsa-mir-186-5p	1060	2250	NO		hsa-mir-186	hsa-mir-186-5p	2437	3694	NO
hsa-mir-186	hsa-mir-186-3p	0	10	NO		hsa-mir-186	hsa-mir-186-3p	0	9	NO		hsa-mir-186	hsa-mir-186-3p	0	4	NO		hsa-mir-186	hsa-mir-186-3p	3	6	NO
hsa-mir-187	hsa-mir-187-5p	NOT_PR				hsa-mir-187	hsa-mir-187-5p	NOT_PR				hsa-mir-187	hsa-mir-187-5p	NOT_PR				hsa-mir-187	hsa-mir-187-5p	NOT_PR
hsa-mir-187	hsa-mir-187-3p	3	10	NO		hsa-mir-187	hsa-mir-187-3p	4	4	YES		hsa-mir-187	hsa-mir-187-3p	2	6	NO		hsa-mir-187	hsa-mir-187-3p	4	4	YES
hsa-mir-188	hsa-mir-188-5p	2	7	NO		hsa-mir-188	hsa-mir-188-5p	0	5	NO		hsa-mir-188	hsa-mir-188-5p	0	4	NO		hsa-mir-188	hsa-mir-188-5p	1	29	NO
hsa-mir-188	hsa-mir-188-3p	4	5	NO		hsa-mir-188	hsa-mir-188-3p	NOT_PR				hsa-mir-188	hsa-mir-188-3p	5	5	YES		hsa-mir-188	hsa-mir-188-3p	5	6	NO
hsa-mir-18a	hsa-mir-18a-5p	5	17	NO		hsa-mir-18a	hsa-mir-18a-5p	4	6	NO		hsa-mir-18a	hsa-mir-18a-5p	6	26	NO		hsa-mir-18a	hsa-mir-18a-5p	7	38	NO
hsa-mir-18a	hsa-mir-18a-3p	6	6	YES		hsa-mir-18a	hsa-mir-18a-3p	7	7	YES		hsa-mir-18a	hsa-mir-18a-3p	4	6	NO		hsa-mir-18a	hsa-mir-18a-3p	3	9	NO
hsa-mir-18b	hsa-mir-18b-5p	NOT_PR				hsa-mir-18b	hsa-mir-18b-5p	0	3	NO		hsa-mir-18b	hsa-mir-18b-5p	0	3	NO		hsa-mir-18b	hsa-mir-18b-5p	0	4	NO
hsa-mir-18b	hsa-mir-18b-3p	NOT_PR				hsa-mir-18b	hsa-mir-18b-3p	1	1	YES		hsa-mir-18b	hsa-mir-18b-3p	NOT_PR				hsa-mir-18b	hsa-mir-18b-3p	NOT_PR
hsa-mir-1908	hsa-mir-1908	85	85	YES		hsa-mir-1908	hsa-mir-1908	112	112	YES		hsa-mir-1908	hsa-mir-1908	17	19	NO		hsa-mir-1908	hsa-mir-1908	198	236	NO
hsa-mir-1909	hsa-mir-1909-5p	NOT_PR				hsa-mir-1909	hsa-mir-1909-5p	NOT_PR				hsa-mir-1909	hsa-mir-1909-5p	NOT_PR				hsa-mir-1909	hsa-mir-1909-5p	NOT_PR
hsa-mir-1909	hsa-mir-1909-3p	1	1	YES		hsa-mir-1909	hsa-mir-1909-3p	NOT_PR				hsa-mir-1909	hsa-mir-1909-3p	NOT_PR				hsa-mir-1909	hsa-mir-1909-3p	0	10	NO
hsa-mir-190a	hsa-mir-190a	NOT_PR				hsa-mir-190a	hsa-mir-190a	NOT_PR				hsa-mir-190a	hsa-mir-190a	NOT_PR				hsa-mir-190a	hsa-mir-190a	6	6	YES
hsa-mir-190b	hsa-mir-190b	0	33	NO		hsa-mir-190b	hsa-mir-190b	0	23	NO		hsa-mir-190b	hsa-mir-190b	0	9	NO		hsa-mir-190b	hsa-mir-190b	0	7	NO
hsa-mir-191	hsa-mir-191-5p	34960	34960	YES		hsa-mir-191	hsa-mir-191-5p	17887	17887	YES		hsa-mir-191	hsa-mir-191-5p	32677	32677	YES		hsa-mir-191	hsa-mir-191-5p	40935	40935	YES
hsa-mir-191	hsa-mir-191-3p	3	21	NO		hsa-mir-191	hsa-mir-191-3p	7	19	NO		hsa-mir-191	hsa-mir-191-3p	6	39	NO		hsa-mir-191	hsa-mir-191-3p	10	34	NO
hsa-mir-1910	hsa-mir-1910	NOT_PR				hsa-mir-1910	hsa-mir-1910	NOT_PR				hsa-mir-1910	hsa-mir-1910	1	4	NO		hsa-mir-1910	hsa-mir-1910	NOT_PR
hsa-mir-1911	hsa-mir-1911-5p	NOT_PR				hsa-mir-1911	hsa-mir-1911-5p	NOT_PR				hsa-mir-1911	hsa-mir-1911-5p	NOT_PR				hsa-mir-1911	hsa-mir-1911-5p	NOT_PR
hsa-mir-1911	hsa-mir-1911-3p	NOT_PR				hsa-mir-1911	hsa-mir-1911-3p	NOT_PR				hsa-mir-1911	hsa-mir-1911-3p	NOT_PR				hsa-mir-1911	hsa-mir-1911-3p	NOT_PR
hsa-mir-1912	hsa-mir-1912	0	4	NO		hsa-mir-1912	hsa-mir-1912	3	3	YES		hsa-mir-1912	hsa-mir-1912	NOT_PR				hsa-mir-1912	hsa-mir-1912	NOT_PR
hsa-mir-1913	hsa-mir-1913	NOT_PR				hsa-mir-1913	hsa-mir-1913	NOT_PR				hsa-mir-1913	hsa-mir-1913	NOT_PR				hsa-mir-1913	hsa-mir-1913	NOT_PR
hsa-mir-1914	hsa-mir-1914-5p	NOT_PR				hsa-mir-1914	hsa-mir-1914-5p	NOT_PR				hsa-mir-1914	hsa-mir-1914-5p	0	2	NO		hsa-mir-1914	hsa-mir-1914-5p	1	5	NO
hsa-mir-1914	hsa-mir-1914-3p	NOT_PR				hsa-mir-1914	hsa-mir-1914-3p	NOT_PR				hsa-mir-1914	hsa-mir-1914-3p	NOT_PR				hsa-mir-1914	hsa-mir-1914-3p	NOT_PR
hsa-mir-1915	hsa-mir-1915-5p	NOT_PR				hsa-mir-1915	hsa-mir-1915-5p	NOT_PR				hsa-mir-1915	hsa-mir-1915-5p	NOT_PR				hsa-mir-1915	hsa-mir-1915-5p	NOT_PR
hsa-mir-1915	hsa-mir-1915-3p	NOT_PR				hsa-mir-1915	hsa-mir-1915-3p	NOT_PR				hsa-mir-1915	hsa-mir-1915-3p	NOT_PR				hsa-mir-1915	hsa-mir-1915-3p	NOT_PR
hsa-mir-192	hsa-mir-192-5p	28299	28299	YES		hsa-mir-192	hsa-mir-192-5p	23803	23803	YES		hsa-mir-192	hsa-mir-192-5p	18066	18066	YES		hsa-mir-192	hsa-mir-192-5p	19731	19731	YES
hsa-mir-192	hsa-mir-192-3p	2	5	NO		hsa-mir-192	hsa-mir-192-3p	NOT_PR				hsa-mir-192	hsa-mir-192-3p	0	1	NO		hsa-mir-192	hsa-mir-192-3p	NOT_PR
hsa-mir-193a	hsa-mir-193a-5p	1603	1603	YES		hsa-mir-193a	hsa-mir-193a-5p	660	660	YES		hsa-mir-193a	hsa-mir-193a-5p	778	778	YES		hsa-mir-193a	hsa-mir-193a-5p	977	977	YES
hsa-mir-193a	hsa-mir-193a-3p	27	27	YES		hsa-mir-193a	hsa-mir-193a-3p	6	7	NO		hsa-mir-193a	hsa-mir-193a-3p	104	104	YES		hsa-mir-193a	hsa-mir-193a-3p	77	77	YES
hsa-mir-193b	hsa-mir-193b-5p	49	49	YES		hsa-mir-193b	hsa-mir-193b-5p	41	41	YES		hsa-mir-193b	hsa-mir-193b-5p	7	13	NO		hsa-mir-193b	hsa-mir-193b-5p	18	21	NO
hsa-mir-193b	hsa-mir-193b-3p	2	2	YES		hsa-mir-193b	hsa-mir-193b-3p	4	4	YES		hsa-mir-193b	hsa-mir-193b-3p	3	3	YES		hsa-mir-193b	hsa-mir-193b-3p	7	7	YES
hsa-mir-194	hsa-mir-194-5p	46	426	NO		hsa-mir-194	hsa-mir-194-5p	29	246	NO		hsa-mir-194	hsa-mir-194-5p	39	235	NO		hsa-mir-194	hsa-mir-194-5p	40	148	NO
hsa-mir-194	hsa-mir-194-3p	0	11	NO		hsa-mir-194	hsa-mir-194-3p	0	2	NO		hsa-mir-194	hsa-mir-194-3p	1	2	NO		hsa-mir-194	hsa-mir-194-3p	NOT_PR
hsa-mir-195	hsa-mir-195-5p	29	98	NO		hsa-mir-195	hsa-mir-195-5p	12	104	NO		hsa-mir-195	hsa-mir-195-5p	39	177	NO		hsa-mir-195	hsa-mir-195-5p	39	235	NO
hsa-mir-195	hsa-mir-195-3p	NOT_PR				hsa-mir-195	hsa-mir-195-3p	NOT_PR				hsa-mir-195	hsa-mir-195-3p	NOT_PR				hsa-mir-195	hsa-mir-195-3p	NOT_PR
hsa-mir-196a	hsa-mir-196a-5p	88	65	NO		hsa-mir-196a	hsa-mir-196a-5p	306	520	NO		hsa-mir-196a	hsa-mir-196a-5p	66	87	NO		hsa-mir-196a	hsa-mir-196a-5p	29	45	NO
hsa-mir-196a	hsa-mir-196a-3p	NOT_PR				hsa-mir-196a	hsa-mir-196a-3p	NOT_PR				hsa-mir-196a	hsa-mir-196a-3p	NOT_PR				hsa-mir-196a	hsa-mir-196a-3p	NOT_PR
hsa-mir-196b	hsa-mir-196b-5p	83	152	NO		hsa-mir-196b	hsa-mir-196b-5p	87	161	NO		hsa-mir-196b	hsa-mir-196b-5p	537	537	YES		hsa-mir-196b	hsa-mir-196b-5p	86	134	NO
hsa-mir-196b	hsa-mir-196b-3p	0	2	NO		hsa-mir-196b	hsa-mir-196b-3p	NOT_PR				hsa-mir-196b	hsa-mir-196b-3p	3	5	NO		hsa-mir-196b	hsa-mir-196b-3p	0	6	NO
hsa-mir-197	hsa-mir-197-5p	70	154	NO		hsa-mir-197	hsa-mir-197-5p	85	94	NO		hsa-mir-197	hsa-mir-197-5p	96	96	YES		hsa-mir-197	hsa-mir-197-5p	112	140	NO
hsa-mir-197	hsa-mir-197-3p	222	222	YES		hsa-mir-197	hsa-mir-197-3p	233	233	YES		hsa-mir-197	hsa-mir-197-3p	559	559	YES		hsa-mir-197	hsa-mir-197-3p	478	478	YES
hsa-mir-1972	hsa-mir-1972	NOT_PR				hsa-mir-1972	hsa-mir-1972	NOT_PR				hsa-mir-1972	hsa-mir-1972	0	3	NO		hsa-mir-1972	hsa-mir-1972	0	13	NO
hsa-mir-1973	hsa-mir-1973	NOT_PR				hsa-mir-1973	hsa-mir-1973	NOT_PR				hsa-mir-1973	hsa-mir-1973	3	3	YES		hsa-mir-1973	hsa-mir-1973	0	1	NO
hsa-mir-1976	hsa-mir-1976	NOT_PR				hsa-mir-1976	hsa-mir-1976	NOT_PR				hsa-mir-1976	hsa-mir-1976	NOT_PR				hsa-mir-1976	hsa-mir-1976	2	6	NO
hsa-mir-198	hsa-mir-198	NOT_PR				hsa-mir-198	hsa-mir-198	NOT_PR				hsa-mir-198	hsa-mir-198	NOT_PR				hsa-mir-198	hsa-mir-198	NOT_PR
hsa-mir-199a	hsa-mir-199a-5p	37	37	YES		hsa-mir-199a	hsa-mir-199a-5p	15	617	NO		hsa-mir-199a	hsa-mir-199a-5p	6	1275	NO		hsa-mir-199a	hsa-mir-199a-5p	76	5234	NO
hsa-mir-199a	hsa-mir-199a-3p	20468	20468	YES		hsa-mir-199a	hsa-mir-199a-3p	10019	350	NO		hsa-mir-199a	hsa-mir-199a-3p	6771	1899	NO		hsa-mir-199a	hsa-mir-199a-3p	47042	47042	YES
hsa-mir-199b	hsa-mir-199b-5p	44	226	NO		hsa-mir-199b	hsa-mir-199b-5p	25	105	NO		hsa-mir-199b	hsa-mir-199b-5p	113	113	YES		hsa-mir-199b	hsa-mir-199b-5p	42	67	NO
hsa-mir-199b	hsa-mir-199b-3p	0	11548	NO		hsa-mir-199b	hsa-mir-199b-3p	0	6144	NO		hsa-mir-199b	hsa-mir-199b-3p	0	769	NO		hsa-mir-199b	hsa-mir-199b-3p	0	2950	NO
hsa-mir-19a	hsa-mir-19a-5p	NOT_PR				hsa-mir-19a	hsa-mir-19a-5p	NOT_PR				hsa-mir-19a	hsa-mir-19a-5p	NOT_PR				hsa-mir-19a	hsa-mir-19a-5p	NOT_PR
hsa-mir-19a	hsa-mir-19a-3p	2	5	NO		hsa-mir-19a	hsa-mir-19a-3p	NOT_PR				hsa-mir-19a	hsa-mir-19a-3p	9	9	YES		hsa-mir-19a	hsa-mir-19a-3p	8	8	YES
hsa-mir-19b	hsa-mir-19b-1-5p	3	3	YES		hsa-mir-19b	hsa-mir-19b-1-5p	1	1	YES		hsa-mir-19b	hsa-mir-19b-1-5p	NOT_PR				hsa-mir-19b	hsa-mir-19b-1-5p	9	11	NO
hsa-mir-19b	hsa-mir-19b-2-5p	NOT_PR				hsa-mir-19b	hsa-mir-19b-2-5p	NOT_PR				hsa-mir-19b	hsa-mir-19b-2-5p	NOT_PR				hsa-mir-19b	hsa-mir-19b-2-5p	NOT_PR
hsa-mir-19b	hsa-mir-19b-3p	155	155	YES		hsa-mir-19b	hsa-mir-19b-3p	49	49	YES		hsa-mir-19b	hsa-mir-19b-3p	319	319	YES		hsa-mir-19b	hsa-mir-19b-3p	182	182	YES
hsa-mir-200a	hsa-mir-200a-5p	0	2	NO		hsa-mir-200a	hsa-mir-200a-5p	NOT_PR				hsa-mir-200a	hsa-mir-200a-5p	NOT_PR				hsa-mir-200a	hsa-mir-200a-5p	NOT_PR
hsa-mir-200a	hsa-mir-200a-3p	0	5	NO		hsa-mir-200a	hsa-mir-200a-3p	0	5	NO		hsa-mir-200a	hsa-mir-200a-3p	0	8	NO		hsa-mir-200a	hsa-mir-200a-3p	3	12	NO
hsa-mir-200b	hsa-mir-200b-5p	5	50	NO		hsa-mir-200b	hsa-mir-200b-5p	6	17	NO		hsa-mir-200b	hsa-mir-200b-5p	1	44	NO		hsa-mir-200b	hsa-mir-200b-5p	7	165	NO
hsa-mir-200b	hsa-mir-200b-3p	4	7	NO		hsa-mir-200b	hsa-mir-200b-3p	0	7	NO		hsa-mir-200b	hsa-mir-200b-3p	3	10	NO		hsa-mir-200b	hsa-mir-200b-3p	7	7	YES
hsa-mir-200c	hsa-mir-200c-5p	NOT_PR				hsa-mir-200c	hsa-mir-200c-5p	NOT_PR				hsa-mir-200c	hsa-mir-200c-5p	NOT_PR				hsa-mir-200c	hsa-mir-200c-5p	NOT_PR
hsa-mir-200c	hsa-mir-200c-3p	207	207	YES		hsa-mir-200c	hsa-mir-200c-3p	176	176	YES		hsa-mir-200c	hsa-mir-200c-3p	102	102	YES		hsa-mir-200c	hsa-mir-200c-3p	352	352	YES
hsa-mir-202	hsa-mir-202-5p	0	7	NO		hsa-mir-202	hsa-mir-202-5p	NOT_PR				hsa-mir-202	hsa-mir-202-5p	0	5	NO		hsa-mir-202	hsa-mir-202-5p	0	7	NO
hsa-mir-202	hsa-mir-202-3p	0	1	NO		hsa-mir-202	hsa-mir-202-3p	1	2	NO		hsa-mir-202	hsa-mir-202-3p	0	2	NO		hsa-mir-202	hsa-mir-202-3p	NOT_PR
hsa-mir-203a	hsa-mir-203a	5	5	YES		hsa-mir-203a	hsa-mir-203a	8	8	YES		hsa-mir-203a	hsa-mir-203a	3	89	NO		hsa-mir-203a	hsa-mir-203a	2	34	NO
hsa-mir-203b	hsa-mir-203b-5p	NOT_PR				hsa-mir-203b	hsa-mir-203b-5p	NOT_PR				hsa-mir-203b	hsa-mir-203b-5p	NOT_PR				hsa-mir-203b	hsa-mir-203b-5p	NOT_PR
hsa-mir-203b	hsa-mir-203b-3p	NOT_PR				hsa-mir-203b	hsa-mir-203b-3p	NOT_PR				hsa-mir-203b	hsa-mir-203b-3p	NOT_PR				hsa-mir-203b	hsa-mir-203b-3p	NOT_PR
hsa-mir-204	hsa-mir-204-5p	13	13	YES		hsa-mir-204	hsa-mir-204-5p	2	2	YES		hsa-mir-204	hsa-mir-204-5p	0	5	NO		hsa-mir-204	hsa-mir-204-5p	5	31	NO
hsa-mir-204	hsa-mir-204-3p	9	9	YES		hsa-mir-204	hsa-mir-204-3p	6	6	YES		hsa-mir-204	hsa-mir-204-3p	1	6	NO		hsa-mir-204	hsa-mir-204-3p	7	17	NO
hsa-mir-205	hsa-mir-205-5p	NOT_PR				hsa-mir-205	hsa-mir-205-5p	NOT_PR				hsa-mir-205	hsa-mir-205-5p	NOT_PR				hsa-mir-205	hsa-mir-205-5p	NOT_PR
hsa-mir-205	hsa-mir-205-3p	NOT_PR				hsa-mir-205	hsa-mir-205-3p	NOT_PR				hsa-mir-205	hsa-mir-205-3p	NOT_PR				hsa-mir-205	hsa-mir-205-3p	NOT_PR
hsa-mir-2052	hsa-mir-2052	NOT_PR				hsa-mir-2052	hsa-mir-2052	NOT_PR				hsa-mir-2052	hsa-mir-2052	NOT_PR				hsa-mir-2052	hsa-mir-2052	NOT_PR
hsa-mir-2053	hsa-mir-2053	NOT_PR				hsa-mir-2053	hsa-mir-2053	NOT_PR				hsa-mir-2053	hsa-mir-2053	NOT_PR				hsa-mir-2053	hsa-mir-2053	NOT_PR
hsa-mir-2054	hsa-mir-2054	NOT_PR				hsa-mir-2054	hsa-mir-2054	NOT_PR				hsa-mir-2054	hsa-mir-2054	NOT_PR				hsa-mir-2054	hsa-mir-2054	NOT_PR
hsa-mir-206	hsa-mir-206	11	11	YES		hsa-mir-206	hsa-mir-206	12	12	YES		hsa-mir-206	hsa-mir-206	26	26	YES		hsa-mir-206	hsa-mir-206	36	36	YES
hsa-mir-208a	hsa-mir-208a	NOT_PR				hsa-mir-208a	hsa-mir-208a	NOT_PR				hsa-mir-208a	hsa-mir-208a	NOT_PR				hsa-mir-208a	hsa-mir-208a	NOT_PR
hsa-mir-208b	hsa-mir-208b	NOT_PR				hsa-mir-208b	hsa-mir-208b	NOT_PR				hsa-mir-208b	hsa-mir-208b	NOT_PR				hsa-mir-208b	hsa-mir-208b	NOT_PR
hsa-mir-20a	hsa-mir-20a-5p	207	207	YES		hsa-mir-20a	hsa-mir-20a-5p	66	66	YES		hsa-mir-20a	hsa-mir-20a-5p	192	192	YES		hsa-mir-20a	hsa-mir-20a-5p	207	207	YES
hsa-mir-20a	hsa-mir-20a-3p	3	3	YES		hsa-mir-20a	hsa-mir-20a-3p	NOT_PR				hsa-mir-20a	hsa-mir-20a-3p	1	6	NO		hsa-mir-20a	hsa-mir-20a-3p	0	2	NO
hsa-mir-20b	hsa-mir-20b-5p	21	21	YES		hsa-mir-20b	hsa-mir-20b-5p	7	7	YES		hsa-mir-20b	hsa-mir-20b-5p	30	30	YES		hsa-mir-20b	hsa-mir-20b-5p	32	32	YES
hsa-mir-20b	hsa-mir-20b-3p	2	7	NO		hsa-mir-20b	hsa-mir-20b-3p	4	5	NO		hsa-mir-20b	hsa-mir-20b-3p	3	6	NO		hsa-mir-20b	hsa-mir-20b-3p	7	7	YES
hsa-mir-21	hsa-mir-21-5p	30955	49979	NO		hsa-mir-21	hsa-mir-21-5p	33091	50565	NO		hsa-mir-21	hsa-mir-21-5p	8868	18032	NO		hsa-mir-21	hsa-mir-21-5p	36712	75907	NO
hsa-mir-21	hsa-mir-21-3p	30	98	NO		hsa-mir-21	hsa-mir-21-3p	51	182	NO		hsa-mir-21	hsa-mir-21-3p	32	249	NO		hsa-mir-21	hsa-mir-21-3p	110	281	NO
hsa-mir-210	hsa-mir-210	60	60	YES		hsa-mir-210	hsa-mir-210	47	47	YES		hsa-mir-210	hsa-mir-210	58	58	YES		hsa-mir-210	hsa-mir-210	227	227	YES
hsa-mir-211	hsa-mir-211-5p	NOT_PR				hsa-mir-211	hsa-mir-211-5p	NOT_PR				hsa-mir-211	hsa-mir-211-5p	NOT_PR				hsa-mir-211	hsa-mir-211-5p	NOT_PR
hsa-mir-211	hsa-mir-211-3p	NOT_PR				hsa-mir-211	hsa-mir-211-3p	NOT_PR				hsa-mir-211	hsa-mir-211-3p	NOT_PR				hsa-mir-211	hsa-mir-211-3p	NOT_PR
hsa-mir-2110	hsa-mir-2110	54	483	NO		hsa-mir-2110	hsa-mir-2110	45	423	NO		hsa-mir-2110	hsa-mir-2110	22	242	NO		hsa-mir-2110	hsa-mir-2110	102	618	NO
hsa-mir-2113	hsa-mir-2113	NOT_PR				hsa-mir-2113	hsa-mir-2113	NOT_PR				hsa-mir-2113	hsa-mir-2113	NOT_PR				hsa-mir-2113	hsa-mir-2113	NOT_PR
hsa-mir-2114	hsa-mir-2114-5p	NOT_PR				hsa-mir-2114	hsa-mir-2114-5p	NOT_PR				hsa-mir-2114	hsa-mir-2114-5p	0	15	NO		hsa-mir-2114	hsa-mir-2114-5p	NOT_PR
hsa-mir-2114	hsa-mir-2114-3p	0	2	NO		hsa-mir-2114	hsa-mir-2114-3p	0	3	NO		hsa-mir-2114	hsa-mir-2114-3p	NOT_PR				hsa-mir-2114	hsa-mir-2114-3p	NOT_PR
hsa-mir-2115	hsa-mir-2115-5p	10	10	YES		hsa-mir-2115	hsa-mir-2115-5p	1	2	NO		hsa-mir-2115	hsa-mir-2115-5p	24	24	YES		hsa-mir-2115	hsa-mir-2115-5p	8	8	YES
hsa-mir-2115	hsa-mir-2115-3p	97	97	YES		hsa-mir-2115	hsa-mir-2115-3p	52	52	YES		hsa-mir-2115	hsa-mir-2115-3p	179	179	YES		hsa-mir-2115	hsa-mir-2115-3p	43	43	YES
hsa-mir-2116	hsa-mir-2116-5p	0	18	NO		hsa-mir-2116	hsa-mir-2116-5p	NOT_PR				hsa-mir-2116	hsa-mir-2116-5p	NOT_PR				hsa-mir-2116	hsa-mir-2116-5p	NOT_PR
hsa-mir-2116	hsa-mir-2116-3p	0	2	NO		hsa-mir-2116	hsa-mir-2116-3p	0	4	NO		hsa-mir-2116	hsa-mir-2116-3p	NOT_PR				hsa-mir-2116	hsa-mir-2116-3p	NOT_PR
hsa-mir-2117	hsa-mir-2117	NOT_PR				hsa-mir-2117	hsa-mir-2117	NOT_PR				hsa-mir-2117	hsa-mir-2117	NOT_PR				hsa-mir-2117	hsa-mir-2117	NOT_PR
hsa-mir-212	hsa-mir-212-5p	17	17	YES		hsa-mir-212	hsa-mir-212-5p	6	6	YES		hsa-mir-212	hsa-mir-212-5p	9	9	YES		hsa-mir-212	hsa-mir-212-5p	39	39	YES
hsa-mir-212	hsa-mir-212-3p	1	11	NO		hsa-mir-212	hsa-mir-212-3p	3	5	NO		hsa-mir-212	hsa-mir-212-3p	2	8	NO		hsa-mir-212	hsa-mir-212-3p	10	10	YES
hsa-mir-214	hsa-mir-214-5p	0	362	NO		hsa-mir-214	hsa-mir-214-5p	0	255	NO		hsa-mir-214	hsa-mir-214-5p	0	87	NO		hsa-mir-214	hsa-mir-214-5p	0	991	NO
hsa-mir-214	hsa-mir-214-3p	4	4	YES		hsa-mir-214	hsa-mir-214-3p	0	5	NO		hsa-mir-214	hsa-mir-214-3p	3	6	NO		hsa-mir-214	hsa-mir-214-3p	0	3	NO
hsa-mir-215	hsa-mir-215	9	78	NO		hsa-mir-215	hsa-mir-215	3	65	NO		hsa-mir-215	hsa-mir-215	10	50	NO		hsa-mir-215	hsa-mir-215	22	95	NO
hsa-mir-216a	hsa-mir-216a-5p	NOT_PR				hsa-mir-216a	hsa-mir-216a-5p	NOT_PR				hsa-mir-216a	hsa-mir-216a-5p	NOT_PR				hsa-mir-216a	hsa-mir-216a-5p	NOT_PR
hsa-mir-216a	hsa-mir-216a-3p	0	8	NO		hsa-mir-216a	hsa-mir-216a-3p	NOT_PR				hsa-mir-216a	hsa-mir-216a-3p	NOT_PR				hsa-mir-216a	hsa-mir-216a-3p	NOT_PR
hsa-mir-216b	hsa-mir-216b	0	3	NO		hsa-mir-216b	hsa-mir-216b	1	4	NO		hsa-mir-216b	hsa-mir-216b	NOT_PR				hsa-mir-216b	hsa-mir-216b	NOT_PR
hsa-mir-217	hsa-mir-217	1	1	YES		hsa-mir-217	hsa-mir-217	NOT_PR				hsa-mir-217	hsa-mir-217	NOT_PR				hsa-mir-217	hsa-mir-217	NOT_PR
hsa-mir-218	hsa-mir-218-5p	NOT_PR				hsa-mir-218	hsa-mir-218-5p	5	5	YES		hsa-mir-218	hsa-mir-218-5p	NOT_PR				hsa-mir-218	hsa-mir-218-5p	0	8	NO
hsa-mir-218	hsa-mir-218-1-3p	NOT_PR				hsa-mir-218	hsa-mir-218-1-3p	NOT_PR				hsa-mir-218	hsa-mir-218-1-3p	NOT_PR				hsa-mir-218	hsa-mir-218-1-3p	NOT_PR
hsa-mir-218	hsa-mir-218-2-3p	NOT_PR				hsa-mir-218	hsa-mir-218-2-3p	NOT_PR				hsa-mir-218	hsa-mir-218-2-3p	NOT_PR				hsa-mir-218	hsa-mir-218-2-3p	0	4	NO
hsa-mir-219	hsa-mir-219-5p	0	5	NO		hsa-mir-219	hsa-mir-219-5p	0	2	NO		hsa-mir-219	hsa-mir-219-5p	2	3	NO		hsa-mir-219	hsa-mir-219-5p	0	3	NO
hsa-mir-219	hsa-mir-219-2-3p	74	74	YES		hsa-mir-219	hsa-mir-219-2-3p	20	33	NO		hsa-mir-219	hsa-mir-219-2-3p	56	56	YES		hsa-mir-219	hsa-mir-219-2-3p	122	122	YES
hsa-mir-219	hsa-mir-219-1-3p	11	74	NO		hsa-mir-219	hsa-mir-219-1-3p	33	33	YES		hsa-mir-219	hsa-mir-219-1-3p	34	56	NO		hsa-mir-219	hsa-mir-219-1-3p	7	122	NO
hsa-mir-22	hsa-mir-22-5p	634	634	YES		hsa-mir-22	hsa-mir-22-5p	391	391	YES		hsa-mir-22	hsa-mir-22-5p	57	57	YES		hsa-mir-22	hsa-mir-22-5p	166	166	YES
hsa-mir-22	hsa-mir-22-3p	1863	1863	YES		hsa-mir-22	hsa-mir-22-3p	1551	1551	YES		hsa-mir-22	hsa-mir-22-3p	1441	1441	YES		hsa-mir-22	hsa-mir-22-3p	3722	3722	YES
hsa-mir-221	hsa-mir-221-5p	863	863	YES		hsa-mir-221	hsa-mir-221-5p	370	483	NO		hsa-mir-221	hsa-mir-221-5p	309	309	YES		hsa-mir-221	hsa-mir-221-5p	404	526	NO
hsa-mir-221	hsa-mir-221-3p	27953	27953	YES		hsa-mir-221	hsa-mir-221-3p	20195	21807	NO		hsa-mir-221	hsa-mir-221-3p	8526	8526	YES		hsa-mir-221	hsa-mir-221-3p	21527	21527	YES
hsa-mir-222	hsa-mir-222-5p	1	7	NO		hsa-mir-222	hsa-mir-222-5p	NOT_PR				hsa-mir-222	hsa-mir-222-5p	0	5	NO		hsa-mir-222	hsa-mir-222-5p	NOT_PR
hsa-mir-222	hsa-mir-222-3p	1126	2685	NO		hsa-mir-222	hsa-mir-222-3p	1492	2822	NO		hsa-mir-222	hsa-mir-222-3p	615	1602	NO		hsa-mir-222	hsa-mir-222-3p	1323	4619	NO
hsa-mir-223	hsa-mir-223-5p	14	439	NO		hsa-mir-223	hsa-mir-223-5p	14	1396	NO		hsa-mir-223	hsa-mir-223-5p	5	685	NO		hsa-mir-223	hsa-mir-223-5p	8	1679	NO
hsa-mir-223	hsa-mir-223-3p	51436	55380	NO		hsa-mir-223	hsa-mir-223-3p	15928	23268	NO		hsa-mir-223	hsa-mir-223-3p	82094	104868	NO		hsa-mir-223	hsa-mir-223-3p	30742	34900	NO
hsa-mir-224	hsa-mir-224-5p	1	349	NO		hsa-mir-224	hsa-mir-224-5p	0	277	NO		hsa-mir-224	hsa-mir-224-5p	0	71	NO		hsa-mir-224	hsa-mir-224-5p	17	1210	NO
hsa-mir-224	hsa-mir-224-3p	NOT_PR				hsa-mir-224	hsa-mir-224-3p	NOT_PR				hsa-mir-224	hsa-mir-224-3p	NOT_PR				hsa-mir-224	hsa-mir-224-3p	0	3	NO
hsa-mir-2276	hsa-mir-2276	0	3	NO		hsa-mir-2276	hsa-mir-2276	NOT_PR				hsa-mir-2276	hsa-mir-2276	1	3	NO		hsa-mir-2276	hsa-mir-2276	2	6	NO
hsa-mir-2277	hsa-mir-2277-5p	3	16	NO		hsa-mir-2277	hsa-mir-2277-5p	9	18	NO		hsa-mir-2277	hsa-mir-2277-5p	12	24	NO		hsa-mir-2277	hsa-mir-2277-5p	1	16	NO
hsa-mir-2277	hsa-mir-2277-3p	0	13	NO		hsa-mir-2277	hsa-mir-2277-3p	NOT_PR				hsa-mir-2277	hsa-mir-2277-3p	NOT_PR				hsa-mir-2277	hsa-mir-2277-3p	0	13	NO
hsa-mir-2278	hsa-mir-2278	NOT_PR				hsa-mir-2278	hsa-mir-2278	NOT_PR				hsa-mir-2278	hsa-mir-2278	NOT_PR				hsa-mir-2278	hsa-mir-2278	1	15	NO
hsa-mir-2355	hsa-mir-2355-5p	88	518	NO		hsa-mir-2355	hsa-mir-2355-5p	113	536	NO		hsa-mir-2355	hsa-mir-2355-5p	69	779	NO		hsa-mir-2355	hsa-mir-2355-5p	90	686	NO
hsa-mir-2355	hsa-mir-2355-3p	87	87	YES		hsa-mir-2355	hsa-mir-2355-3p	58	58	YES		hsa-mir-2355	hsa-mir-2355-3p	74	74	YES		hsa-mir-2355	hsa-mir-2355-3p	61	61	YES
hsa-mir-2392	hsa-mir-2392	NOT_PR				hsa-mir-2392	hsa-mir-2392	NOT_PR				hsa-mir-2392	hsa-mir-2392	NOT_PR				hsa-mir-2392	hsa-mir-2392	NOT_PR
hsa-mir-23a	hsa-mir-23a-5p	165	165	YES		hsa-mir-23a	hsa-mir-23a-5p	189	189	YES		hsa-mir-23a	hsa-mir-23a-5p	165	165	YES		hsa-mir-23a	hsa-mir-23a-5p	89	89	YES
hsa-mir-23a	hsa-mir-23a-3p	11160	21009	NO		hsa-mir-23a	hsa-mir-23a-3p	8375	17718	NO		hsa-mir-23a	hsa-mir-23a-3p	5793	11774	NO		hsa-mir-23a	hsa-mir-23a-3p	8296	16159	NO
hsa-mir-23b	hsa-mir-23b-5p	44	44	YES		hsa-mir-23b	hsa-mir-23b-5p	28	28	YES		hsa-mir-23b	hsa-mir-23b-5p	11	11	YES		hsa-mir-23b	hsa-mir-23b-5p	103	103	YES
hsa-mir-23b	hsa-mir-23b-3p	252	538	NO		hsa-mir-23b	hsa-mir-23b-3p	137	488	NO		hsa-mir-23b	hsa-mir-23b-3p	95	189	NO		hsa-mir-23b	hsa-mir-23b-3p	314	662	NO
hsa-mir-23c	hsa-mir-23c	NOT_PR				hsa-mir-23c	hsa-mir-23c	NOT_PR				hsa-mir-23c	hsa-mir-23c	NOT_PR				hsa-mir-23c	hsa-mir-23c	0	7	NO
hsa-mir-24	hsa-mir-24-1-5p	NOT_PR				hsa-mir-24	hsa-mir-24-1-5p	NOT_PR				hsa-mir-24	hsa-mir-24-1-5p	NOT_PR				hsa-mir-24	hsa-mir-24-1-5p	NOT_PR
hsa-mir-24	hsa-mir-24-2-5p	0	72	NO		hsa-mir-24	hsa-mir-24-2-5p	4	31	NO		hsa-mir-24	hsa-mir-24-2-5p	0	29	NO		hsa-mir-24	hsa-mir-24-2-5p	2	42	NO
hsa-mir-24	hsa-mir-24-3p	19599	19599	YES		hsa-mir-24	hsa-mir-24-3p	11193	11193	YES		hsa-mir-24	hsa-mir-24-3p	10440	10440	YES		hsa-mir-24	hsa-mir-24-3p	26726	26726	YES
hsa-mir-2467	hsa-mir-2467-5p	0	2	NO		hsa-mir-2467	hsa-mir-2467-5p	NOT_PR				hsa-mir-2467	hsa-mir-2467-5p	0	1	NO		hsa-mir-2467	hsa-mir-2467-5p	NOT_PR
hsa-mir-2467	hsa-mir-2467-3p	3	3	YES		hsa-mir-2467	hsa-mir-2467-3p	NOT_PR				hsa-mir-2467	hsa-mir-2467-3p	1	3	NO		hsa-mir-2467	hsa-mir-2467-3p	2	6	NO
hsa-mir-25	hsa-mir-25-5p	1210	2669	NO		hsa-mir-25	hsa-mir-25-5p	1488	2252	NO		hsa-mir-25	hsa-mir-25-5p	587	1832	NO		hsa-mir-25	hsa-mir-25-5p	1023	4793	NO
hsa-mir-25	hsa-mir-25-3p	70760	70760	YES		hsa-mir-25	hsa-mir-25-3p	79538	79538	YES		hsa-mir-25	hsa-mir-25-3p	53112	53112	YES		hsa-mir-25	hsa-mir-25-3p	36168	36168	YES
hsa-mir-2681	hsa-mir-2681-5p	NOT_PR				hsa-mir-2681	hsa-mir-2681-5p	NOT_PR				hsa-mir-2681	hsa-mir-2681-5p	NOT_PR				hsa-mir-2681	hsa-mir-2681-5p	NOT_PR
hsa-mir-2681	hsa-mir-2681-3p	NOT_PR				hsa-mir-2681	hsa-mir-2681-3p	NOT_PR				hsa-mir-2681	hsa-mir-2681-3p	NOT_PR				hsa-mir-2681	hsa-mir-2681-3p	NOT_PR
hsa-mir-2682	hsa-mir-2682-5p	NOT_PR				hsa-mir-2682	hsa-mir-2682-5p	NOT_PR				hsa-mir-2682	hsa-mir-2682-5p	NOT_PR				hsa-mir-2682	hsa-mir-2682-5p	NOT_PR
hsa-mir-2682	hsa-mir-2682-3p	NOT_PR				hsa-mir-2682	hsa-mir-2682-3p	NOT_PR				hsa-mir-2682	hsa-mir-2682-3p	NOT_PR				hsa-mir-2682	hsa-mir-2682-3p	NOT_PR
hsa-mir-26a	hsa-mir-26a-5p	80956	80956	YES		hsa-mir-26a	hsa-mir-26a-5p	56358	56358	YES		hsa-mir-26a	hsa-mir-26a-5p	33427	33427	YES		hsa-mir-26a	hsa-mir-26a-5p	136474	136474	YES
hsa-mir-26a	hsa-mir-26a-2-3p	1	18	NO		hsa-mir-26a	hsa-mir-26a-2-3p	2	5	NO		hsa-mir-26a	hsa-mir-26a-2-3p	0	10	NO		hsa-mir-26a	hsa-mir-26a-2-3p	1	33	NO
hsa-mir-26a	hsa-mir-26a-1-3p	8	18	NO		hsa-mir-26a	hsa-mir-26a-1-3p	4	5	NO		hsa-mir-26a	hsa-mir-26a-1-3p	2	10	NO		hsa-mir-26a	hsa-mir-26a-1-3p	6	33	NO
hsa-mir-26b	hsa-mir-26b-5p	3409	28934	NO		hsa-mir-26b	hsa-mir-26b-5p	3685	23018	NO		hsa-mir-26b	hsa-mir-26b-5p	2239	12346	NO		hsa-mir-26b	hsa-mir-26b-5p	10093	51801	NO
hsa-mir-26b	hsa-mir-26b-3p	1	7	NO		hsa-mir-26b	hsa-mir-26b-3p	0	12	NO		hsa-mir-26b	hsa-mir-26b-3p	2	8	NO		hsa-mir-26b	hsa-mir-26b-3p	10	34	NO
hsa-mir-27a	hsa-mir-27a-5p	59	59	YES		hsa-mir-27a	hsa-mir-27a-5p	76	76	YES		hsa-mir-27a	hsa-mir-27a-5p	87	87	YES		hsa-mir-27a	hsa-mir-27a-5p	32	32	YES
hsa-mir-27a	hsa-mir-27a-3p	304	3286	NO		hsa-mir-27a	hsa-mir-27a-3p	127	2952	NO		hsa-mir-27a	hsa-mir-27a-3p	411	1342	NO		hsa-mir-27a	hsa-mir-27a-3p	297	1870	NO
hsa-mir-27b	hsa-mir-27b-5p	9	45	NO		hsa-mir-27b	hsa-mir-27b-5p	11	42	NO		hsa-mir-27b	hsa-mir-27b-5p	9	19	NO		hsa-mir-27b	hsa-mir-27b-5p	7	43	NO
hsa-mir-27b	hsa-mir-27b-3p	519	519	YES		hsa-mir-27b	hsa-mir-27b-3p	195	195	YES		hsa-mir-27b	hsa-mir-27b-3p	149	149	YES		hsa-mir-27b	hsa-mir-27b-3p	352	352	YES
hsa-mir-28	hsa-mir-28-5p	159	159	YES		hsa-mir-28	hsa-mir-28-5p	133	133	YES		hsa-mir-28	hsa-mir-28-5p	77	82	NO		hsa-mir-28	hsa-mir-28-5p	153	153	YES
hsa-mir-28	hsa-mir-28-3p	3073	4019	NO		hsa-mir-28	hsa-mir-28-3p	2738	3606	NO		hsa-mir-28	hsa-mir-28-3p	1236	1660	NO		hsa-mir-28	hsa-mir-28-3p	2154	2280	NO
hsa-mir-2861	hsa-mir-2861	NOT_PR				hsa-mir-2861	hsa-mir-2861	NOT_PR				hsa-mir-2861	hsa-mir-2861	NOT_PR				hsa-mir-2861	hsa-mir-2861	NOT_PR
hsa-mir-2909	hsa-mir-2909	NOT_PR				hsa-mir-2909	hsa-mir-2909	NOT_PR				hsa-mir-2909	hsa-mir-2909	NOT_PR				hsa-mir-2909	hsa-mir-2909	NOT_PR
hsa-mir-296	hsa-mir-296-5p	2	4	NO		hsa-mir-296	hsa-mir-296-5p	0	5	NO		hsa-mir-296	hsa-mir-296-5p	2	3	NO		hsa-mir-296	hsa-mir-296-5p	1	1	YES
hsa-mir-296	hsa-mir-296-3p	0	14	NO		hsa-mir-296	hsa-mir-296-3p	0	8	NO		hsa-mir-296	hsa-mir-296-3p	0	5	NO		hsa-mir-296	hsa-mir-296-3p	0	10	NO
hsa-mir-2964a	hsa-mir-2964a-5p	NOT_PR				hsa-mir-2964a	hsa-mir-2964a-5p	4	6	NO		hsa-mir-2964a	hsa-mir-2964a-5p	NOT_PR				hsa-mir-2964a	hsa-mir-2964a-5p	8	9	NO
hsa-mir-2964a	hsa-mir-2964a-3p	10	10	YES		hsa-mir-2964a	hsa-mir-2964a-3p	11	11	YES		hsa-mir-2964a	hsa-mir-2964a-3p	12	12	YES		hsa-mir-2964a	hsa-mir-2964a-3p	13	13	YES
hsa-mir-297	hsa-mir-297	NOT_PR				hsa-mir-297	hsa-mir-297	NOT_PR				hsa-mir-297	hsa-mir-297	NOT_PR				hsa-mir-297	hsa-mir-297	NOT_PR
hsa-mir-298	hsa-mir-298	NOT_PR				hsa-mir-298	hsa-mir-298	NOT_PR				hsa-mir-298	hsa-mir-298	NOT_PR				hsa-mir-298	hsa-mir-298	NOT_PR
hsa-mir-299	hsa-mir-299-5p	2	3	NO		hsa-mir-299	hsa-mir-299-5p	1	1	YES		hsa-mir-299	hsa-mir-299-5p	NOT_PR				hsa-mir-299	hsa-mir-299-5p	NOT_PR
hsa-mir-299	hsa-mir-299-3p	3	3	YES		hsa-mir-299	hsa-mir-299-3p	4	6	NO		hsa-mir-299	hsa-mir-299-3p	NOT_PR				hsa-mir-299	hsa-mir-299-3p	1	2	NO
hsa-mir-29a	hsa-mir-29a-5p	0	12	NO		hsa-mir-29a	hsa-mir-29a-5p	1	9	NO		hsa-mir-29a	hsa-mir-29a-5p	4	9	NO		hsa-mir-29a	hsa-mir-29a-5p	0	14	NO
hsa-mir-29a	hsa-mir-29a-3p	80708	80708	YES		hsa-mir-29a	hsa-mir-29a-3p	77261	77261	YES		hsa-mir-29a	hsa-mir-29a-3p	35175	35175	YES		hsa-mir-29a	hsa-mir-29a-3p	57590	57590	YES
hsa-mir-29b	hsa-mir-29b-1-5p	21	21	YES		hsa-mir-29b	hsa-mir-29b-1-5p	24	24	YES		hsa-mir-29b	hsa-mir-29b-1-5p	3	3	YES		hsa-mir-29b	hsa-mir-29b-1-5p	7	12	NO
hsa-mir-29b	hsa-mir-29b-2-5p	2	21	NO		hsa-mir-29b	hsa-mir-29b-2-5p	4	24	NO		hsa-mir-29b	hsa-mir-29b-2-5p	2	3	NO		hsa-mir-29b	hsa-mir-29b-2-5p	2	12	NO
hsa-mir-29b	hsa-mir-29b-3p	781	781	YES		hsa-mir-29b	hsa-mir-29b-3p	337	337	YES		hsa-mir-29b	hsa-mir-29b-3p	136	136	YES		hsa-mir-29b	hsa-mir-29b-3p	339	339	YES
hsa-mir-29c	hsa-mir-29c-5p	5	37	NO		hsa-mir-29c	hsa-mir-29c-5p	2	59	NO		hsa-mir-29c	hsa-mir-29c-5p	4	48	NO		hsa-mir-29c	hsa-mir-29c-5p	0	28	NO
hsa-mir-29c	hsa-mir-29c-3p	6691	6691	YES		hsa-mir-29c	hsa-mir-29c-3p	6111	6111	YES		hsa-mir-29c	hsa-mir-29c-3p	4535	4535	YES		hsa-mir-29c	hsa-mir-29c-3p	6272	6272	YES
hsa-mir-300	hsa-mir-300	NOT_PR				hsa-mir-300	hsa-mir-300	NOT_PR				hsa-mir-300	hsa-mir-300	NOT_PR				hsa-mir-300	hsa-mir-300	NOT_PR
hsa-mir-301a	hsa-mir-301a-5p	23	23	YES		hsa-mir-301a	hsa-mir-301a-5p	11	11	YES		hsa-mir-301a	hsa-mir-301a-5p	5	12	NO		hsa-mir-301a	hsa-mir-301a-5p	21	21	YES
hsa-mir-301a	hsa-mir-301a-3p	1	4	NO		hsa-mir-301a	hsa-mir-301a-3p	0	4	NO		hsa-mir-301a	hsa-mir-301a-3p	7	7	YES		hsa-mir-301a	hsa-mir-301a-3p	2	3	NO
hsa-mir-301b	hsa-mir-301b	NOT_PR				hsa-mir-301b	hsa-mir-301b	NOT_PR				hsa-mir-301b	hsa-mir-301b	NOT_PR				hsa-mir-301b	hsa-mir-301b	NOT_PR
hsa-mir-302a	hsa-mir-302a-5p	NOT_PR				hsa-mir-302a	hsa-mir-302a-5p	NOT_PR				hsa-mir-302a	hsa-mir-302a-5p	NOT_PR				hsa-mir-302a	hsa-mir-302a-5p	NOT_PR
hsa-mir-302a	hsa-mir-302a-3p	NOT_PR				hsa-mir-302a	hsa-mir-302a-3p	NOT_PR				hsa-mir-302a	hsa-mir-302a-3p	NOT_PR				hsa-mir-302a	hsa-mir-302a-3p	NOT_PR
hsa-mir-302b	hsa-mir-302b-5p	NOT_PR				hsa-mir-302b	hsa-mir-302b-5p	NOT_PR				hsa-mir-302b	hsa-mir-302b-5p	NOT_PR				hsa-mir-302b	hsa-mir-302b-5p	NOT_PR
hsa-mir-302b	hsa-mir-302b-3p	NOT_PR				hsa-mir-302b	hsa-mir-302b-3p	NOT_PR				hsa-mir-302b	hsa-mir-302b-3p	NOT_PR				hsa-mir-302b	hsa-mir-302b-3p	NOT_PR
hsa-mir-302c	hsa-mir-302c-5p	NOT_PR				hsa-mir-302c	hsa-mir-302c-5p	NOT_PR				hsa-mir-302c	hsa-mir-302c-5p	NOT_PR				hsa-mir-302c	hsa-mir-302c-5p	NOT_PR
hsa-mir-302c	hsa-mir-302c-3p	NOT_PR				hsa-mir-302c	hsa-mir-302c-3p	NOT_PR				hsa-mir-302c	hsa-mir-302c-3p	NOT_PR				hsa-mir-302c	hsa-mir-302c-3p	NOT_PR
hsa-mir-302d	hsa-mir-302d-5p	NOT_PR				hsa-mir-302d	hsa-mir-302d-5p	NOT_PR				hsa-mir-302d	hsa-mir-302d-5p	NOT_PR				hsa-mir-302d	hsa-mir-302d-5p	NOT_PR
hsa-mir-302d	hsa-mir-302d-3p	NOT_PR				hsa-mir-302d	hsa-mir-302d-3p	NOT_PR				hsa-mir-302d	hsa-mir-302d-3p	NOT_PR				hsa-mir-302d	hsa-mir-302d-3p	NOT_PR
hsa-mir-302e	hsa-mir-302e	NOT_PR				hsa-mir-302e	hsa-mir-302e	NOT_PR				hsa-mir-302e	hsa-mir-302e	NOT_PR				hsa-mir-302e	hsa-mir-302e	NOT_PR
hsa-mir-302f	hsa-mir-302f	NOT_PR				hsa-mir-302f	hsa-mir-302f	NOT_PR				hsa-mir-302f	hsa-mir-302f	NOT_PR				hsa-mir-302f	hsa-mir-302f	NOT_PR
hsa-mir-3064	hsa-mir-3064-5p	1	3	NO		hsa-mir-3064	hsa-mir-3064-5p	5	6	NO		hsa-mir-3064	hsa-mir-3064-5p	5	5	YES		hsa-mir-3064	hsa-mir-3064-5p	4	7	NO
hsa-mir-3064	hsa-mir-3064-3p	2	2	YES		hsa-mir-3064	hsa-mir-3064-3p	NOT_PR				hsa-mir-3064	hsa-mir-3064-3p	NOT_PR				hsa-mir-3064	hsa-mir-3064-3p	NOT_PR
hsa-mir-3065	hsa-mir-3065-5p	1	4	NO		hsa-mir-3065	hsa-mir-3065-5p	2	3	NO		hsa-mir-3065	hsa-mir-3065-5p	0	5	NO		hsa-mir-3065	hsa-mir-3065-5p	6	6	YES
hsa-mir-3065	hsa-mir-3065-3p	0	18	NO		hsa-mir-3065	hsa-mir-3065-3p	5	5	YES		hsa-mir-3065	hsa-mir-3065-3p	3	3	YES		hsa-mir-3065	hsa-mir-3065-3p	1	4	NO
hsa-mir-3074	hsa-mir-3074-5p	1	72818	NO		hsa-mir-3074	hsa-mir-3074-5p	3	44457	NO		hsa-mir-3074	hsa-mir-3074-5p	0	46877	NO		hsa-mir-3074	hsa-mir-3074-5p	0	87631	NO
hsa-mir-3074	hsa-mir-3074-3p	2	2	YES		hsa-mir-3074	hsa-mir-3074-3p	0	2	NO		hsa-mir-3074	hsa-mir-3074-3p	NOT_PR				hsa-mir-3074	hsa-mir-3074-3p	1	2	NO
hsa-mir-30a	hsa-mir-30a-5p	40	424	NO		hsa-mir-30a	hsa-mir-30a-5p	19	278	NO		hsa-mir-30a	hsa-mir-30a-5p	46	290	NO		hsa-mir-30a	hsa-mir-30a-5p	66	569	NO
hsa-mir-30a	hsa-mir-30a-3p	21	21	YES		hsa-mir-30a	hsa-mir-30a-3p	3	11	NO		hsa-mir-30a	hsa-mir-30a-3p	9	29	NO		hsa-mir-30a	hsa-mir-30a-3p	23	23	YES
hsa-mir-30b	hsa-mir-30b-5p	475	475	YES		hsa-mir-30b	hsa-mir-30b-5p	475	475	YES		hsa-mir-30b	hsa-mir-30b-5p	655	655	YES		hsa-mir-30b	hsa-mir-30b-5p	910	910	YES
hsa-mir-30b	hsa-mir-30b-3p	4	51	NO		hsa-mir-30b	hsa-mir-30b-3p	6	56	NO		hsa-mir-30b	hsa-mir-30b-3p	5	14	NO		hsa-mir-30b	hsa-mir-30b-3p	8	43	NO
hsa-mir-30c	hsa-mir-30c-5p	388	1967	NO		hsa-mir-30c	hsa-mir-30c-5p	226	1110	NO		hsa-mir-30c	hsa-mir-30c-5p	447	1253	NO		hsa-mir-30c	hsa-mir-30c-5p	342	1381	NO
hsa-mir-30c	hsa-mir-30c-2-3p	0	166	NO		hsa-mir-30c	hsa-mir-30c-2-3p	NOT_PR				hsa-mir-30c	hsa-mir-30c-2-3p	6	45	NO		hsa-mir-30c	hsa-mir-30c-2-3p	NOT_PR
hsa-mir-30c	hsa-mir-30c-1-3p	14	166	NO		hsa-mir-30c	hsa-mir-30c-1-3p	11	108	NO		hsa-mir-30c	hsa-mir-30c-1-3p	19	45	NO		hsa-mir-30c	hsa-mir-30c-1-3p	12	68	NO
hsa-mir-30d	hsa-mir-30d-5p	1449	14156	NO		hsa-mir-30d	hsa-mir-30d-5p	1893	15233	NO		hsa-mir-30d	hsa-mir-30d-5p	1638	8012	NO		hsa-mir-30d	hsa-mir-30d-5p	1619	15705	NO
hsa-mir-30d	hsa-mir-30d-3p	3	8	NO		hsa-mir-30d	hsa-mir-30d-3p	4	9	NO		hsa-mir-30d	hsa-mir-30d-3p	1	1	YES		hsa-mir-30d	hsa-mir-30d-3p	0	2	NO
hsa-mir-30e	hsa-mir-30e-5p	229	4393	NO		hsa-mir-30e	hsa-mir-30e-5p	135	3107	NO		hsa-mir-30e	hsa-mir-30e-5p	294	3794	NO		hsa-mir-30e	hsa-mir-30e-5p	174	3449	NO
hsa-mir-30e	hsa-mir-30e-3p	1153	3556	NO		hsa-mir-30e	hsa-mir-30e-3p	1070	3608	NO		hsa-mir-30e	hsa-mir-30e-3p	625	1834	NO		hsa-mir-30e	hsa-mir-30e-3p	490	1153	NO
hsa-mir-31	hsa-mir-31-5p	312	377	NO		hsa-mir-31	hsa-mir-31-5p	238	315	NO		hsa-mir-31	hsa-mir-31-5p	56	56	YES		hsa-mir-31	hsa-mir-31-5p	316	413	NO
hsa-mir-31	hsa-mir-31-3p	3	3	YES		hsa-mir-31	hsa-mir-31-3p	NOT_PR				hsa-mir-31	hsa-mir-31-3p	0	3	NO		hsa-mir-31	hsa-mir-31-3p	1	4	NO
hsa-mir-3115	hsa-mir-3115	NOT_PR				hsa-mir-3115	hsa-mir-3115	NOT_PR				hsa-mir-3115	hsa-mir-3115	1	2	NO		hsa-mir-3115	hsa-mir-3115	NOT_PR
hsa-mir-3116	hsa-mir-3116	NOT_PR				hsa-mir-3116	hsa-mir-3116	3	3	YES		hsa-mir-3116	hsa-mir-3116	0	5	NO		hsa-mir-3116	hsa-mir-3116	1	41	NO
hsa-mir-3117	hsa-mir-3117-5p	NOT_PR				hsa-mir-3117	hsa-mir-3117-5p	NOT_PR				hsa-mir-3117	hsa-mir-3117-5p	NOT_PR				hsa-mir-3117	hsa-mir-3117-5p	NOT_PR
hsa-mir-3117	hsa-mir-3117-3p	NOT_PR				hsa-mir-3117	hsa-mir-3117-3p	NOT_PR				hsa-mir-3117	hsa-mir-3117-3p	0	2	NO		hsa-mir-3117	hsa-mir-3117-3p	NOT_PR
hsa-mir-3118	hsa-mir-3118	NOT_PR				hsa-mir-3118	hsa-mir-3118	NOT_PR				hsa-mir-3118	hsa-mir-3118	NOT_PR				hsa-mir-3118	hsa-mir-3118	NOT_PR
hsa-mir-3119	hsa-mir-3119	NOT_PR				hsa-mir-3119	hsa-mir-3119	NOT_PR				hsa-mir-3119	hsa-mir-3119	NOT_PR				hsa-mir-3119	hsa-mir-3119	NOT_PR
hsa-mir-3120	hsa-mir-3120-5p	NOT_PR				hsa-mir-3120	hsa-mir-3120-5p	NOT_PR				hsa-mir-3120	hsa-mir-3120-5p	NOT_PR				hsa-mir-3120	hsa-mir-3120-5p	0	3	NO
hsa-mir-3120	hsa-mir-3120-3p	89	89	YES		hsa-mir-3120	hsa-mir-3120-3p	78	78	YES		hsa-mir-3120	hsa-mir-3120-3p	29	29	YES		hsa-mir-3120	hsa-mir-3120-3p	415	415	YES
hsa-mir-3121	hsa-mir-3121-5p	NOT_PR				hsa-mir-3121	hsa-mir-3121-5p	NOT_PR				hsa-mir-3121	hsa-mir-3121-5p	NOT_PR				hsa-mir-3121	hsa-mir-3121-5p	NOT_PR
hsa-mir-3121	hsa-mir-3121-3p	24	24	YES		hsa-mir-3121	hsa-mir-3121-3p	14	14	YES		hsa-mir-3121	hsa-mir-3121-3p	6	6	YES		hsa-mir-3121	hsa-mir-3121-3p	3	6	NO
hsa-mir-3122	hsa-mir-3122	2	5	NO		hsa-mir-3122	hsa-mir-3122	1	2	NO		hsa-mir-3122	hsa-mir-3122	0	1	NO		hsa-mir-3122	hsa-mir-3122	NOT_PR
hsa-mir-3123	hsa-mir-3123	NOT_PR				hsa-mir-3123	hsa-mir-3123	NOT_PR				hsa-mir-3123	hsa-mir-3123	0	171	NO		hsa-mir-3123	hsa-mir-3123	0	163	NO
hsa-mir-3124	hsa-mir-3124-5p	8	8	YES		hsa-mir-3124	hsa-mir-3124-5p	1	10	NO		hsa-mir-3124	hsa-mir-3124-5p	2	3	NO		hsa-mir-3124	hsa-mir-3124-5p	9	9	YES
hsa-mir-3124	hsa-mir-3124-3p	NOT_PR				hsa-mir-3124	hsa-mir-3124-3p	NOT_PR				hsa-mir-3124	hsa-mir-3124-3p	NOT_PR				hsa-mir-3124	hsa-mir-3124-3p	NOT_PR
hsa-mir-3125	hsa-mir-3125	NOT_PR				hsa-mir-3125	hsa-mir-3125	NOT_PR				hsa-mir-3125	hsa-mir-3125	NOT_PR				hsa-mir-3125	hsa-mir-3125	NOT_PR
hsa-mir-3126	hsa-mir-3126-5p	NOT_PR				hsa-mir-3126	hsa-mir-3126-5p	NOT_PR				hsa-mir-3126	hsa-mir-3126-5p	NOT_PR				hsa-mir-3126	hsa-mir-3126-5p	NOT_PR
hsa-mir-3126	hsa-mir-3126-3p	NOT_PR				hsa-mir-3126	hsa-mir-3126-3p	NOT_PR				hsa-mir-3126	hsa-mir-3126-3p	NOT_PR				hsa-mir-3126	hsa-mir-3126-3p	NOT_PR
hsa-mir-3127	hsa-mir-3127-5p	1	9	NO		hsa-mir-3127	hsa-mir-3127-5p	6	6	YES		hsa-mir-3127	hsa-mir-3127-5p	12	12	YES		hsa-mir-3127	hsa-mir-3127-5p	0	10	NO
hsa-mir-3127	hsa-mir-3127-3p	NOT_PR				hsa-mir-3127	hsa-mir-3127-3p	NOT_PR				hsa-mir-3127	hsa-mir-3127-3p	NOT_PR				hsa-mir-3127	hsa-mir-3127-3p	0	2	NO
hsa-mir-3128	hsa-mir-3128	1	3	NO		hsa-mir-3128	hsa-mir-3128	0	1	NO		hsa-mir-3128	hsa-mir-3128	0	2	NO		hsa-mir-3128	hsa-mir-3128	0	5	NO
hsa-mir-3129	hsa-mir-3129-5p	NOT_PR				hsa-mir-3129	hsa-mir-3129-5p	NOT_PR				hsa-mir-3129	hsa-mir-3129-5p	NOT_PR				hsa-mir-3129	hsa-mir-3129-5p	NOT_PR
hsa-mir-3129	hsa-mir-3129-3p	NOT_PR				hsa-mir-3129	hsa-mir-3129-3p	NOT_PR				hsa-mir-3129	hsa-mir-3129-3p	NOT_PR				hsa-mir-3129	hsa-mir-3129-3p	NOT_PR
hsa-mir-3130	hsa-mir-3130-5p	NOT_PR				hsa-mir-3130	hsa-mir-3130-5p	0	7	NO		hsa-mir-3130	hsa-mir-3130-5p	NOT_PR				hsa-mir-3130	hsa-mir-3130-5p	NOT_PR
hsa-mir-3130	hsa-mir-3130-3p	91	91	YES		hsa-mir-3130	hsa-mir-3130-3p	96	96	YES		hsa-mir-3130	hsa-mir-3130-3p	4	4	YES		hsa-mir-3130	hsa-mir-3130-3p	63	63	YES
hsa-mir-3131	hsa-mir-3131	0	1	NO		hsa-mir-3131	hsa-mir-3131	NOT_PR				hsa-mir-3131	hsa-mir-3131	0	1	NO		hsa-mir-3131	hsa-mir-3131	NOT_PR
hsa-mir-3132	hsa-mir-3132	NOT_PR				hsa-mir-3132	hsa-mir-3132	NOT_PR				hsa-mir-3132	hsa-mir-3132	NOT_PR				hsa-mir-3132	hsa-mir-3132	NOT_PR
hsa-mir-3133	hsa-mir-3133	0	8	NO		hsa-mir-3133	hsa-mir-3133	NOT_PR				hsa-mir-3133	hsa-mir-3133	NOT_PR				hsa-mir-3133	hsa-mir-3133	NOT_PR
hsa-mir-3134	hsa-mir-3134	NOT_PR				hsa-mir-3134	hsa-mir-3134	NOT_PR				hsa-mir-3134	hsa-mir-3134	NOT_PR				hsa-mir-3134	hsa-mir-3134	NOT_PR
hsa-mir-3135a	hsa-mir-3135a	0	5	NO		hsa-mir-3135a	hsa-mir-3135a	0	9	NO		hsa-mir-3135a	hsa-mir-3135a	0	3	NO		hsa-mir-3135a	hsa-mir-3135a	0	18	NO
hsa-mir-3135b	hsa-mir-3135b	NOT_PR				hsa-mir-3135b	hsa-mir-3135b	NOT_PR				hsa-mir-3135b	hsa-mir-3135b	NOT_PR				hsa-mir-3135b	hsa-mir-3135b	NOT_PR
hsa-mir-3136	hsa-mir-3136-5p	0	7	NO		hsa-mir-3136	hsa-mir-3136-5p	0	3	NO		hsa-mir-3136	hsa-mir-3136-5p	0	4	NO		hsa-mir-3136	hsa-mir-3136-5p	0	11	NO
hsa-mir-3136	hsa-mir-3136-3p	NOT_PR				hsa-mir-3136	hsa-mir-3136-3p	NOT_PR				hsa-mir-3136	hsa-mir-3136-3p	NOT_PR				hsa-mir-3136	hsa-mir-3136-3p	NOT_PR
hsa-mir-3137	hsa-mir-3137	NOT_PR				hsa-mir-3137	hsa-mir-3137	0	4	NO		hsa-mir-3137	hsa-mir-3137	NOT_PR				hsa-mir-3137	hsa-mir-3137	0	3	NO
hsa-mir-3138	hsa-mir-3138	7	57	NO		hsa-mir-3138	hsa-mir-3138	1	42	NO		hsa-mir-3138	hsa-mir-3138	10	43	NO		hsa-mir-3138	hsa-mir-3138	12	193	NO
hsa-mir-3139	hsa-mir-3139	0	2	NO		hsa-mir-3139	hsa-mir-3139	0	3	NO		hsa-mir-3139	hsa-mir-3139	NOT_PR				hsa-mir-3139	hsa-mir-3139	NOT_PR
hsa-mir-3140	hsa-mir-3140-5p	NOT_PR				hsa-mir-3140	hsa-mir-3140-5p	NOT_PR				hsa-mir-3140	hsa-mir-3140-5p	NOT_PR				hsa-mir-3140	hsa-mir-3140-5p	4	5	NO
hsa-mir-3140	hsa-mir-3140-3p	3	37	NO		hsa-mir-3140	hsa-mir-3140-3p	1	13	NO		hsa-mir-3140	hsa-mir-3140-3p	1	9	NO		hsa-mir-3140	hsa-mir-3140-3p	4	14	NO
hsa-mir-3141	hsa-mir-3141	4	13	NO		hsa-mir-3141	hsa-mir-3141	10	33	NO		hsa-mir-3141	hsa-mir-3141	4	13	NO		hsa-mir-3141	hsa-mir-3141	17	38	NO
hsa-mir-3142	hsa-mir-3142	NOT_PR				hsa-mir-3142	hsa-mir-3142	NOT_PR				hsa-mir-3142	hsa-mir-3142	NOT_PR				hsa-mir-3142	hsa-mir-3142	NOT_PR
hsa-mir-3143	hsa-mir-3143	0	19	NO		hsa-mir-3143	hsa-mir-3143	0	2	NO		hsa-mir-3143	hsa-mir-3143	0	4	NO		hsa-mir-3143	hsa-mir-3143	0	8	NO
hsa-mir-3144	hsa-mir-3144-5p	NOT_PR				hsa-mir-3144	hsa-mir-3144-5p	0	1	NO		hsa-mir-3144	hsa-mir-3144-5p	NOT_PR				hsa-mir-3144	hsa-mir-3144-5p	NOT_PR
hsa-mir-3144	hsa-mir-3144-3p	NOT_PR				hsa-mir-3144	hsa-mir-3144-3p	NOT_PR				hsa-mir-3144	hsa-mir-3144-3p	NOT_PR				hsa-mir-3144	hsa-mir-3144-3p	NOT_PR
hsa-mir-3145	hsa-mir-3145-5p	NOT_PR				hsa-mir-3145	hsa-mir-3145-5p	NOT_PR				hsa-mir-3145	hsa-mir-3145-5p	NOT_PR				hsa-mir-3145	hsa-mir-3145-5p	NOT_PR
hsa-mir-3145	hsa-mir-3145-3p	0	6	NO		hsa-mir-3145	hsa-mir-3145-3p	1	2	NO		hsa-mir-3145	hsa-mir-3145-3p	NOT_PR				hsa-mir-3145	hsa-mir-3145-3p	NOT_PR
hsa-mir-3146	hsa-mir-3146	2	4	NO		hsa-mir-3146	hsa-mir-3146	0	11	NO		hsa-mir-3146	hsa-mir-3146	0	6	NO		hsa-mir-3146	hsa-mir-3146	0	2	NO
hsa-mir-3147	hsa-mir-3147	NOT_PR				hsa-mir-3147	hsa-mir-3147	NOT_PR				hsa-mir-3147	hsa-mir-3147	NOT_PR				hsa-mir-3147	hsa-mir-3147	NOT_PR
hsa-mir-3148	hsa-mir-3148	NOT_PR				hsa-mir-3148	hsa-mir-3148	NOT_PR				hsa-mir-3148	hsa-mir-3148	NOT_PR				hsa-mir-3148	hsa-mir-3148	NOT_PR
hsa-mir-3149	hsa-mir-3149	4	4	YES		hsa-mir-3149	hsa-mir-3149	1	5	NO		hsa-mir-3149	hsa-mir-3149	0	4	NO		hsa-mir-3149	hsa-mir-3149	1	10	NO
hsa-mir-3150a	hsa-mir-3150a-5p	NOT_PR				hsa-mir-3150a	hsa-mir-3150a-5p	NOT_PR				hsa-mir-3150a	hsa-mir-3150a-5p	NOT_PR				hsa-mir-3150a	hsa-mir-3150a-5p	NOT_PR
hsa-mir-3150a	hsa-mir-3150a-3p	NOT_PR				hsa-mir-3150a	hsa-mir-3150a-3p	NOT_PR				hsa-mir-3150a	hsa-mir-3150a-3p	NOT_PR				hsa-mir-3150a	hsa-mir-3150a-3p	NOT_PR
hsa-mir-3150b	hsa-mir-3150b-5p	NOT_PR				hsa-mir-3150b	hsa-mir-3150b-5p	NOT_PR				hsa-mir-3150b	hsa-mir-3150b-5p	0	2	NO		hsa-mir-3150b	hsa-mir-3150b-5p	NOT_PR
hsa-mir-3150b	hsa-mir-3150b-3p	42	42	YES		hsa-mir-3150b	hsa-mir-3150b-3p	5	24	NO		hsa-mir-3150b	hsa-mir-3150b-3p	37	37	YES		hsa-mir-3150b	hsa-mir-3150b-3p	9	13	NO
hsa-mir-3151	hsa-mir-3151	1	1	YES		hsa-mir-3151	hsa-mir-3151	0	1	NO		hsa-mir-3151	hsa-mir-3151	0	1	NO		hsa-mir-3151	hsa-mir-3151	0	3	NO
hsa-mir-3152	hsa-mir-3152-5p	NOT_PR				hsa-mir-3152	hsa-mir-3152-5p	NOT_PR				hsa-mir-3152	hsa-mir-3152-5p	NOT_PR				hsa-mir-3152	hsa-mir-3152-5p	NOT_PR
hsa-mir-3152	hsa-mir-3152-3p	NOT_PR				hsa-mir-3152	hsa-mir-3152-3p	NOT_PR				hsa-mir-3152	hsa-mir-3152-3p	NOT_PR				hsa-mir-3152	hsa-mir-3152-3p	NOT_PR
hsa-mir-3153	hsa-mir-3153	0	3	NO		hsa-mir-3153	hsa-mir-3153	NOT_PR				hsa-mir-3153	hsa-mir-3153	NOT_PR				hsa-mir-3153	hsa-mir-3153	NOT_PR
hsa-mir-3154	hsa-mir-3154	17	22	NO		hsa-mir-3154	hsa-mir-3154	9	9	YES		hsa-mir-3154	hsa-mir-3154	74	74	YES		hsa-mir-3154	hsa-mir-3154	11	11	YES
hsa-mir-3155a	hsa-mir-3155a	3	3	YES		hsa-mir-3155a	hsa-mir-3155a	2	2	YES		hsa-mir-3155a	hsa-mir-3155a	NOT_PR				hsa-mir-3155a	hsa-mir-3155a	NOT_PR
hsa-mir-3155b	hsa-mir-3155b	0	10	NO		hsa-mir-3155b	hsa-mir-3155b	0	3	NO		hsa-mir-3155b	hsa-mir-3155b	0	9	NO		hsa-mir-3155b	hsa-mir-3155b	0	23	NO
hsa-mir-3156	hsa-mir-3156-5p	NOT_PR				hsa-mir-3156	hsa-mir-3156-5p	NOT_PR				hsa-mir-3156	hsa-mir-3156-5p	NOT_PR				hsa-mir-3156	hsa-mir-3156-5p	NOT_PR
hsa-mir-3156	hsa-mir-3156-3p	NOT_PR				hsa-mir-3156	hsa-mir-3156-3p	NOT_PR				hsa-mir-3156	hsa-mir-3156-3p	NOT_PR				hsa-mir-3156	hsa-mir-3156-3p	NOT_PR
hsa-mir-3157	hsa-mir-3157-5p	0	4	NO		hsa-mir-3157	hsa-mir-3157-5p	NOT_PR				hsa-mir-3157	hsa-mir-3157-5p	2	3	NO		hsa-mir-3157	hsa-mir-3157-5p	2	3	NO
hsa-mir-3157	hsa-mir-3157-3p	NOT_PR				hsa-mir-3157	hsa-mir-3157-3p	NOT_PR				hsa-mir-3157	hsa-mir-3157-3p	NOT_PR				hsa-mir-3157	hsa-mir-3157-3p	NOT_PR
hsa-mir-3158	hsa-mir-3158-5p	NOT_PR				hsa-mir-3158	hsa-mir-3158-5p	NOT_PR				hsa-mir-3158	hsa-mir-3158-5p	NOT_PR				hsa-mir-3158	hsa-mir-3158-5p	0	3	NO
hsa-mir-3158	hsa-mir-3158-3p	0	4	NO		hsa-mir-3158	hsa-mir-3158-3p	2	2	YES		hsa-mir-3158	hsa-mir-3158-3p	1	3	NO		hsa-mir-3158	hsa-mir-3158-3p	0	1	NO
hsa-mir-3159	hsa-mir-3159	4	7	NO		hsa-mir-3159	hsa-mir-3159	1	5	NO		hsa-mir-3159	hsa-mir-3159	1	4	NO		hsa-mir-3159	hsa-mir-3159	0	3	NO
hsa-mir-3160	hsa-mir-3160-5p	NOT_PR				hsa-mir-3160	hsa-mir-3160-5p	NOT_PR				hsa-mir-3160	hsa-mir-3160-5p	NOT_PR				hsa-mir-3160	hsa-mir-3160-5p	NOT_PR
hsa-mir-3160	hsa-mir-3160-3p	1	4	NO		hsa-mir-3160	hsa-mir-3160-3p	NOT_PR				hsa-mir-3160	hsa-mir-3160-3p	0	2	NO		hsa-mir-3160	hsa-mir-3160-3p	NOT_PR
hsa-mir-3161	hsa-mir-3161	4	13	NO		hsa-mir-3161	hsa-mir-3161	NOT_PR				hsa-mir-3161	hsa-mir-3161	0	2	NO		hsa-mir-3161	hsa-mir-3161	0	9	NO
hsa-mir-3162	hsa-mir-3162-5p	0	2	NO		hsa-mir-3162	hsa-mir-3162-5p	0	3	NO		hsa-mir-3162	hsa-mir-3162-5p	1	1	YES		hsa-mir-3162	hsa-mir-3162-5p	0	2	NO
hsa-mir-3162	hsa-mir-3162-3p	NOT_PR				hsa-mir-3162	hsa-mir-3162-3p	NOT_PR				hsa-mir-3162	hsa-mir-3162-3p	NOT_PR				hsa-mir-3162	hsa-mir-3162-3p	NOT_PR
hsa-mir-3163	hsa-mir-3163	NOT_PR				hsa-mir-3163	hsa-mir-3163	1	1	YES		hsa-mir-3163	hsa-mir-3163	NOT_PR				hsa-mir-3163	hsa-mir-3163	3	5	NO
hsa-mir-3164	hsa-mir-3164	56	56	YES		hsa-mir-3164	hsa-mir-3164	31	31	YES		hsa-mir-3164	hsa-mir-3164	18	18	YES		hsa-mir-3164	hsa-mir-3164	49	49	YES
hsa-mir-3165	hsa-mir-3165	1	1	YES		hsa-mir-3165	hsa-mir-3165	NOT_PR				hsa-mir-3165	hsa-mir-3165	2	3	NO		hsa-mir-3165	hsa-mir-3165	2	2	YES
hsa-mir-3166	hsa-mir-3166	NOT_PR				hsa-mir-3166	hsa-mir-3166	NOT_PR				hsa-mir-3166	hsa-mir-3166	NOT_PR				hsa-mir-3166	hsa-mir-3166	NOT_PR
hsa-mir-3167	hsa-mir-3167	NOT_PR				hsa-mir-3167	hsa-mir-3167	NOT_PR				hsa-mir-3167	hsa-mir-3167	NOT_PR				hsa-mir-3167	hsa-mir-3167	NOT_PR
hsa-mir-3168	hsa-mir-3168	0	209	NO		hsa-mir-3168	hsa-mir-3168	0	189	NO		hsa-mir-3168	hsa-mir-3168	0	280	NO		hsa-mir-3168	hsa-mir-3168	0	701	NO
hsa-mir-3169	hsa-mir-3169	NOT_PR				hsa-mir-3169	hsa-mir-3169	NOT_PR				hsa-mir-3169	hsa-mir-3169	NOT_PR				hsa-mir-3169	hsa-mir-3169	NOT_PR
hsa-mir-3170	hsa-mir-3170	NOT_PR				hsa-mir-3170	hsa-mir-3170	NOT_PR				hsa-mir-3170	hsa-mir-3170	NOT_PR				hsa-mir-3170	hsa-mir-3170	NOT_PR
hsa-mir-3171	hsa-mir-3171	NOT_PR				hsa-mir-3171	hsa-mir-3171	NOT_PR				hsa-mir-3171	hsa-mir-3171	NOT_PR				hsa-mir-3171	hsa-mir-3171	NOT_PR
hsa-mir-3173	hsa-mir-3173-5p	NOT_PR				hsa-mir-3173	hsa-mir-3173-5p	NOT_PR				hsa-mir-3173	hsa-mir-3173-5p	NOT_PR				hsa-mir-3173	hsa-mir-3173-5p	0	8	NO
hsa-mir-3173	hsa-mir-3173-3p	0	9	NO		hsa-mir-3173	hsa-mir-3173-3p	1	5	NO		hsa-mir-3173	hsa-mir-3173-3p	1	5	NO		hsa-mir-3173	hsa-mir-3173-3p	2	16	NO
hsa-mir-3174	hsa-mir-3174	0	7	NO		hsa-mir-3174	hsa-mir-3174	0	9	NO		hsa-mir-3174	hsa-mir-3174	0	2	NO		hsa-mir-3174	hsa-mir-3174	0	5	NO
hsa-mir-3175	hsa-mir-3175	1	1	YES		hsa-mir-3175	hsa-mir-3175	NOT_PR				hsa-mir-3175	hsa-mir-3175	1	41	NO		hsa-mir-3175	hsa-mir-3175	12	24	NO
hsa-mir-3176	hsa-mir-3176	0	2	NO		hsa-mir-3176	hsa-mir-3176	0	2	NO		hsa-mir-3176	hsa-mir-3176	0	4	NO		hsa-mir-3176	hsa-mir-3176	0	4	NO
hsa-mir-3177	hsa-mir-3177-5p	NOT_PR				hsa-mir-3177	hsa-mir-3177-5p	NOT_PR				hsa-mir-3177	hsa-mir-3177-5p	NOT_PR				hsa-mir-3177	hsa-mir-3177-5p	NOT_PR
hsa-mir-3177	hsa-mir-3177-3p	0	2	NO		hsa-mir-3177	hsa-mir-3177-3p	5	5	YES		hsa-mir-3177	hsa-mir-3177-3p	0	3	NO		hsa-mir-3177	hsa-mir-3177-3p	0	2	NO
hsa-mir-3178	hsa-mir-3178	NOT_PR				hsa-mir-3178	hsa-mir-3178	NOT_PR				hsa-mir-3178	hsa-mir-3178	NOT_PR				hsa-mir-3178	hsa-mir-3178	NOT_PR
hsa-mir-3179	hsa-mir-3179	5	5	YES		hsa-mir-3179	hsa-mir-3179	13	13	YES		hsa-mir-3179	hsa-mir-3179	6	6	YES		hsa-mir-3179	hsa-mir-3179	20	20	YES
hsa-mir-3180	hsa-mir-3180-5p	0	6	NO		hsa-mir-3180	hsa-mir-3180-5p	0	3	NO		hsa-mir-3180	hsa-mir-3180-5p	0	2	NO		hsa-mir-3180	hsa-mir-3180-5p	0	4	NO
hsa-mir-3180	hsa-mir-3180-3p	0	3	NO		hsa-mir-3180	hsa-mir-3180-3p	NOT_PR				hsa-mir-3180	hsa-mir-3180-3p	NOT_PR				hsa-mir-3180	hsa-mir-3180-3p	0	7	NO
hsa-mir-3180	hsa-mir-3180	0	3	NO		hsa-mir-3180	hsa-mir-3180	NOT_PR				hsa-mir-3180	hsa-mir-3180	NOT_PR				hsa-mir-3180	hsa-mir-3180	0	7	NO
hsa-mir-3181	hsa-mir-3181	0	7	NO		hsa-mir-3181	hsa-mir-3181	NOT_PR				hsa-mir-3181	hsa-mir-3181	0	11	NO		hsa-mir-3181	hsa-mir-3181	NOT_PR
hsa-mir-3182	hsa-mir-3182	NOT_PR				hsa-mir-3182	hsa-mir-3182	NOT_PR				hsa-mir-3182	hsa-mir-3182	0	330	NO		hsa-mir-3182	hsa-mir-3182	NOT_PR
hsa-mir-3183	hsa-mir-3183	3	14	NO		hsa-mir-3183	hsa-mir-3183	19	19	YES		hsa-mir-3183	hsa-mir-3183	2	2	YES		hsa-mir-3183	hsa-mir-3183	0	5	NO
hsa-mir-3184	hsa-mir-3184-5p	NOT_PR				hsa-mir-3184	hsa-mir-3184-5p	NOT_PR				hsa-mir-3184	hsa-mir-3184-5p	NOT_PR				hsa-mir-3184	hsa-mir-3184-5p	NOT_PR
hsa-mir-3184	hsa-mir-3184-3p	0	6939	NO		hsa-mir-3184	hsa-mir-3184-3p	0	7375	NO		hsa-mir-3184	hsa-mir-3184-3p	0	3753	NO		hsa-mir-3184	hsa-mir-3184-3p	0	4851	NO
hsa-mir-3185	hsa-mir-3185	NOT_PR				hsa-mir-3185	hsa-mir-3185	NOT_PR				hsa-mir-3185	hsa-mir-3185	NOT_PR				hsa-mir-3185	hsa-mir-3185	NOT_PR
hsa-mir-3186	hsa-mir-3186-5p	0	4	NO		hsa-mir-3186	hsa-mir-3186-5p	NOT_PR				hsa-mir-3186	hsa-mir-3186-5p	0	2	NO		hsa-mir-3186	hsa-mir-3186-5p	NOT_PR
hsa-mir-3186	hsa-mir-3186-3p	3	18	NO		hsa-mir-3186	hsa-mir-3186-3p	0	5	NO		hsa-mir-3186	hsa-mir-3186-3p	0	2	NO		hsa-mir-3186	hsa-mir-3186-3p	0	3	NO
hsa-mir-3187	hsa-mir-3187-5p	0	3	NO		hsa-mir-3187	hsa-mir-3187-5p	3	3	YES		hsa-mir-3187	hsa-mir-3187-5p	NOT_PR				hsa-mir-3187	hsa-mir-3187-5p	0	17	NO
hsa-mir-3187	hsa-mir-3187-3p	0	149	NO		hsa-mir-3187	hsa-mir-3187-3p	0	54	NO		hsa-mir-3187	hsa-mir-3187-3p	0	133	NO		hsa-mir-3187	hsa-mir-3187-3p	1	540	NO
hsa-mir-3188	hsa-mir-3188	NOT_PR				hsa-mir-3188	hsa-mir-3188	1	2	NO		hsa-mir-3188	hsa-mir-3188	1	4	NO		hsa-mir-3188	hsa-mir-3188	0	3	NO
hsa-mir-3189	hsa-mir-3189-5p	NOT_PR				hsa-mir-3189	hsa-mir-3189-5p	NOT_PR				hsa-mir-3189	hsa-mir-3189-5p	NOT_PR				hsa-mir-3189	hsa-mir-3189-5p	NOT_PR
hsa-mir-3189	hsa-mir-3189-3p	NOT_PR				hsa-mir-3189	hsa-mir-3189-3p	NOT_PR				hsa-mir-3189	hsa-mir-3189-3p	NOT_PR				hsa-mir-3189	hsa-mir-3189-3p	NOT_PR
hsa-mir-3190	hsa-mir-3190-5p	0	26	NO		hsa-mir-3190	hsa-mir-3190-5p	0	13	NO		hsa-mir-3190	hsa-mir-3190-5p	0	17	NO		hsa-mir-3190	hsa-mir-3190-5p	0	89	NO
hsa-mir-3190	hsa-mir-3190-3p	8	39	NO		hsa-mir-3190	hsa-mir-3190-3p	10	43	NO		hsa-mir-3190	hsa-mir-3190-3p	0	7	NO		hsa-mir-3190	hsa-mir-3190-3p	7	94	NO
hsa-mir-3191	hsa-mir-3191-5p	0	10	NO		hsa-mir-3191	hsa-mir-3191-5p	0	11	NO		hsa-mir-3191	hsa-mir-3191-5p	0	6	NO		hsa-mir-3191	hsa-mir-3191-5p	0	23	NO
hsa-mir-3191	hsa-mir-3191-3p	3	3	YES		hsa-mir-3191	hsa-mir-3191-3p	0	1	NO		hsa-mir-3191	hsa-mir-3191-3p	1	1	YES		hsa-mir-3191	hsa-mir-3191-3p	0	3	NO
hsa-mir-3192	hsa-mir-3192	9	9	YES		hsa-mir-3192	hsa-mir-3192	3	8	NO		hsa-mir-3192	hsa-mir-3192	0	4	NO		hsa-mir-3192	hsa-mir-3192	9	9	YES
hsa-mir-3193	hsa-mir-3193	NOT_PR				hsa-mir-3193	hsa-mir-3193	1	4	NO		hsa-mir-3193	hsa-mir-3193	NOT_PR				hsa-mir-3193	hsa-mir-3193	NOT_PR
hsa-mir-3194	hsa-mir-3194-5p	0	3	NO		hsa-mir-3194	hsa-mir-3194-5p	NOT_PR				hsa-mir-3194	hsa-mir-3194-5p	0	2	NO		hsa-mir-3194	hsa-mir-3194-5p	NOT_PR
hsa-mir-3194	hsa-mir-3194-3p	4	4	YES		hsa-mir-3194	hsa-mir-3194-3p	0	10	NO		hsa-mir-3194	hsa-mir-3194-3p	3	8	NO		hsa-mir-3194	hsa-mir-3194-3p	0	29	NO
hsa-mir-3195	hsa-mir-3195	NOT_PR				hsa-mir-3195	hsa-mir-3195	NOT_PR				hsa-mir-3195	hsa-mir-3195	NOT_PR				hsa-mir-3195	hsa-mir-3195	NOT_PR
hsa-mir-3196	hsa-mir-3196	NOT_PR				hsa-mir-3196	hsa-mir-3196	NOT_PR				hsa-mir-3196	hsa-mir-3196	0	17	NO		hsa-mir-3196	hsa-mir-3196	0	101	NO
hsa-mir-3197	hsa-mir-3197	NOT_PR				hsa-mir-3197	hsa-mir-3197	NOT_PR				hsa-mir-3197	hsa-mir-3197	NOT_PR				hsa-mir-3197	hsa-mir-3197	NOT_PR
hsa-mir-3198	hsa-mir-3198	8	26	NO		hsa-mir-3198	hsa-mir-3198	34	34	YES		hsa-mir-3198	hsa-mir-3198	23	23	YES		hsa-mir-3198	hsa-mir-3198	13	82	NO
hsa-mir-3199	hsa-mir-3199	NOT_PR				hsa-mir-3199	hsa-mir-3199	0	12	NO		hsa-mir-3199	hsa-mir-3199	NOT_PR				hsa-mir-3199	hsa-mir-3199	0	42	NO
hsa-mir-32	hsa-mir-32-5p	7	30	NO		hsa-mir-32	hsa-mir-32-5p	2	10	NO		hsa-mir-32	hsa-mir-32-5p	3	25	NO		hsa-mir-32	hsa-mir-32-5p	0	23	NO
hsa-mir-32	hsa-mir-32-3p	2	17	NO		hsa-mir-32	hsa-mir-32-3p	0	17	NO		hsa-mir-32	hsa-mir-32-3p	NOT_PR				hsa-mir-32	hsa-mir-32-3p	4	7	NO
hsa-mir-3200	hsa-mir-3200-5p	14	59	NO		hsa-mir-3200	hsa-mir-3200-5p	10	39	NO		hsa-mir-3200	hsa-mir-3200-5p	23	48	NO		hsa-mir-3200	hsa-mir-3200-5p	18	22	NO
hsa-mir-3200	hsa-mir-3200-3p	1	1	YES		hsa-mir-3200	hsa-mir-3200-3p	0	1	NO		hsa-mir-3200	hsa-mir-3200-3p	NOT_PR				hsa-mir-3200	hsa-mir-3200-3p	0	6	NO
hsa-mir-3201	hsa-mir-3201	NOT_PR				hsa-mir-3201	hsa-mir-3201	NOT_PR				hsa-mir-3201	hsa-mir-3201	NOT_PR				hsa-mir-3201	hsa-mir-3201	NOT_PR
hsa-mir-3202	hsa-mir-3202	2	18	NO		hsa-mir-3202	hsa-mir-3202	2	8	NO		hsa-mir-3202	hsa-mir-3202	4	9	NO		hsa-mir-3202	hsa-mir-3202	7	26	NO
hsa-mir-320a	hsa-mir-320a	148957	148957	YES		hsa-mir-320a	hsa-mir-320a	103408	103408	YES		hsa-mir-320a	hsa-mir-320a	53773	53773	YES		hsa-mir-320a	hsa-mir-320a	108075	108075	YES
hsa-mir-320b	hsa-mir-320b	1917	1031	NO		hsa-mir-320b	hsa-mir-320b	1720	1879	NO		hsa-mir-320b	hsa-mir-320b	519	524	NO		hsa-mir-320b	hsa-mir-320b	1190	2163	NO
hsa-mir-320c	hsa-mir-320c	54	240	NO		hsa-mir-320c	hsa-mir-320c	58	213	NO		hsa-mir-320c	hsa-mir-320c	20	125	NO		hsa-mir-320c	hsa-mir-320c	54	146	NO
hsa-mir-320d	hsa-mir-320d	20	20	YES		hsa-mir-320d	hsa-mir-320d	29	77	NO		hsa-mir-320d	hsa-mir-320d	22	22	YES		hsa-mir-320d	hsa-mir-320d	13	13	YES
hsa-mir-320e	hsa-mir-320e	NOT_PR				hsa-mir-320e	hsa-mir-320e	NOT_PR				hsa-mir-320e	hsa-mir-320e	NOT_PR				hsa-mir-320e	hsa-mir-320e	NOT_PR
hsa-mir-323a	hsa-mir-323a-5p	0	2	NO		hsa-mir-323a	hsa-mir-323a-5p	0	2	NO		hsa-mir-323a	hsa-mir-323a-5p	0	2	NO		hsa-mir-323a	hsa-mir-323a-5p	0	3	NO
hsa-mir-323a	hsa-mir-323a-3p	12	25	NO		hsa-mir-323a	hsa-mir-323a-3p	24	24	YES		hsa-mir-323a	hsa-mir-323a-3p	2	2	YES		hsa-mir-323a	hsa-mir-323a-3p	28	28	YES
hsa-mir-323b	hsa-mir-323b-5p	NOT_PR				hsa-mir-323b	hsa-mir-323b-5p	NOT_PR				hsa-mir-323b	hsa-mir-323b-5p	NOT_PR				hsa-mir-323b	hsa-mir-323b-5p	NOT_PR
hsa-mir-323b	hsa-mir-323b-3p	0	44	NO		hsa-mir-323b	hsa-mir-323b-3p	2	65	NO		hsa-mir-323b	hsa-mir-323b-3p	NOT_PR				hsa-mir-323b	hsa-mir-323b-3p	0	27	NO
hsa-mir-324	hsa-mir-324-5p	202	202	YES		hsa-mir-324	hsa-mir-324-5p	84	84	YES		hsa-mir-324	hsa-mir-324-5p	85	85	YES		hsa-mir-324	hsa-mir-324-5p	192	192	YES
hsa-mir-324	hsa-mir-324-3p	2	30	NO		hsa-mir-324	hsa-mir-324-3p	4	10	NO		hsa-mir-324	hsa-mir-324-3p	0	24	NO		hsa-mir-324	hsa-mir-324-3p	1	40	NO
hsa-mir-325	hsa-mir-325	NOT_PR				hsa-mir-325	hsa-mir-325	NOT_PR				hsa-mir-325	hsa-mir-325	NOT_PR				hsa-mir-325	hsa-mir-325	NOT_PR
hsa-mir-326	hsa-mir-326	4	152	NO		hsa-mir-326	hsa-mir-326	5	124	NO		hsa-mir-326	hsa-mir-326	8	89	NO		hsa-mir-326	hsa-mir-326	5	288	NO
hsa-mir-328	hsa-mir-328	37	37	YES		hsa-mir-328	hsa-mir-328	37	37	YES		hsa-mir-328	hsa-mir-328	43	43	YES		hsa-mir-328	hsa-mir-328	84	84	YES
hsa-mir-329	hsa-mir-329	13	13	YES		hsa-mir-329	hsa-mir-329	11	11	YES		hsa-mir-329	hsa-mir-329	2	4	NO		hsa-mir-329	hsa-mir-329	8	22	NO
hsa-mir-330	hsa-mir-330-5p	0	8	NO		hsa-mir-330	hsa-mir-330-5p	0	5	NO		hsa-mir-330	hsa-mir-330-5p	2	6	NO		hsa-mir-330	hsa-mir-330-5p	0	4	NO
hsa-mir-330	hsa-mir-330-3p	1602	1602	YES		hsa-mir-330	hsa-mir-330-3p	1254	1254	YES		hsa-mir-330	hsa-mir-330-3p	466	466	YES		hsa-mir-330	hsa-mir-330-3p	2940	2940	YES
hsa-mir-331	hsa-mir-331-5p	0	2	NO		hsa-mir-331	hsa-mir-331-5p	1	4	NO		hsa-mir-331	hsa-mir-331-5p	0	3	NO		hsa-mir-331	hsa-mir-331-5p	0	7	NO
hsa-mir-331	hsa-mir-331-3p	530	530	YES		hsa-mir-331	hsa-mir-331-3p	422	422	YES		hsa-mir-331	hsa-mir-331-3p	471	471	YES		hsa-mir-331	hsa-mir-331-3p	929	929	YES
hsa-mir-335	hsa-mir-335-5p	102	108	NO		hsa-mir-335	hsa-mir-335-5p	61	61	YES		hsa-mir-335	hsa-mir-335-5p	80	80	YES		hsa-mir-335	hsa-mir-335-5p	134	134	YES
hsa-mir-335	hsa-mir-335-3p	10	10	YES		hsa-mir-335	hsa-mir-335-3p	8	8	YES		hsa-mir-335	hsa-mir-335-3p	2	3	NO		hsa-mir-335	hsa-mir-335-3p	8	10	NO
hsa-mir-337	hsa-mir-337-5p	0	1	NO		hsa-mir-337	hsa-mir-337-5p	0	3	NO		hsa-mir-337	hsa-mir-337-5p	NOT_PR				hsa-mir-337	hsa-mir-337-5p	0	8	NO
hsa-mir-337	hsa-mir-337-3p	3	5	NO		hsa-mir-337	hsa-mir-337-3p	6	6	YES		hsa-mir-337	hsa-mir-337-3p	NOT_PR				hsa-mir-337	hsa-mir-337-3p	0	7	NO
hsa-mir-338	hsa-mir-338-5p	0	60	NO		hsa-mir-338	hsa-mir-338-5p	0	19	NO		hsa-mir-338	hsa-mir-338-5p	0	28	NO		hsa-mir-338	hsa-mir-338-5p	0	19	NO
hsa-mir-338	hsa-mir-338-3p	9	242	NO		hsa-mir-338	hsa-mir-338-3p	6	154	NO		hsa-mir-338	hsa-mir-338-3p	6	189	NO		hsa-mir-338	hsa-mir-338-3p	4	88	NO
hsa-mir-339	hsa-mir-339-5p	40	60	NO		hsa-mir-339	hsa-mir-339-5p	29	31	NO		hsa-mir-339	hsa-mir-339-5p	23	50	NO		hsa-mir-339	hsa-mir-339-5p	35	87	NO
hsa-mir-339	hsa-mir-339-3p	205	226	NO		hsa-mir-339	hsa-mir-339-3p	125	183	NO		hsa-mir-339	hsa-mir-339-3p	101	108	NO		hsa-mir-339	hsa-mir-339-3p	147	158	NO
hsa-mir-33a	hsa-mir-33a-5p	528	528	YES		hsa-mir-33a	hsa-mir-33a-5p	165	165	YES		hsa-mir-33a	hsa-mir-33a-5p	240	240	YES		hsa-mir-33a	hsa-mir-33a-5p	387	387	YES
hsa-mir-33a	hsa-mir-33a-3p	0	3	NO		hsa-mir-33a	hsa-mir-33a-3p	0	2	NO		hsa-mir-33a	hsa-mir-33a-3p	0	3	NO		hsa-mir-33a	hsa-mir-33a-3p	0	2	NO
hsa-mir-33b	hsa-mir-33b-5p	12	12	YES		hsa-mir-33b	hsa-mir-33b-5p	2	2	YES		hsa-mir-33b	hsa-mir-33b-5p	14	14	YES		hsa-mir-33b	hsa-mir-33b-5p	5	5	YES
hsa-mir-33b	hsa-mir-33b-3p	NOT_PR				hsa-mir-33b	hsa-mir-33b-3p	NOT_PR				hsa-mir-33b	hsa-mir-33b-3p	0	124	NO		hsa-mir-33b	hsa-mir-33b-3p	0	12	NO
hsa-mir-340	hsa-mir-340-5p	3213	3213	YES		hsa-mir-340	hsa-mir-340-5p	1764	1764	YES		hsa-mir-340	hsa-mir-340-5p	1883	1883	YES		hsa-mir-340	hsa-mir-340-5p	3288	3288	YES
hsa-mir-340	hsa-mir-340-3p	0	3	NO		hsa-mir-340	hsa-mir-340-3p	0	2	NO		hsa-mir-340	hsa-mir-340-3p	1	1	YES		hsa-mir-340	hsa-mir-340-3p	1	1	YES
hsa-mir-342	hsa-mir-342-5p	227	624	NO		hsa-mir-342	hsa-mir-342-5p	363	747	NO		hsa-mir-342	hsa-mir-342-5p	40	157	NO		hsa-mir-342	hsa-mir-342-5p	174	350	NO
hsa-mir-342	hsa-mir-342-3p	4037	4037	YES		hsa-mir-342	hsa-mir-342-3p	5592	5592	YES		hsa-mir-342	hsa-mir-342-3p	1506	1506	YES		hsa-mir-342	hsa-mir-342-3p	5141	5141	YES
hsa-mir-345	hsa-mir-345-5p	22	107	NO		hsa-mir-345	hsa-mir-345-5p	6	78	NO		hsa-mir-345	hsa-mir-345-5p	12	60	NO		hsa-mir-345	hsa-mir-345-5p	12	36	NO
hsa-mir-345	hsa-mir-345-3p	5	5	YES		hsa-mir-345	hsa-mir-345-3p	0	4	NO		hsa-mir-345	hsa-mir-345-3p	0	4	NO		hsa-mir-345	hsa-mir-345-3p	0	7	NO
hsa-mir-346	hsa-mir-346	NOT_PR				hsa-mir-346	hsa-mir-346	NOT_PR				hsa-mir-346	hsa-mir-346	NOT_PR				hsa-mir-346	hsa-mir-346	NOT_PR
hsa-mir-34a	hsa-mir-34a-5p	5	9	NO		hsa-mir-34a	hsa-mir-34a-5p	0	3	NO		hsa-mir-34a	hsa-mir-34a-5p	0	3	NO		hsa-mir-34a	hsa-mir-34a-5p	0	4	NO
hsa-mir-34a	hsa-mir-34a-3p	NOT_PR				hsa-mir-34a	hsa-mir-34a-3p	NOT_PR				hsa-mir-34a	hsa-mir-34a-3p	NOT_PR				hsa-mir-34a	hsa-mir-34a-3p	NOT_PR
hsa-mir-34b	hsa-mir-34b-5p	NOT_PR				hsa-mir-34b	hsa-mir-34b-5p	0	3	NO		hsa-mir-34b	hsa-mir-34b-5p	NOT_PR				hsa-mir-34b	hsa-mir-34b-5p	NOT_PR
hsa-mir-34b	hsa-mir-34b-3p	NOT_PR				hsa-mir-34b	hsa-mir-34b-3p	NOT_PR				hsa-mir-34b	hsa-mir-34b-3p	NOT_PR				hsa-mir-34b	hsa-mir-34b-3p	NOT_PR
hsa-mir-34c	hsa-mir-34c-5p	71	71	YES		hsa-mir-34c	hsa-mir-34c-5p	25	25	YES		hsa-mir-34c	hsa-mir-34c-5p	89	89	YES		hsa-mir-34c	hsa-mir-34c-5p	117	117	YES
hsa-mir-34c	hsa-mir-34c-3p	NOT_PR				hsa-mir-34c	hsa-mir-34c-3p	NOT_PR				hsa-mir-34c	hsa-mir-34c-3p	NOT_PR				hsa-mir-34c	hsa-mir-34c-3p	NOT_PR
hsa-mir-3529	hsa-mir-3529-5p	NOT_PR				hsa-mir-3529	hsa-mir-3529-5p	NOT_PR				hsa-mir-3529	hsa-mir-3529-5p	NOT_PR				hsa-mir-3529	hsa-mir-3529-5p	NOT_PR
hsa-mir-3529	hsa-mir-3529-3p	0	14	NO		hsa-mir-3529	hsa-mir-3529-3p	0	11	NO		hsa-mir-3529	hsa-mir-3529-3p	0	4	NO		hsa-mir-3529	hsa-mir-3529-3p	0	15	NO
hsa-mir-3591	hsa-mir-3591-5p	NOT_PR				hsa-mir-3591	hsa-mir-3591-5p	NOT_PR				hsa-mir-3591	hsa-mir-3591-5p	NOT_PR				hsa-mir-3591	hsa-mir-3591-5p	NOT_PR
hsa-mir-3591	hsa-mir-3591-3p	NOT_PR				hsa-mir-3591	hsa-mir-3591-3p	NOT_PR				hsa-mir-3591	hsa-mir-3591-3p	NOT_PR				hsa-mir-3591	hsa-mir-3591-3p	NOT_PR
hsa-mir-3605	hsa-mir-3605-5p	103	123	NO		hsa-mir-3605	hsa-mir-3605-5p	63	81	NO		hsa-mir-3605	hsa-mir-3605-5p	29	47	NO		hsa-mir-3605	hsa-mir-3605-5p	40	101	NO
hsa-mir-3605	hsa-mir-3605-3p	0	2	NO		hsa-mir-3605	hsa-mir-3605-3p	0	2	NO		hsa-mir-3605	hsa-mir-3605-3p	NOT_PR				hsa-mir-3605	hsa-mir-3605-3p	0	3	NO
hsa-mir-3606	hsa-mir-3606-5p	NOT_PR				hsa-mir-3606	hsa-mir-3606-5p	NOT_PR				hsa-mir-3606	hsa-mir-3606-5p	NOT_PR				hsa-mir-3606	hsa-mir-3606-5p	NOT_PR
hsa-mir-3606	hsa-mir-3606-3p	NOT_PR				hsa-mir-3606	hsa-mir-3606-3p	NOT_PR				hsa-mir-3606	hsa-mir-3606-3p	NOT_PR				hsa-mir-3606	hsa-mir-3606-3p	NOT_PR
hsa-mir-3607	hsa-mir-3607-5p	NOT_PR				hsa-mir-3607	hsa-mir-3607-5p	NOT_PR				hsa-mir-3607	hsa-mir-3607-5p	0	22	NO		hsa-mir-3607	hsa-mir-3607-5p	0	120	NO
hsa-mir-3607	hsa-mir-3607-3p	0	7	NO		hsa-mir-3607	hsa-mir-3607-3p	NOT_PR				hsa-mir-3607	hsa-mir-3607-3p	0	4	NO		hsa-mir-3607	hsa-mir-3607-3p	0	26	NO
hsa-mir-3609	hsa-mir-3609	1	1	YES		hsa-mir-3609	hsa-mir-3609	NOT_PR				hsa-mir-3609	hsa-mir-3609	NOT_PR				hsa-mir-3609	hsa-mir-3609	0	1	NO
hsa-mir-361	hsa-mir-361-5p	263	564	NO		hsa-mir-361	hsa-mir-361-5p	182	535	NO		hsa-mir-361	hsa-mir-361-5p	343	343	YES		hsa-mir-361	hsa-mir-361-5p	238	281	NO
hsa-mir-361	hsa-mir-361-3p	234	234	YES		hsa-mir-361	hsa-mir-361-3p	284	284	YES		hsa-mir-361	hsa-mir-361-3p	162	162	YES		hsa-mir-361	hsa-mir-361-3p	138	138	YES
hsa-mir-3610	hsa-mir-3610	0	4	NO		hsa-mir-3610	hsa-mir-3610	0	6	NO		hsa-mir-3610	hsa-mir-3610	0	3	NO		hsa-mir-3610	hsa-mir-3610	0	4	NO
hsa-mir-3611	hsa-mir-3611	0	3	NO		hsa-mir-3611	hsa-mir-3611	NOT_PR				hsa-mir-3611	hsa-mir-3611	0	3	NO		hsa-mir-3611	hsa-mir-3611	NOT_PR
hsa-mir-3612	hsa-mir-3612	NOT_PR				hsa-mir-3612	hsa-mir-3612	NOT_PR				hsa-mir-3612	hsa-mir-3612	NOT_PR				hsa-mir-3612	hsa-mir-3612	NOT_PR
hsa-mir-3613	hsa-mir-3613-5p	30	30	YES		hsa-mir-3613	hsa-mir-3613-5p	10	10	YES		hsa-mir-3613	hsa-mir-3613-5p	6	6	YES		hsa-mir-3613	hsa-mir-3613-5p	3	35	NO
hsa-mir-3613	hsa-mir-3613-3p	0	21	NO		hsa-mir-3613	hsa-mir-3613-3p	0	17	NO		hsa-mir-3613	hsa-mir-3613-3p	0	40	NO		hsa-mir-3613	hsa-mir-3613-3p	0	19	NO
hsa-mir-3614	hsa-mir-3614-5p	6	116	NO		hsa-mir-3614	hsa-mir-3614-5p	4	151	NO		hsa-mir-3614	hsa-mir-3614-5p	7	92	NO		hsa-mir-3614	hsa-mir-3614-5p	9	138	NO
hsa-mir-3614	hsa-mir-3614-3p	199	1011	NO		hsa-mir-3614	hsa-mir-3614-3p	122	684	NO		hsa-mir-3614	hsa-mir-3614-3p	17	53	NO		hsa-mir-3614	hsa-mir-3614-3p	85	321	NO
hsa-mir-3615	hsa-mir-3615	7	56	NO		hsa-mir-3615	hsa-mir-3615	4	45	NO		hsa-mir-3615	hsa-mir-3615	22	76	NO		hsa-mir-3615	hsa-mir-3615	23	193	NO
hsa-mir-3616	hsa-mir-3616-5p	NOT_PR				hsa-mir-3616	hsa-mir-3616-5p	NOT_PR				hsa-mir-3616	hsa-mir-3616-5p	NOT_PR				hsa-mir-3616	hsa-mir-3616-5p	NOT_PR
hsa-mir-3616	hsa-mir-3616-3p	NOT_PR				hsa-mir-3616	hsa-mir-3616-3p	NOT_PR				hsa-mir-3616	hsa-mir-3616-3p	NOT_PR				hsa-mir-3616	hsa-mir-3616-3p	NOT_PR
hsa-mir-3617	hsa-mir-3617-5p	10	10	YES		hsa-mir-3617	hsa-mir-3617-5p	10	10	YES		hsa-mir-3617	hsa-mir-3617-5p	0	3	NO		hsa-mir-3617	hsa-mir-3617-5p	19	19	YES
hsa-mir-3617	hsa-mir-3617-3p	NOT_PR				hsa-mir-3617	hsa-mir-3617-3p	1	1	YES		hsa-mir-3617	hsa-mir-3617-3p	NOT_PR				hsa-mir-3617	hsa-mir-3617-3p	NOT_PR
hsa-mir-3618	hsa-mir-3618	NOT_PR				hsa-mir-3618	hsa-mir-3618	NOT_PR				hsa-mir-3618	hsa-mir-3618	NOT_PR				hsa-mir-3618	hsa-mir-3618	NOT_PR
hsa-mir-3619	hsa-mir-3619-5p	NOT_PR				hsa-mir-3619	hsa-mir-3619-5p	0	11	NO		hsa-mir-3619	hsa-mir-3619-5p	0	19	NO		hsa-mir-3619	hsa-mir-3619-5p	0	82	NO
hsa-mir-3619	hsa-mir-3619-3p	NOT_PR				hsa-mir-3619	hsa-mir-3619-3p	NOT_PR				hsa-mir-3619	hsa-mir-3619-3p	2	268	NO		hsa-mir-3619	hsa-mir-3619-3p	NOT_PR
hsa-mir-362	hsa-mir-362-5p	21	21	YES		hsa-mir-362	hsa-mir-362-5p	15	15	YES		hsa-mir-362	hsa-mir-362-5p	39	39	YES		hsa-mir-362	hsa-mir-362-5p	38	38	YES
hsa-mir-362	hsa-mir-362-3p	4	4	YES		hsa-mir-362	hsa-mir-362-3p	8	8	YES		hsa-mir-362	hsa-mir-362-3p	15	15	YES		hsa-mir-362	hsa-mir-362-3p	32	32	YES
hsa-mir-3620	hsa-mir-3620-5p	0	4	NO		hsa-mir-3620	hsa-mir-3620-5p	0	9	NO		hsa-mir-3620	hsa-mir-3620-5p	0	3	NO		hsa-mir-3620	hsa-mir-3620-5p	NOT_PR
hsa-mir-3620	hsa-mir-3620-3p	NOT_PR				hsa-mir-3620	hsa-mir-3620-3p	NOT_PR				hsa-mir-3620	hsa-mir-3620-3p	NOT_PR				hsa-mir-3620	hsa-mir-3620-3p	NOT_PR
hsa-mir-3621	hsa-mir-3621	NOT_PR				hsa-mir-3621	hsa-mir-3621	NOT_PR				hsa-mir-3621	hsa-mir-3621	NOT_PR				hsa-mir-3621	hsa-mir-3621	NOT_PR
hsa-mir-3622a	hsa-mir-3622a-5p	NOT_PR				hsa-mir-3622a	hsa-mir-3622a-5p	NOT_PR				hsa-mir-3622a	hsa-mir-3622a-5p	NOT_PR				hsa-mir-3622a	hsa-mir-3622a-5p	NOT_PR
hsa-mir-3622a	hsa-mir-3622a-3p	NOT_PR				hsa-mir-3622a	hsa-mir-3622a-3p	NOT_PR				hsa-mir-3622a	hsa-mir-3622a-3p	NOT_PR				hsa-mir-3622a	hsa-mir-3622a-3p	NOT_PR
hsa-mir-3622b	hsa-mir-3622b-5p	NOT_PR				hsa-mir-3622b	hsa-mir-3622b-5p	NOT_PR				hsa-mir-3622b	hsa-mir-3622b-5p	NOT_PR				hsa-mir-3622b	hsa-mir-3622b-5p	NOT_PR
hsa-mir-3622b	hsa-mir-3622b-3p	NOT_PR				hsa-mir-3622b	hsa-mir-3622b-3p	NOT_PR				hsa-mir-3622b	hsa-mir-3622b-3p	NOT_PR				hsa-mir-3622b	hsa-mir-3622b-3p	NOT_PR
hsa-mir-363	hsa-mir-363-5p	0	9	NO		hsa-mir-363	hsa-mir-363-5p	3	3	YES		hsa-mir-363	hsa-mir-363-5p	4	4	YES		hsa-mir-363	hsa-mir-363-5p	3	7	NO
hsa-mir-363	hsa-mir-363-3p	199	713	NO		hsa-mir-363	hsa-mir-363-3p	152	550	NO		hsa-mir-363	hsa-mir-363-3p	176	395	NO		hsa-mir-363	hsa-mir-363-3p	635	2241	NO
hsa-mir-3646	hsa-mir-3646	NOT_PR				hsa-mir-3646	hsa-mir-3646	NOT_PR				hsa-mir-3646	hsa-mir-3646	NOT_PR				hsa-mir-3646	hsa-mir-3646	NOT_PR
hsa-mir-3648	hsa-mir-3648	NOT_PR				hsa-mir-3648	hsa-mir-3648	NOT_PR				hsa-mir-3648	hsa-mir-3648	NOT_PR				hsa-mir-3648	hsa-mir-3648	NOT_PR
hsa-mir-3649	hsa-mir-3649	NOT_PR				hsa-mir-3649	hsa-mir-3649	NOT_PR				hsa-mir-3649	hsa-mir-3649	NOT_PR				hsa-mir-3649	hsa-mir-3649	NOT_PR
hsa-mir-3650	hsa-mir-3650	NOT_PR				hsa-mir-3650	hsa-mir-3650	NOT_PR				hsa-mir-3650	hsa-mir-3650	NOT_PR				hsa-mir-3650	hsa-mir-3650	NOT_PR
hsa-mir-3651	hsa-mir-3651	NOT_PR				hsa-mir-3651	hsa-mir-3651	0	16	NO		hsa-mir-3651	hsa-mir-3651	0	34	NO		hsa-mir-3651	hsa-mir-3651	NOT_PR
hsa-mir-3652	hsa-mir-3652	2	2	YES		hsa-mir-3652	hsa-mir-3652	0	3	NO		hsa-mir-3652	hsa-mir-3652	NOT_PR				hsa-mir-3652	hsa-mir-3652	2	2	YES
hsa-mir-3653	hsa-mir-3653	0	4	NO		hsa-mir-3653	hsa-mir-3653	NOT_PR				hsa-mir-3653	hsa-mir-3653	0	6	NO		hsa-mir-3653	hsa-mir-3653	0	22	NO
hsa-mir-3654	hsa-mir-3654	NOT_PR				hsa-mir-3654	hsa-mir-3654	NOT_PR				hsa-mir-3654	hsa-mir-3654	0	3	NO		hsa-mir-3654	hsa-mir-3654	0	2	NO
hsa-mir-3655	hsa-mir-3655	0	2	NO		hsa-mir-3655	hsa-mir-3655	NOT_PR				hsa-mir-3655	hsa-mir-3655	NOT_PR				hsa-mir-3655	hsa-mir-3655	NOT_PR
hsa-mir-3656	hsa-mir-3656	0	23	NO		hsa-mir-3656	hsa-mir-3656	0	87	NO		hsa-mir-3656	hsa-mir-3656	0	39	NO		hsa-mir-3656	hsa-mir-3656	3	85	NO
hsa-mir-3657	hsa-mir-3657	NOT_PR				hsa-mir-3657	hsa-mir-3657	NOT_PR				hsa-mir-3657	hsa-mir-3657	NOT_PR				hsa-mir-3657	hsa-mir-3657	NOT_PR
hsa-mir-3658	hsa-mir-3658	NOT_PR				hsa-mir-3658	hsa-mir-3658	NOT_PR				hsa-mir-3658	hsa-mir-3658	NOT_PR				hsa-mir-3658	hsa-mir-3658	NOT_PR
hsa-mir-3659	hsa-mir-3659	NOT_PR				hsa-mir-3659	hsa-mir-3659	NOT_PR				hsa-mir-3659	hsa-mir-3659	NOT_PR				hsa-mir-3659	hsa-mir-3659	NOT_PR
hsa-mir-365a	hsa-mir-365a-5p	0	2	NO		hsa-mir-365a	hsa-mir-365a-5p	NOT_PR				hsa-mir-365a	hsa-mir-365a-5p	NOT_PR				hsa-mir-365a	hsa-mir-365a-5p	0	2	NO
hsa-mir-365a	hsa-mir-365a-3p	0	3	NO		hsa-mir-365a	hsa-mir-365a-3p	0	11	NO		hsa-mir-365a	hsa-mir-365a-3p	64	64	YES		hsa-mir-365a	hsa-mir-365a-3p	40	40	YES
hsa-mir-365b	hsa-mir-365b-5p	9	18	NO		hsa-mir-365b	hsa-mir-365b-5p	10	10	YES		hsa-mir-365b	hsa-mir-365b-5p	11	11	YES		hsa-mir-365b	hsa-mir-365b-5p	4	66	NO
hsa-mir-365b	hsa-mir-365b-3p	156	156	YES		hsa-mir-365b	hsa-mir-365b-3p	70	70	YES		hsa-mir-365b	hsa-mir-365b-3p	0	11	NO		hsa-mir-365b	hsa-mir-365b-3p	NOT_PR
hsa-mir-3660	hsa-mir-3660	NOT_PR				hsa-mir-3660	hsa-mir-3660	NOT_PR				hsa-mir-3660	hsa-mir-3660	NOT_PR				hsa-mir-3660	hsa-mir-3660	NOT_PR
hsa-mir-3661	hsa-mir-3661	NOT_PR				hsa-mir-3661	hsa-mir-3661	3	3	YES		hsa-mir-3661	hsa-mir-3661	NOT_PR				hsa-mir-3661	hsa-mir-3661	1	5	NO
hsa-mir-3662	hsa-mir-3662	NOT_PR				hsa-mir-3662	hsa-mir-3662	NOT_PR				hsa-mir-3662	hsa-mir-3662	NOT_PR				hsa-mir-3662	hsa-mir-3662	NOT_PR
hsa-mir-3663	hsa-mir-3663-5p	0	6	NO		hsa-mir-3663	hsa-mir-3663-5p	2	4	NO		hsa-mir-3663	hsa-mir-3663-5p	0	2	NO		hsa-mir-3663	hsa-mir-3663-5p	0	30	NO
hsa-mir-3663	hsa-mir-3663-3p	NOT_PR				hsa-mir-3663	hsa-mir-3663-3p	NOT_PR				hsa-mir-3663	hsa-mir-3663-3p	NOT_PR				hsa-mir-3663	hsa-mir-3663-3p	NOT_PR
hsa-mir-3664	hsa-mir-3664-5p	NOT_PR				hsa-mir-3664	hsa-mir-3664-5p	NOT_PR				hsa-mir-3664	hsa-mir-3664-5p	NOT_PR				hsa-mir-3664	hsa-mir-3664-5p	NOT_PR
hsa-mir-3664	hsa-mir-3664-3p	NOT_PR				hsa-mir-3664	hsa-mir-3664-3p	NOT_PR				hsa-mir-3664	hsa-mir-3664-3p	NOT_PR				hsa-mir-3664	hsa-mir-3664-3p	NOT_PR
hsa-mir-3665	hsa-mir-3665	NOT_PR				hsa-mir-3665	hsa-mir-3665	NOT_PR				hsa-mir-3665	hsa-mir-3665	NOT_PR				hsa-mir-3665	hsa-mir-3665	NOT_PR
hsa-mir-3666	hsa-mir-3666	NOT_PR				hsa-mir-3666	hsa-mir-3666	NOT_PR				hsa-mir-3666	hsa-mir-3666	NOT_PR				hsa-mir-3666	hsa-mir-3666	NOT_PR
hsa-mir-3667	hsa-mir-3667-5p	2	5	NO		hsa-mir-3667	hsa-mir-3667-5p	4	4	YES		hsa-mir-3667	hsa-mir-3667-5p	4	4	YES		hsa-mir-3667	hsa-mir-3667-5p	3	6	NO
hsa-mir-3667	hsa-mir-3667-3p	1	7	NO		hsa-mir-3667	hsa-mir-3667-3p	0	2	NO		hsa-mir-3667	hsa-mir-3667-3p	NOT_PR				hsa-mir-3667	hsa-mir-3667-3p	NOT_PR
hsa-mir-3668	hsa-mir-3668	NOT_PR				hsa-mir-3668	hsa-mir-3668	NOT_PR				hsa-mir-3668	hsa-mir-3668	NOT_PR				hsa-mir-3668	hsa-mir-3668	NOT_PR
hsa-mir-3669	hsa-mir-3669	NOT_PR				hsa-mir-3669	hsa-mir-3669	NOT_PR				hsa-mir-3669	hsa-mir-3669	NOT_PR				hsa-mir-3669	hsa-mir-3669	NOT_PR
hsa-mir-367	hsa-mir-367-5p	NOT_PR				hsa-mir-367	hsa-mir-367-5p	NOT_PR				hsa-mir-367	hsa-mir-367-5p	NOT_PR				hsa-mir-367	hsa-mir-367-5p	NOT_PR
hsa-mir-367	hsa-mir-367-3p	NOT_PR				hsa-mir-367	hsa-mir-367-3p	NOT_PR				hsa-mir-367	hsa-mir-367-3p	NOT_PR				hsa-mir-367	hsa-mir-367-3p	NOT_PR
hsa-mir-3670	hsa-mir-3670	NOT_PR				hsa-mir-3670	hsa-mir-3670	NOT_PR				hsa-mir-3670	hsa-mir-3670	NOT_PR				hsa-mir-3670	hsa-mir-3670	NOT_PR
hsa-mir-3671	hsa-mir-3671	NOT_PR				hsa-mir-3671	hsa-mir-3671	NOT_PR				hsa-mir-3671	hsa-mir-3671	NOT_PR				hsa-mir-3671	hsa-mir-3671	NOT_PR
hsa-mir-3672	hsa-mir-3672	NOT_PR				hsa-mir-3672	hsa-mir-3672	NOT_PR				hsa-mir-3672	hsa-mir-3672	NOT_PR				hsa-mir-3672	hsa-mir-3672	NOT_PR
hsa-mir-3673	hsa-mir-3673	NOT_PR				hsa-mir-3673	hsa-mir-3673	NOT_PR				hsa-mir-3673	hsa-mir-3673	NOT_PR				hsa-mir-3673	hsa-mir-3673	NOT_PR
hsa-mir-3674	hsa-mir-3674	NOT_PR				hsa-mir-3674	hsa-mir-3674	NOT_PR				hsa-mir-3674	hsa-mir-3674	NOT_PR				hsa-mir-3674	hsa-mir-3674	NOT_PR
hsa-mir-3675	hsa-mir-3675-5p	NOT_PR				hsa-mir-3675	hsa-mir-3675-5p	NOT_PR				hsa-mir-3675	hsa-mir-3675-5p	NOT_PR				hsa-mir-3675	hsa-mir-3675-5p	NOT_PR
hsa-mir-3675	hsa-mir-3675-3p	NOT_PR				hsa-mir-3675	hsa-mir-3675-3p	NOT_PR				hsa-mir-3675	hsa-mir-3675-3p	NOT_PR				hsa-mir-3675	hsa-mir-3675-3p	NOT_PR
hsa-mir-3676	hsa-mir-3676-5p	0	6	NO		hsa-mir-3676	hsa-mir-3676-5p	0	5	NO		hsa-mir-3676	hsa-mir-3676-5p	0	41	NO		hsa-mir-3676	hsa-mir-3676-5p	1	10	NO
hsa-mir-3676	hsa-mir-3676-3p	5	31	NO		hsa-mir-3676	hsa-mir-3676-3p	5	255	NO		hsa-mir-3676	hsa-mir-3676-3p	7	1315	NO		hsa-mir-3676	hsa-mir-3676-3p	13	660	NO
hsa-mir-3677	hsa-mir-3677-5p	NOT_PR				hsa-mir-3677	hsa-mir-3677-5p	NOT_PR				hsa-mir-3677	hsa-mir-3677-5p	NOT_PR				hsa-mir-3677	hsa-mir-3677-5p	NOT_PR
hsa-mir-3677	hsa-mir-3677-3p	8	17	NO		hsa-mir-3677	hsa-mir-3677-3p	13	19	NO		hsa-mir-3677	hsa-mir-3677-3p	5	19	NO		hsa-mir-3677	hsa-mir-3677-3p	6	17	NO
hsa-mir-3678	hsa-mir-3678-5p	NOT_PR				hsa-mir-3678	hsa-mir-3678-5p	NOT_PR				hsa-mir-3678	hsa-mir-3678-5p	NOT_PR				hsa-mir-3678	hsa-mir-3678-5p	NOT_PR
hsa-mir-3678	hsa-mir-3678-3p	NOT_PR				hsa-mir-3678	hsa-mir-3678-3p	NOT_PR				hsa-mir-3678	hsa-mir-3678-3p	NOT_PR				hsa-mir-3678	hsa-mir-3678-3p	NOT_PR
hsa-mir-3679	hsa-mir-3679-5p	26	33	NO		hsa-mir-3679	hsa-mir-3679-5p	8	14	NO		hsa-mir-3679	hsa-mir-3679-5p	18	30	NO		hsa-mir-3679	hsa-mir-3679-5p	11	47	NO
hsa-mir-3679	hsa-mir-3679-3p	NOT_PR				hsa-mir-3679	hsa-mir-3679-3p	NOT_PR				hsa-mir-3679	hsa-mir-3679-3p	NOT_PR				hsa-mir-3679	hsa-mir-3679-3p	NOT_PR
hsa-mir-3680	hsa-mir-3680-5p	NOT_PR				hsa-mir-3680	hsa-mir-3680-5p	0	5	NO		hsa-mir-3680	hsa-mir-3680-5p	1	1	YES		hsa-mir-3680	hsa-mir-3680-5p	NOT_PR
hsa-mir-3680	hsa-mir-3680-3p	NOT_PR				hsa-mir-3680	hsa-mir-3680-3p	NOT_PR				hsa-mir-3680	hsa-mir-3680-3p	NOT_PR				hsa-mir-3680	hsa-mir-3680-3p	NOT_PR
hsa-mir-3681	hsa-mir-3681-5p	NOT_PR				hsa-mir-3681	hsa-mir-3681-5p	NOT_PR				hsa-mir-3681	hsa-mir-3681-5p	NOT_PR				hsa-mir-3681	hsa-mir-3681-5p	NOT_PR
hsa-mir-3681	hsa-mir-3681-3p	NOT_PR				hsa-mir-3681	hsa-mir-3681-3p	NOT_PR				hsa-mir-3681	hsa-mir-3681-3p	NOT_PR				hsa-mir-3681	hsa-mir-3681-3p	NOT_PR
hsa-mir-3682	hsa-mir-3682-5p	NOT_PR				hsa-mir-3682	hsa-mir-3682-5p	NOT_PR				hsa-mir-3682	hsa-mir-3682-5p	NOT_PR				hsa-mir-3682	hsa-mir-3682-5p	NOT_PR
hsa-mir-3682	hsa-mir-3682-3p	NOT_PR				hsa-mir-3682	hsa-mir-3682-3p	0	1	NO		hsa-mir-3682	hsa-mir-3682-3p	NOT_PR				hsa-mir-3682	hsa-mir-3682-3p	2	8	NO
hsa-mir-3683	hsa-mir-3683	NOT_PR				hsa-mir-3683	hsa-mir-3683	NOT_PR				hsa-mir-3683	hsa-mir-3683	0	4	NO		hsa-mir-3683	hsa-mir-3683	0	3	NO
hsa-mir-3684	hsa-mir-3684	NOT_PR				hsa-mir-3684	hsa-mir-3684	NOT_PR				hsa-mir-3684	hsa-mir-3684	NOT_PR				hsa-mir-3684	hsa-mir-3684	0	2	NO
hsa-mir-3685	hsa-mir-3685	NOT_PR				hsa-mir-3685	hsa-mir-3685	NOT_PR				hsa-mir-3685	hsa-mir-3685	NOT_PR				hsa-mir-3685	hsa-mir-3685	NOT_PR
hsa-mir-3686	hsa-mir-3686	NOT_PR				hsa-mir-3686	hsa-mir-3686	NOT_PR				hsa-mir-3686	hsa-mir-3686	NOT_PR				hsa-mir-3686	hsa-mir-3686	NOT_PR
hsa-mir-3687	hsa-mir-3687	NOT_PR				hsa-mir-3687	hsa-mir-3687	NOT_PR				hsa-mir-3687	hsa-mir-3687	NOT_PR				hsa-mir-3687	hsa-mir-3687	0	2	NO
hsa-mir-3688	hsa-mir-3688-5p	NOT_PR				hsa-mir-3688	hsa-mir-3688-5p	NOT_PR				hsa-mir-3688	hsa-mir-3688-5p	NOT_PR				hsa-mir-3688	hsa-mir-3688-5p	NOT_PR
hsa-mir-3688	hsa-mir-3688-3p	0	12	NO		hsa-mir-3688	hsa-mir-3688-3p	NOT_PR				hsa-mir-3688	hsa-mir-3688-3p	NOT_PR				hsa-mir-3688	hsa-mir-3688-3p	0	27	NO
hsa-mir-3689a	hsa-mir-3689a-5p	NOT_PR				hsa-mir-3689a	hsa-mir-3689a-5p	NOT_PR				hsa-mir-3689a	hsa-mir-3689a-5p	NOT_PR				hsa-mir-3689a	hsa-mir-3689a-5p	NOT_PR
hsa-mir-3689a	hsa-mir-3689a-3p	NOT_PR				hsa-mir-3689a	hsa-mir-3689a-3p	NOT_PR				hsa-mir-3689a	hsa-mir-3689a-3p	NOT_PR				hsa-mir-3689a	hsa-mir-3689a-3p	NOT_PR
hsa-mir-3689b	hsa-mir-3689b-5p	NOT_PR				hsa-mir-3689b	hsa-mir-3689b-5p	NOT_PR				hsa-mir-3689b	hsa-mir-3689b-5p	NOT_PR				hsa-mir-3689b	hsa-mir-3689b-5p	NOT_PR
hsa-mir-3689b	hsa-mir-3689b-3p	NOT_PR				hsa-mir-3689b	hsa-mir-3689b-3p	NOT_PR				hsa-mir-3689b	hsa-mir-3689b-3p	NOT_PR				hsa-mir-3689b	hsa-mir-3689b-3p	NOT_PR
hsa-mir-3689c	hsa-mir-3689c	NOT_PR				hsa-mir-3689c	hsa-mir-3689c	NOT_PR				hsa-mir-3689c	hsa-mir-3689c	NOT_PR				hsa-mir-3689c	hsa-mir-3689c	NOT_PR
hsa-mir-3689d	hsa-mir-3689d	NOT_PR				hsa-mir-3689d	hsa-mir-3689d	NOT_PR				hsa-mir-3689d	hsa-mir-3689d	NOT_PR				hsa-mir-3689d	hsa-mir-3689d	NOT_PR
hsa-mir-3689e	hsa-mir-3689e	NOT_PR				hsa-mir-3689e	hsa-mir-3689e	NOT_PR				hsa-mir-3689e	hsa-mir-3689e	NOT_PR				hsa-mir-3689e	hsa-mir-3689e	NOT_PR
hsa-mir-3689f	hsa-mir-3689f	NOT_PR				hsa-mir-3689f	hsa-mir-3689f	NOT_PR				hsa-mir-3689f	hsa-mir-3689f	NOT_PR				hsa-mir-3689f	hsa-mir-3689f	NOT_PR
hsa-mir-369	hsa-mir-369-5p	0	10	NO		hsa-mir-369	hsa-mir-369-5p	0	1	NO		hsa-mir-369	hsa-mir-369-5p	0	1	NO		hsa-mir-369	hsa-mir-369-5p	3	11	NO
hsa-mir-369	hsa-mir-369-3p	197	197	YES		hsa-mir-369	hsa-mir-369-3p	150	150	YES		hsa-mir-369	hsa-mir-369-3p	7	102	NO		hsa-mir-369	hsa-mir-369-3p	35	35	YES
hsa-mir-3690	hsa-mir-3690	704	704	YES		hsa-mir-3690	hsa-mir-3690	482	482	YES		hsa-mir-3690	hsa-mir-3690	51	51	YES		hsa-mir-3690	hsa-mir-3690	471	471	YES
hsa-mir-3691	hsa-mir-3691-5p	0	8	NO		hsa-mir-3691	hsa-mir-3691-5p	0	14	NO		hsa-mir-3691	hsa-mir-3691-5p	0	13	NO		hsa-mir-3691	hsa-mir-3691-5p	0	8	NO
hsa-mir-3691	hsa-mir-3691-3p	NOT_PR				hsa-mir-3691	hsa-mir-3691-3p	NOT_PR				hsa-mir-3691	hsa-mir-3691-3p	NOT_PR				hsa-mir-3691	hsa-mir-3691-3p	NOT_PR
hsa-mir-3692	hsa-mir-3692-5p	NOT_PR				hsa-mir-3692	hsa-mir-3692-5p	NOT_PR				hsa-mir-3692	hsa-mir-3692-5p	0	5	NO		hsa-mir-3692	hsa-mir-3692-5p	NOT_PR
hsa-mir-3692	hsa-mir-3692-3p	NOT_PR				hsa-mir-3692	hsa-mir-3692-3p	NOT_PR				hsa-mir-3692	hsa-mir-3692-3p	NOT_PR				hsa-mir-3692	hsa-mir-3692-3p	NOT_PR
hsa-mir-370	hsa-mir-370	26	185	NO		hsa-mir-370	hsa-mir-370	14	260	NO		hsa-mir-370	hsa-mir-370	0	14	NO		hsa-mir-370	hsa-mir-370	17	84	NO
hsa-mir-3713	hsa-mir-3713	NOT_PR				hsa-mir-3713	hsa-mir-3713	NOT_PR				hsa-mir-3713	hsa-mir-3713	NOT_PR				hsa-mir-3713	hsa-mir-3713	NOT_PR
hsa-mir-3714	hsa-mir-3714	NOT_PR				hsa-mir-3714	hsa-mir-3714	NOT_PR				hsa-mir-3714	hsa-mir-3714	NOT_PR				hsa-mir-3714	hsa-mir-3714	NOT_PR
hsa-mir-371a	hsa-mir-371a-5p	0	2	NO		hsa-mir-371a	hsa-mir-371a-5p	NOT_PR				hsa-mir-371a	hsa-mir-371a-5p	NOT_PR				hsa-mir-371a	hsa-mir-371a-5p	NOT_PR
hsa-mir-371a	hsa-mir-371a-3p	0	5	NO		hsa-mir-371a	hsa-mir-371a-3p	0	3	NO		hsa-mir-371a	hsa-mir-371a-3p	NOT_PR				hsa-mir-371a	hsa-mir-371a-3p	NOT_PR
hsa-mir-371b	hsa-mir-371b-5p	72	72	YES		hsa-mir-371b	hsa-mir-371b-5p	21	21	YES		hsa-mir-371b	hsa-mir-371b-5p	4	22	NO		hsa-mir-371b	hsa-mir-371b-5p	10	21	NO
hsa-mir-371b	hsa-mir-371b-3p	1	3	NO		hsa-mir-371b	hsa-mir-371b-3p	1	1	YES		hsa-mir-371b	hsa-mir-371b-3p	NOT_PR				hsa-mir-371b	hsa-mir-371b-3p	NOT_PR
hsa-mir-372	hsa-mir-372	NOT_PR				hsa-mir-372	hsa-mir-372	NOT_PR				hsa-mir-372	hsa-mir-372	0	2	NO		hsa-mir-372	hsa-mir-372	NOT_PR
hsa-mir-373	hsa-mir-373-5p	NOT_PR				hsa-mir-373	hsa-mir-373-5p	NOT_PR				hsa-mir-373	hsa-mir-373-5p	NOT_PR				hsa-mir-373	hsa-mir-373-5p	NOT_PR
hsa-mir-373	hsa-mir-373-3p	NOT_PR				hsa-mir-373	hsa-mir-373-3p	NOT_PR				hsa-mir-373	hsa-mir-373-3p	NOT_PR				hsa-mir-373	hsa-mir-373-3p	1	5	NO
hsa-mir-374a	hsa-mir-374a-5p	149	241	NO		hsa-mir-374a	hsa-mir-374a-5p	98	223	NO		hsa-mir-374a	hsa-mir-374a-5p	102	233	NO		hsa-mir-374a	hsa-mir-374a-5p	101	238	NO
hsa-mir-374a	hsa-mir-374a-3p	456	456	YES		hsa-mir-374a	hsa-mir-374a-3p	336	336	YES		hsa-mir-374a	hsa-mir-374a-3p	452	452	YES		hsa-mir-374a	hsa-mir-374a-3p	364	364	YES
hsa-mir-374b	hsa-mir-374b-5p	1070	1070	YES		hsa-mir-374b	hsa-mir-374b-5p	939	939	YES		hsa-mir-374b	hsa-mir-374b-5p	927	927	YES		hsa-mir-374b	hsa-mir-374b-5p	1085	1085	YES
hsa-mir-374b	hsa-mir-374b-3p	48	48	YES		hsa-mir-374b	hsa-mir-374b-3p	13	13	YES		hsa-mir-374b	hsa-mir-374b-3p	19	19	YES		hsa-mir-374b	hsa-mir-374b-3p	13	14	NO
hsa-mir-374c	hsa-mir-374c-5p	0	8	NO		hsa-mir-374c	hsa-mir-374c-5p	NOT_PR				hsa-mir-374c	hsa-mir-374c-5p	0	5	NO		hsa-mir-374c	hsa-mir-374c-5p	0	4	NO
hsa-mir-374c	hsa-mir-374c-3p	0	235	NO		hsa-mir-374c	hsa-mir-374c-3p	0	176	NO		hsa-mir-374c	hsa-mir-374c-3p	0	179	NO		hsa-mir-374c	hsa-mir-374c-3p	0	173	NO
hsa-mir-375	hsa-mir-375	8	8	YES		hsa-mir-375	hsa-mir-375	0	20	NO		hsa-mir-375	hsa-mir-375	9	9	YES		hsa-mir-375	hsa-mir-375	4	4	YES
hsa-mir-376a	hsa-mir-376a-2-5p	NOT_PR				hsa-mir-376a	hsa-mir-376a-2-5p	NOT_PR				hsa-mir-376a	hsa-mir-376a-2-5p	NOT_PR				hsa-mir-376a	hsa-mir-376a-2-5p	NOT_PR
hsa-mir-376a	hsa-mir-376a-5p	NOT_PR				hsa-mir-376a	hsa-mir-376a-5p	NOT_PR				hsa-mir-376a	hsa-mir-376a-5p	NOT_PR				hsa-mir-376a	hsa-mir-376a-5p	NOT_PR
hsa-mir-376a	hsa-mir-376a-3p	2	18	NO		hsa-mir-376a	hsa-mir-376a-3p	3	3	YES		hsa-mir-376a	hsa-mir-376a-3p	NOT_PR				hsa-mir-376a	hsa-mir-376a-3p	2	38	NO
hsa-mir-376b	hsa-mir-376b-5p	NOT_PR				hsa-mir-376b	hsa-mir-376b-5p	NOT_PR				hsa-mir-376b	hsa-mir-376b-5p	NOT_PR				hsa-mir-376b	hsa-mir-376b-5p	NOT_PR
hsa-mir-376b	hsa-mir-376b-3p	5	8	NO		hsa-mir-376b	hsa-mir-376b-3p	NOT_PR				hsa-mir-376b	hsa-mir-376b-3p	NOT_PR				hsa-mir-376b	hsa-mir-376b-3p	1	2	NO
hsa-mir-376c	hsa-mir-376c-5p	NOT_PR				hsa-mir-376c	hsa-mir-376c-5p	NOT_PR				hsa-mir-376c	hsa-mir-376c-5p	NOT_PR				hsa-mir-376c	hsa-mir-376c-5p	NOT_PR
hsa-mir-376c	hsa-mir-376c-3p	35	35	YES		hsa-mir-376c	hsa-mir-376c-3p	8	8	YES		hsa-mir-376c	hsa-mir-376c-3p	1	1	YES		hsa-mir-376c	hsa-mir-376c-3p	26	26	YES
hsa-mir-377	hsa-mir-377-5p	5	5	YES		hsa-mir-377	hsa-mir-377-5p	2	2	YES		hsa-mir-377	hsa-mir-377-5p	NOT_PR				hsa-mir-377	hsa-mir-377-5p	1	12	NO
hsa-mir-377	hsa-mir-377-3p	7	7	YES		hsa-mir-377	hsa-mir-377-3p	0	2	NO		hsa-mir-377	hsa-mir-377-3p	NOT_PR				hsa-mir-377	hsa-mir-377-3p	NOT_PR
hsa-mir-378a	hsa-mir-378a-5p	1	3	NO		hsa-mir-378a	hsa-mir-378a-5p	8	8	YES		hsa-mir-378a	hsa-mir-378a-5p	11	11	YES		hsa-mir-378a	hsa-mir-378a-5p	7	7	YES
hsa-mir-378a	hsa-mir-378a-3p	6241	11217	NO		hsa-mir-378a	hsa-mir-378a-3p	5071	11878	NO		hsa-mir-378a	hsa-mir-378a-3p	4364	10157	NO		hsa-mir-378a	hsa-mir-378a-3p	7166	23928	NO
hsa-mir-378b	hsa-mir-378b	0	7	NO		hsa-mir-378b	hsa-mir-378b	0	12	NO		hsa-mir-378b	hsa-mir-378b	0	5	NO		hsa-mir-378b	hsa-mir-378b	0	13	NO
hsa-mir-378c	hsa-mir-378c	0	257	NO		hsa-mir-378c	hsa-mir-378c	0	739	NO		hsa-mir-378c	hsa-mir-378c	0	800	NO		hsa-mir-378c	hsa-mir-378c	0	362	NO
hsa-mir-378d	hsa-mir-378d	50	357	NO		hsa-mir-378d	hsa-mir-378d	68	1023	NO		hsa-mir-378d	hsa-mir-378d	25	108	NO		hsa-mir-378d	hsa-mir-378d	25	246	NO
hsa-mir-378e	hsa-mir-378e	0	4	NO		hsa-mir-378e	hsa-mir-378e	0	4	NO		hsa-mir-378e	hsa-mir-378e	NOT_PR				hsa-mir-378e	hsa-mir-378e	0	3	NO
hsa-mir-378f	hsa-mir-378f	1	16	NO		hsa-mir-378f	hsa-mir-378f	1	14	NO		hsa-mir-378f	hsa-mir-378f	0	13	NO		hsa-mir-378f	hsa-mir-378f	0	34	NO
hsa-mir-378g	hsa-mir-378g	2	32	NO		hsa-mir-378g	hsa-mir-378g	0	38	NO		hsa-mir-378g	hsa-mir-378g	0	14	NO		hsa-mir-378g	hsa-mir-378g	2	36	NO
hsa-mir-378h	hsa-mir-378h	NOT_PR				hsa-mir-378h	hsa-mir-378h	NOT_PR				hsa-mir-378h	hsa-mir-378h	NOT_PR				hsa-mir-378h	hsa-mir-378h	NOT_PR
hsa-mir-378i	hsa-mir-378i	0	8	NO		hsa-mir-378i	hsa-mir-378i	0	3	NO		hsa-mir-378i	hsa-mir-378i	0	4	NO		hsa-mir-378i	hsa-mir-378i	0	14	NO
hsa-mir-378j	hsa-mir-378j	NOT_PR				hsa-mir-378j	hsa-mir-378j	NOT_PR				hsa-mir-378j	hsa-mir-378j	NOT_PR				hsa-mir-378j	hsa-mir-378j	NOT_PR
hsa-mir-379	hsa-mir-379-5p	62	62	YES		hsa-mir-379	hsa-mir-379-5p	30	30	YES		hsa-mir-379	hsa-mir-379-5p	4	5	NO		hsa-mir-379	hsa-mir-379-5p	35	35	YES
hsa-mir-379	hsa-mir-379-3p	NOT_PR				hsa-mir-379	hsa-mir-379-3p	1	3	NO		hsa-mir-379	hsa-mir-379-3p	NOT_PR				hsa-mir-379	hsa-mir-379-3p	0	1	NO
hsa-mir-380	hsa-mir-380-5p	NOT_PR				hsa-mir-380	hsa-mir-380-5p	NOT_PR				hsa-mir-380	hsa-mir-380-5p	NOT_PR				hsa-mir-380	hsa-mir-380-5p	NOT_PR
hsa-mir-380	hsa-mir-380-3p	NOT_PR				hsa-mir-380	hsa-mir-380-3p	NOT_PR				hsa-mir-380	hsa-mir-380-3p	NOT_PR				hsa-mir-380	hsa-mir-380-3p	0	7	NO
hsa-mir-381	hsa-mir-381-5p	3	5	NO		hsa-mir-381	hsa-mir-381-5p	NOT_PR				hsa-mir-381	hsa-mir-381-5p	1	2	NO		hsa-mir-381	hsa-mir-381-5p	NOT_PR
hsa-mir-381	hsa-mir-381-3p	1	21	NO		hsa-mir-381	hsa-mir-381-3p	4	12	NO		hsa-mir-381	hsa-mir-381-3p	NOT_PR				hsa-mir-381	hsa-mir-381-3p	5	66	NO
hsa-mir-382	hsa-mir-382-5p	646	646	YES		hsa-mir-382	hsa-mir-382-5p	683	683	YES		hsa-mir-382	hsa-mir-382-5p	41	41	YES		hsa-mir-382	hsa-mir-382-5p	388	388	YES
hsa-mir-382	hsa-mir-382-3p	31	39	NO		hsa-mir-382	hsa-mir-382-3p	11	11	YES		hsa-mir-382	hsa-mir-382-3p	0	2	NO		hsa-mir-382	hsa-mir-382-3p	25	25	YES
hsa-mir-383	hsa-mir-383	NOT_PR				hsa-mir-383	hsa-mir-383	NOT_PR				hsa-mir-383	hsa-mir-383	NOT_PR				hsa-mir-383	hsa-mir-383	0	39	NO
hsa-mir-384	hsa-mir-384	NOT_PR				hsa-mir-384	hsa-mir-384	NOT_PR				hsa-mir-384	hsa-mir-384	NOT_PR				hsa-mir-384	hsa-mir-384	NOT_PR
hsa-mir-3907	hsa-mir-3907	NOT_PR				hsa-mir-3907	hsa-mir-3907	NOT_PR				hsa-mir-3907	hsa-mir-3907	NOT_PR				hsa-mir-3907	hsa-mir-3907	NOT_PR
hsa-mir-3908	hsa-mir-3908	NOT_PR				hsa-mir-3908	hsa-mir-3908	NOT_PR				hsa-mir-3908	hsa-mir-3908	NOT_PR				hsa-mir-3908	hsa-mir-3908	NOT_PR
hsa-mir-3909	hsa-mir-3909	9	11	NO		hsa-mir-3909	hsa-mir-3909	20	20	YES		hsa-mir-3909	hsa-mir-3909	12	12	YES		hsa-mir-3909	hsa-mir-3909	8	30	NO
hsa-mir-3910	hsa-mir-3910	7	23	NO		hsa-mir-3910	hsa-mir-3910	NOT_PR				hsa-mir-3910	hsa-mir-3910	NOT_PR				hsa-mir-3910	hsa-mir-3910	NOT_PR
hsa-mir-3911	hsa-mir-3911	3	10	NO		hsa-mir-3911	hsa-mir-3911	6	15	NO		hsa-mir-3911	hsa-mir-3911	1	3	NO		hsa-mir-3911	hsa-mir-3911	1	13	NO
hsa-mir-3912	hsa-mir-3912	0	2	NO		hsa-mir-3912	hsa-mir-3912	0	3	NO		hsa-mir-3912	hsa-mir-3912	2	5	NO		hsa-mir-3912	hsa-mir-3912	1	1	YES
hsa-mir-3913	hsa-mir-3913-5p	6	6	YES		hsa-mir-3913	hsa-mir-3913-5p	5	5	YES		hsa-mir-3913	hsa-mir-3913-5p	2	6	NO		hsa-mir-3913	hsa-mir-3913-5p	0	16	NO
hsa-mir-3913	hsa-mir-3913-3p	NOT_PR				hsa-mir-3913	hsa-mir-3913-3p	NOT_PR				hsa-mir-3913	hsa-mir-3913-3p	NOT_PR				hsa-mir-3913	hsa-mir-3913-3p	NOT_PR
hsa-mir-3914	hsa-mir-3914	NOT_PR				hsa-mir-3914	hsa-mir-3914	NOT_PR				hsa-mir-3914	hsa-mir-3914	NOT_PR				hsa-mir-3914	hsa-mir-3914	NOT_PR
hsa-mir-3915	hsa-mir-3915	NOT_PR				hsa-mir-3915	hsa-mir-3915	NOT_PR				hsa-mir-3915	hsa-mir-3915	NOT_PR				hsa-mir-3915	hsa-mir-3915	NOT_PR
hsa-mir-3916	hsa-mir-3916	116	116	YES		hsa-mir-3916	hsa-mir-3916	9	9	YES		hsa-mir-3916	hsa-mir-3916	68	68	YES		hsa-mir-3916	hsa-mir-3916	50	50	YES
hsa-mir-3917	hsa-mir-3917	0	5	NO		hsa-mir-3917	hsa-mir-3917	0	2	NO		hsa-mir-3917	hsa-mir-3917	0	3	NO		hsa-mir-3917	hsa-mir-3917	NOT_PR
hsa-mir-3918	hsa-mir-3918	2	2	YES		hsa-mir-3918	hsa-mir-3918	0	3	NO		hsa-mir-3918	hsa-mir-3918	NOT_PR				hsa-mir-3918	hsa-mir-3918	5	5	YES
hsa-mir-3919	hsa-mir-3919	NOT_PR				hsa-mir-3919	hsa-mir-3919	NOT_PR				hsa-mir-3919	hsa-mir-3919	NOT_PR				hsa-mir-3919	hsa-mir-3919	NOT_PR
hsa-mir-3920	hsa-mir-3920	5	5	YES		hsa-mir-3920	hsa-mir-3920	NOT_PR				hsa-mir-3920	hsa-mir-3920	NOT_PR				hsa-mir-3920	hsa-mir-3920	NOT_PR
hsa-mir-3921	hsa-mir-3921	NOT_PR				hsa-mir-3921	hsa-mir-3921	NOT_PR				hsa-mir-3921	hsa-mir-3921	NOT_PR				hsa-mir-3921	hsa-mir-3921	NOT_PR
hsa-mir-3922	hsa-mir-3922-5p	NOT_PR				hsa-mir-3922	hsa-mir-3922-5p	NOT_PR				hsa-mir-3922	hsa-mir-3922-5p	0	3	NO		hsa-mir-3922	hsa-mir-3922-5p	0	4	NO
hsa-mir-3922	hsa-mir-3922-3p	NOT_PR				hsa-mir-3922	hsa-mir-3922-3p	NOT_PR				hsa-mir-3922	hsa-mir-3922-3p	NOT_PR				hsa-mir-3922	hsa-mir-3922-3p	NOT_PR
hsa-mir-3923	hsa-mir-3923	NOT_PR				hsa-mir-3923	hsa-mir-3923	NOT_PR				hsa-mir-3923	hsa-mir-3923	NOT_PR				hsa-mir-3923	hsa-mir-3923	NOT_PR
hsa-mir-3924	hsa-mir-3924	NOT_PR				hsa-mir-3924	hsa-mir-3924	NOT_PR				hsa-mir-3924	hsa-mir-3924	NOT_PR				hsa-mir-3924	hsa-mir-3924	NOT_PR
hsa-mir-3925	hsa-mir-3925-5p	0	2	NO		hsa-mir-3925	hsa-mir-3925-5p	NOT_PR				hsa-mir-3925	hsa-mir-3925-5p	1	1	YES		hsa-mir-3925	hsa-mir-3925-5p	NOT_PR
hsa-mir-3925	hsa-mir-3925-3p	NOT_PR				hsa-mir-3925	hsa-mir-3925-3p	NOT_PR				hsa-mir-3925	hsa-mir-3925-3p	NOT_PR				hsa-mir-3925	hsa-mir-3925-3p	NOT_PR
hsa-mir-3926	hsa-mir-3926	NOT_PR				hsa-mir-3926	hsa-mir-3926	NOT_PR				hsa-mir-3926	hsa-mir-3926	NOT_PR				hsa-mir-3926	hsa-mir-3926	NOT_PR
hsa-mir-3927	hsa-mir-3927-5p	NOT_PR				hsa-mir-3927	hsa-mir-3927-5p	NOT_PR				hsa-mir-3927	hsa-mir-3927-5p	NOT_PR				hsa-mir-3927	hsa-mir-3927-5p	NOT_PR
hsa-mir-3927	hsa-mir-3927-3p	NOT_PR				hsa-mir-3927	hsa-mir-3927-3p	NOT_PR				hsa-mir-3927	hsa-mir-3927-3p	NOT_PR				hsa-mir-3927	hsa-mir-3927-3p	NOT_PR
hsa-mir-3928	hsa-mir-3928	13	14	NO		hsa-mir-3928	hsa-mir-3928	15	19	NO		hsa-mir-3928	hsa-mir-3928	20	20	YES		hsa-mir-3928	hsa-mir-3928	19	19	YES
hsa-mir-3929	hsa-mir-3929	NOT_PR				hsa-mir-3929	hsa-mir-3929	NOT_PR				hsa-mir-3929	hsa-mir-3929	NOT_PR				hsa-mir-3929	hsa-mir-3929	NOT_PR
hsa-mir-3934	hsa-mir-3934-5p	13	28	NO		hsa-mir-3934	hsa-mir-3934-5p	18	27	NO		hsa-mir-3934	hsa-mir-3934-5p	9	22	NO		hsa-mir-3934	hsa-mir-3934-5p	12	125	NO
hsa-mir-3934	hsa-mir-3934-3p	NOT_PR				hsa-mir-3934	hsa-mir-3934-3p	0	3	NO		hsa-mir-3934	hsa-mir-3934-3p	NOT_PR				hsa-mir-3934	hsa-mir-3934-3p	NOT_PR
hsa-mir-3935	hsa-mir-3935	NOT_PR				hsa-mir-3935	hsa-mir-3935	NOT_PR				hsa-mir-3935	hsa-mir-3935	NOT_PR				hsa-mir-3935	hsa-mir-3935	NOT_PR
hsa-mir-3936	hsa-mir-3936	NOT_PR				hsa-mir-3936	hsa-mir-3936	NOT_PR				hsa-mir-3936	hsa-mir-3936	NOT_PR				hsa-mir-3936	hsa-mir-3936	NOT_PR
hsa-mir-3937	hsa-mir-3937	NOT_PR				hsa-mir-3937	hsa-mir-3937	NOT_PR				hsa-mir-3937	hsa-mir-3937	NOT_PR				hsa-mir-3937	hsa-mir-3937	NOT_PR
hsa-mir-3938	hsa-mir-3938	NOT_PR				hsa-mir-3938	hsa-mir-3938	NOT_PR				hsa-mir-3938	hsa-mir-3938	NOT_PR				hsa-mir-3938	hsa-mir-3938	NOT_PR
hsa-mir-3939	hsa-mir-3939	NOT_PR				hsa-mir-3939	hsa-mir-3939	1	1	YES		hsa-mir-3939	hsa-mir-3939	1	2	NO		hsa-mir-3939	hsa-mir-3939	0	3	NO
hsa-mir-3940	hsa-mir-3940-5p	NOT_PR				hsa-mir-3940	hsa-mir-3940-5p	NOT_PR				hsa-mir-3940	hsa-mir-3940-5p	NOT_PR				hsa-mir-3940	hsa-mir-3940-5p	NOT_PR
hsa-mir-3940	hsa-mir-3940-3p	NOT_PR				hsa-mir-3940	hsa-mir-3940-3p	0	4	NO		hsa-mir-3940	hsa-mir-3940-3p	1	2	NO		hsa-mir-3940	hsa-mir-3940-3p	4	4	YES
hsa-mir-3941	hsa-mir-3941	NOT_PR				hsa-mir-3941	hsa-mir-3941	NOT_PR				hsa-mir-3941	hsa-mir-3941	NOT_PR				hsa-mir-3941	hsa-mir-3941	NOT_PR
hsa-mir-3942	hsa-mir-3942-5p	NOT_PR				hsa-mir-3942	hsa-mir-3942-5p	0	1	NO		hsa-mir-3942	hsa-mir-3942-5p	0	4	NO		hsa-mir-3942	hsa-mir-3942-5p	0	7	NO
hsa-mir-3942	hsa-mir-3942-3p	NOT_PR				hsa-mir-3942	hsa-mir-3942-3p	NOT_PR				hsa-mir-3942	hsa-mir-3942-3p	NOT_PR				hsa-mir-3942	hsa-mir-3942-3p	NOT_PR
hsa-mir-3943	hsa-mir-3943	NOT_PR				hsa-mir-3943	hsa-mir-3943	NOT_PR				hsa-mir-3943	hsa-mir-3943	NOT_PR				hsa-mir-3943	hsa-mir-3943	NOT_PR
hsa-mir-3944	hsa-mir-3944-5p	NOT_PR				hsa-mir-3944	hsa-mir-3944-5p	1	2	NO		hsa-mir-3944	hsa-mir-3944-5p	NOT_PR				hsa-mir-3944	hsa-mir-3944-5p	1	4	NO
hsa-mir-3944	hsa-mir-3944-3p	0	7	NO		hsa-mir-3944	hsa-mir-3944-3p	1	1	YES		hsa-mir-3944	hsa-mir-3944-3p	0	6	NO		hsa-mir-3944	hsa-mir-3944-3p	NOT_PR
hsa-mir-3945	hsa-mir-3945	NOT_PR				hsa-mir-3945	hsa-mir-3945	NOT_PR				hsa-mir-3945	hsa-mir-3945	0	12	NO		hsa-mir-3945	hsa-mir-3945	0	86	NO
hsa-mir-3960	hsa-mir-3960	NOT_PR				hsa-mir-3960	hsa-mir-3960	NOT_PR				hsa-mir-3960	hsa-mir-3960	NOT_PR				hsa-mir-3960	hsa-mir-3960	NOT_PR
hsa-mir-3972	hsa-mir-3972	NOT_PR				hsa-mir-3972	hsa-mir-3972	NOT_PR				hsa-mir-3972	hsa-mir-3972	NOT_PR				hsa-mir-3972	hsa-mir-3972	NOT_PR
hsa-mir-3973	hsa-mir-3973	NOT_PR				hsa-mir-3973	hsa-mir-3973	NOT_PR				hsa-mir-3973	hsa-mir-3973	NOT_PR				hsa-mir-3973	hsa-mir-3973	NOT_PR
hsa-mir-3974	hsa-mir-3974	NOT_PR				hsa-mir-3974	hsa-mir-3974	NOT_PR				hsa-mir-3974	hsa-mir-3974	NOT_PR				hsa-mir-3974	hsa-mir-3974	NOT_PR
hsa-mir-3975	hsa-mir-3975	NOT_PR				hsa-mir-3975	hsa-mir-3975	NOT_PR				hsa-mir-3975	hsa-mir-3975	NOT_PR				hsa-mir-3975	hsa-mir-3975	NOT_PR
hsa-mir-3976	hsa-mir-3976	NOT_PR				hsa-mir-3976	hsa-mir-3976	NOT_PR				hsa-mir-3976	hsa-mir-3976	NOT_PR				hsa-mir-3976	hsa-mir-3976	NOT_PR
hsa-mir-3977	hsa-mir-3977	NOT_PR				hsa-mir-3977	hsa-mir-3977	NOT_PR				hsa-mir-3977	hsa-mir-3977	NOT_PR				hsa-mir-3977	hsa-mir-3977	NOT_PR
hsa-mir-3978	hsa-mir-3978	NOT_PR				hsa-mir-3978	hsa-mir-3978	NOT_PR				hsa-mir-3978	hsa-mir-3978	NOT_PR				hsa-mir-3978	hsa-mir-3978	NOT_PR
hsa-mir-409	hsa-mir-409-5p	59	59	YES		hsa-mir-409	hsa-mir-409-5p	28	28	YES		hsa-mir-409	hsa-mir-409-5p	2	2	YES		hsa-mir-409	hsa-mir-409-5p	41	41	YES
hsa-mir-409	hsa-mir-409-3p	55	86	NO		hsa-mir-409	hsa-mir-409-3p	47	89	NO		hsa-mir-409	hsa-mir-409-3p	0	7	NO		hsa-mir-409	hsa-mir-409-3p	23	44	NO
hsa-mir-410	hsa-mir-410	175	175	YES		hsa-mir-410	hsa-mir-410	42	42	YES		hsa-mir-410	hsa-mir-410	8	8	YES		hsa-mir-410	hsa-mir-410	67	67	YES
hsa-mir-411	hsa-mir-411-5p	8	8	YES		hsa-mir-411	hsa-mir-411-5p	1	5	NO		hsa-mir-411	hsa-mir-411-5p	2	3	NO		hsa-mir-411	hsa-mir-411-5p	1	9	NO
hsa-mir-411	hsa-mir-411-3p	0	8	NO		hsa-mir-411	hsa-mir-411-3p	0	4	NO		hsa-mir-411	hsa-mir-411-3p	NOT_PR				hsa-mir-411	hsa-mir-411-3p	2	4	NO
hsa-mir-412	hsa-mir-412	NOT_PR				hsa-mir-412	hsa-mir-412	NOT_PR				hsa-mir-412	hsa-mir-412	NOT_PR				hsa-mir-412	hsa-mir-412	NOT_PR
hsa-mir-421	hsa-mir-421	57	184	NO		hsa-mir-421	hsa-mir-421	33	65	NO		hsa-mir-421	hsa-mir-421	42	49	NO		hsa-mir-421	hsa-mir-421	62	95	NO
hsa-mir-422a	hsa-mir-422a	NOT_PR				hsa-mir-422a	hsa-mir-422a	NOT_PR				hsa-mir-422a	hsa-mir-422a	NOT_PR				hsa-mir-422a	hsa-mir-422a	NOT_PR
hsa-mir-423	hsa-mir-423-5p	152535	152535	YES		hsa-mir-423	hsa-mir-423-5p	170155	170155	YES		hsa-mir-423	hsa-mir-423-5p	82542	82542	YES		hsa-mir-423	hsa-mir-423-5p	107586	107586	YES
hsa-mir-423	hsa-mir-423-3p	1966	1966	YES		hsa-mir-423	hsa-mir-423-3p	722	722	YES		hsa-mir-423	hsa-mir-423-3p	874	874	YES		hsa-mir-423	hsa-mir-423-3p	1586	1586	YES
hsa-mir-424	hsa-mir-424-5p	402	2151	NO		hsa-mir-424	hsa-mir-424-5p	144	630	NO		hsa-mir-424	hsa-mir-424-5p	2660	3358	NO		hsa-mir-424	hsa-mir-424-5p	478	815	NO
hsa-mir-424	hsa-mir-424-3p	205	205	YES		hsa-mir-424	hsa-mir-424-3p	166	166	YES		hsa-mir-424	hsa-mir-424-3p	386	386	YES		hsa-mir-424	hsa-mir-424-3p	236	236	YES
hsa-mir-425	hsa-mir-425-5p	890	890	YES		hsa-mir-425	hsa-mir-425-5p	378	378	YES		hsa-mir-425	hsa-mir-425-5p	952	952	YES		hsa-mir-425	hsa-mir-425-5p	532	532	YES
hsa-mir-425	hsa-mir-425-3p	59	519	NO		hsa-mir-425	hsa-mir-425-3p	50	457	NO		hsa-mir-425	hsa-mir-425-3p	121	583	NO		hsa-mir-425	hsa-mir-425-3p	92	324	NO
hsa-mir-4251	hsa-mir-4251	NOT_PR				hsa-mir-4251	hsa-mir-4251	NOT_PR				hsa-mir-4251	hsa-mir-4251	NOT_PR				hsa-mir-4251	hsa-mir-4251	NOT_PR
hsa-mir-4252	hsa-mir-4252	NOT_PR				hsa-mir-4252	hsa-mir-4252	NOT_PR				hsa-mir-4252	hsa-mir-4252	NOT_PR				hsa-mir-4252	hsa-mir-4252	NOT_PR
hsa-mir-4253	hsa-mir-4253	NOT_PR				hsa-mir-4253	hsa-mir-4253	NOT_PR				hsa-mir-4253	hsa-mir-4253	NOT_PR				hsa-mir-4253	hsa-mir-4253	NOT_PR
hsa-mir-4254	hsa-mir-4254	NOT_PR				hsa-mir-4254	hsa-mir-4254	NOT_PR				hsa-mir-4254	hsa-mir-4254	NOT_PR				hsa-mir-4254	hsa-mir-4254	NOT_PR
hsa-mir-4255	hsa-mir-4255	NOT_PR				hsa-mir-4255	hsa-mir-4255	NOT_PR				hsa-mir-4255	hsa-mir-4255	NOT_PR				hsa-mir-4255	hsa-mir-4255	NOT_PR
hsa-mir-4256	hsa-mir-4256	NOT_PR				hsa-mir-4256	hsa-mir-4256	NOT_PR				hsa-mir-4256	hsa-mir-4256	NOT_PR				hsa-mir-4256	hsa-mir-4256	NOT_PR
hsa-mir-4257	hsa-mir-4257	NOT_PR				hsa-mir-4257	hsa-mir-4257	NOT_PR				hsa-mir-4257	hsa-mir-4257	NOT_PR				hsa-mir-4257	hsa-mir-4257	NOT_PR
hsa-mir-4258	hsa-mir-4258	NOT_PR				hsa-mir-4258	hsa-mir-4258	NOT_PR				hsa-mir-4258	hsa-mir-4258	NOT_PR				hsa-mir-4258	hsa-mir-4258	NOT_PR
hsa-mir-4259	hsa-mir-4259	NOT_PR				hsa-mir-4259	hsa-mir-4259	NOT_PR				hsa-mir-4259	hsa-mir-4259	NOT_PR				hsa-mir-4259	hsa-mir-4259	NOT_PR
hsa-mir-4260	hsa-mir-4260	NOT_PR				hsa-mir-4260	hsa-mir-4260	NOT_PR				hsa-mir-4260	hsa-mir-4260	NOT_PR				hsa-mir-4260	hsa-mir-4260	NOT_PR
hsa-mir-4261	hsa-mir-4261	NOT_PR				hsa-mir-4261	hsa-mir-4261	NOT_PR				hsa-mir-4261	hsa-mir-4261	NOT_PR				hsa-mir-4261	hsa-mir-4261	NOT_PR
hsa-mir-4262	hsa-mir-4262	NOT_PR				hsa-mir-4262	hsa-mir-4262	NOT_PR				hsa-mir-4262	hsa-mir-4262	NOT_PR				hsa-mir-4262	hsa-mir-4262	NOT_PR
hsa-mir-4263	hsa-mir-4263	NOT_PR				hsa-mir-4263	hsa-mir-4263	NOT_PR				hsa-mir-4263	hsa-mir-4263	NOT_PR				hsa-mir-4263	hsa-mir-4263	NOT_PR
hsa-mir-4264	hsa-mir-4264	NOT_PR				hsa-mir-4264	hsa-mir-4264	NOT_PR				hsa-mir-4264	hsa-mir-4264	NOT_PR				hsa-mir-4264	hsa-mir-4264	NOT_PR
hsa-mir-4265	hsa-mir-4265	NOT_PR				hsa-mir-4265	hsa-mir-4265	NOT_PR				hsa-mir-4265	hsa-mir-4265	NOT_PR				hsa-mir-4265	hsa-mir-4265	NOT_PR
hsa-mir-4266	hsa-mir-4266	NOT_PR				hsa-mir-4266	hsa-mir-4266	NOT_PR				hsa-mir-4266	hsa-mir-4266	NOT_PR				hsa-mir-4266	hsa-mir-4266	NOT_PR
hsa-mir-4267	hsa-mir-4267	NOT_PR				hsa-mir-4267	hsa-mir-4267	NOT_PR				hsa-mir-4267	hsa-mir-4267	NOT_PR				hsa-mir-4267	hsa-mir-4267	NOT_PR
hsa-mir-4268	hsa-mir-4268	NOT_PR				hsa-mir-4268	hsa-mir-4268	NOT_PR				hsa-mir-4268	hsa-mir-4268	NOT_PR				hsa-mir-4268	hsa-mir-4268	NOT_PR
hsa-mir-4269	hsa-mir-4269	NOT_PR				hsa-mir-4269	hsa-mir-4269	NOT_PR				hsa-mir-4269	hsa-mir-4269	NOT_PR				hsa-mir-4269	hsa-mir-4269	NOT_PR
hsa-mir-4270	hsa-mir-4270	NOT_PR				hsa-mir-4270	hsa-mir-4270	NOT_PR				hsa-mir-4270	hsa-mir-4270	NOT_PR				hsa-mir-4270	hsa-mir-4270	NOT_PR
hsa-mir-4271	hsa-mir-4271	NOT_PR				hsa-mir-4271	hsa-mir-4271	NOT_PR				hsa-mir-4271	hsa-mir-4271	NOT_PR				hsa-mir-4271	hsa-mir-4271	NOT_PR
hsa-mir-4272	hsa-mir-4272	NOT_PR				hsa-mir-4272	hsa-mir-4272	NOT_PR				hsa-mir-4272	hsa-mir-4272	NOT_PR				hsa-mir-4272	hsa-mir-4272	NOT_PR
hsa-mir-4273	hsa-mir-4273	NOT_PR				hsa-mir-4273	hsa-mir-4273	NOT_PR				hsa-mir-4273	hsa-mir-4273	NOT_PR				hsa-mir-4273	hsa-mir-4273	NOT_PR
hsa-mir-4274	hsa-mir-4274	NOT_PR				hsa-mir-4274	hsa-mir-4274	NOT_PR				hsa-mir-4274	hsa-mir-4274	NOT_PR				hsa-mir-4274	hsa-mir-4274	NOT_PR
hsa-mir-4275	hsa-mir-4275	NOT_PR				hsa-mir-4275	hsa-mir-4275	NOT_PR				hsa-mir-4275	hsa-mir-4275	NOT_PR				hsa-mir-4275	hsa-mir-4275	NOT_PR
hsa-mir-4276	hsa-mir-4276	NOT_PR				hsa-mir-4276	hsa-mir-4276	NOT_PR				hsa-mir-4276	hsa-mir-4276	NOT_PR				hsa-mir-4276	hsa-mir-4276	NOT_PR
hsa-mir-4277	hsa-mir-4277	NOT_PR				hsa-mir-4277	hsa-mir-4277	NOT_PR				hsa-mir-4277	hsa-mir-4277	NOT_PR				hsa-mir-4277	hsa-mir-4277	NOT_PR
hsa-mir-4278	hsa-mir-4278	NOT_PR				hsa-mir-4278	hsa-mir-4278	NOT_PR				hsa-mir-4278	hsa-mir-4278	NOT_PR				hsa-mir-4278	hsa-mir-4278	NOT_PR
hsa-mir-4279	hsa-mir-4279	NOT_PR				hsa-mir-4279	hsa-mir-4279	NOT_PR				hsa-mir-4279	hsa-mir-4279	NOT_PR				hsa-mir-4279	hsa-mir-4279	NOT_PR
hsa-mir-4280	hsa-mir-4280	NOT_PR				hsa-mir-4280	hsa-mir-4280	NOT_PR				hsa-mir-4280	hsa-mir-4280	NOT_PR				hsa-mir-4280	hsa-mir-4280	NOT_PR
hsa-mir-4281	hsa-mir-4281	NOT_PR				hsa-mir-4281	hsa-mir-4281	NOT_PR				hsa-mir-4281	hsa-mir-4281	NOT_PR				hsa-mir-4281	hsa-mir-4281	NOT_PR
hsa-mir-4282	hsa-mir-4282	NOT_PR				hsa-mir-4282	hsa-mir-4282	NOT_PR				hsa-mir-4282	hsa-mir-4282	NOT_PR				hsa-mir-4282	hsa-mir-4282	NOT_PR
hsa-mir-4283	hsa-mir-4283	NOT_PR				hsa-mir-4283	hsa-mir-4283	NOT_PR				hsa-mir-4283	hsa-mir-4283	NOT_PR				hsa-mir-4283	hsa-mir-4283	NOT_PR
hsa-mir-4284	hsa-mir-4284	NOT_PR				hsa-mir-4284	hsa-mir-4284	0	4	NO		hsa-mir-4284	hsa-mir-4284	0	5	NO		hsa-mir-4284	hsa-mir-4284	0	3	NO
hsa-mir-4285	hsa-mir-4285	NOT_PR				hsa-mir-4285	hsa-mir-4285	NOT_PR				hsa-mir-4285	hsa-mir-4285	NOT_PR				hsa-mir-4285	hsa-mir-4285	NOT_PR
hsa-mir-4286	hsa-mir-4286	0	93	NO		hsa-mir-4286	hsa-mir-4286	0	260	NO		hsa-mir-4286	hsa-mir-4286	22	1757	NO		hsa-mir-4286	hsa-mir-4286	8	726	NO
hsa-mir-4287	hsa-mir-4287	NOT_PR				hsa-mir-4287	hsa-mir-4287	NOT_PR				hsa-mir-4287	hsa-mir-4287	NOT_PR				hsa-mir-4287	hsa-mir-4287	NOT_PR
hsa-mir-4288	hsa-mir-4288	NOT_PR				hsa-mir-4288	hsa-mir-4288	NOT_PR				hsa-mir-4288	hsa-mir-4288	NOT_PR				hsa-mir-4288	hsa-mir-4288	NOT_PR
hsa-mir-4289	hsa-mir-4289	NOT_PR				hsa-mir-4289	hsa-mir-4289	NOT_PR				hsa-mir-4289	hsa-mir-4289	NOT_PR				hsa-mir-4289	hsa-mir-4289	NOT_PR
hsa-mir-429	hsa-mir-429	NOT_PR				hsa-mir-429	hsa-mir-429	NOT_PR				hsa-mir-429	hsa-mir-429	3	3	YES		hsa-mir-429	hsa-mir-429	2	4	NO
hsa-mir-4290	hsa-mir-4290	NOT_PR				hsa-mir-4290	hsa-mir-4290	NOT_PR				hsa-mir-4290	hsa-mir-4290	NOT_PR				hsa-mir-4290	hsa-mir-4290	NOT_PR
hsa-mir-4291	hsa-mir-4291	NOT_PR				hsa-mir-4291	hsa-mir-4291	NOT_PR				hsa-mir-4291	hsa-mir-4291	NOT_PR				hsa-mir-4291	hsa-mir-4291	NOT_PR
hsa-mir-4292	hsa-mir-4292	NOT_PR				hsa-mir-4292	hsa-mir-4292	NOT_PR				hsa-mir-4292	hsa-mir-4292	NOT_PR				hsa-mir-4292	hsa-mir-4292	NOT_PR
hsa-mir-4293	hsa-mir-4293	NOT_PR				hsa-mir-4293	hsa-mir-4293	NOT_PR				hsa-mir-4293	hsa-mir-4293	NOT_PR				hsa-mir-4293	hsa-mir-4293	NOT_PR
hsa-mir-4294	hsa-mir-4294	NOT_PR				hsa-mir-4294	hsa-mir-4294	NOT_PR				hsa-mir-4294	hsa-mir-4294	NOT_PR				hsa-mir-4294	hsa-mir-4294	NOT_PR
hsa-mir-4295	hsa-mir-4295	NOT_PR				hsa-mir-4295	hsa-mir-4295	NOT_PR				hsa-mir-4295	hsa-mir-4295	NOT_PR				hsa-mir-4295	hsa-mir-4295	NOT_PR
hsa-mir-4296	hsa-mir-4296	NOT_PR				hsa-mir-4296	hsa-mir-4296	NOT_PR				hsa-mir-4296	hsa-mir-4296	NOT_PR				hsa-mir-4296	hsa-mir-4296	NOT_PR
hsa-mir-4297	hsa-mir-4297	NOT_PR				hsa-mir-4297	hsa-mir-4297	NOT_PR				hsa-mir-4297	hsa-mir-4297	NOT_PR				hsa-mir-4297	hsa-mir-4297	NOT_PR
hsa-mir-4298	hsa-mir-4298	NOT_PR				hsa-mir-4298	hsa-mir-4298	NOT_PR				hsa-mir-4298	hsa-mir-4298	0	3	NO		hsa-mir-4298	hsa-mir-4298	NOT_PR
hsa-mir-4299	hsa-mir-4299	NOT_PR				hsa-mir-4299	hsa-mir-4299	NOT_PR				hsa-mir-4299	hsa-mir-4299	NOT_PR				hsa-mir-4299	hsa-mir-4299	NOT_PR
hsa-mir-4300	hsa-mir-4300	NOT_PR				hsa-mir-4300	hsa-mir-4300	NOT_PR				hsa-mir-4300	hsa-mir-4300	NOT_PR				hsa-mir-4300	hsa-mir-4300	NOT_PR
hsa-mir-4301	hsa-mir-4301	NOT_PR				hsa-mir-4301	hsa-mir-4301	NOT_PR				hsa-mir-4301	hsa-mir-4301	NOT_PR				hsa-mir-4301	hsa-mir-4301	NOT_PR
hsa-mir-4302	hsa-mir-4302	NOT_PR				hsa-mir-4302	hsa-mir-4302	NOT_PR				hsa-mir-4302	hsa-mir-4302	NOT_PR				hsa-mir-4302	hsa-mir-4302	NOT_PR
hsa-mir-4303	hsa-mir-4303	NOT_PR				hsa-mir-4303	hsa-mir-4303	NOT_PR				hsa-mir-4303	hsa-mir-4303	NOT_PR				hsa-mir-4303	hsa-mir-4303	NOT_PR
hsa-mir-4304	hsa-mir-4304	NOT_PR				hsa-mir-4304	hsa-mir-4304	NOT_PR				hsa-mir-4304	hsa-mir-4304	NOT_PR				hsa-mir-4304	hsa-mir-4304	NOT_PR
hsa-mir-4305	hsa-mir-4305	NOT_PR				hsa-mir-4305	hsa-mir-4305	NOT_PR				hsa-mir-4305	hsa-mir-4305	NOT_PR				hsa-mir-4305	hsa-mir-4305	NOT_PR
hsa-mir-4306	hsa-mir-4306	1	27	NO		hsa-mir-4306	hsa-mir-4306	0	6	NO		hsa-mir-4306	hsa-mir-4306	0	28	NO		hsa-mir-4306	hsa-mir-4306	0	248	NO
hsa-mir-4307	hsa-mir-4307	NOT_PR				hsa-mir-4307	hsa-mir-4307	NOT_PR				hsa-mir-4307	hsa-mir-4307	NOT_PR				hsa-mir-4307	hsa-mir-4307	NOT_PR
hsa-mir-4308	hsa-mir-4308	NOT_PR				hsa-mir-4308	hsa-mir-4308	NOT_PR				hsa-mir-4308	hsa-mir-4308	NOT_PR				hsa-mir-4308	hsa-mir-4308	NOT_PR
hsa-mir-4309	hsa-mir-4309	NOT_PR				hsa-mir-4309	hsa-mir-4309	NOT_PR				hsa-mir-4309	hsa-mir-4309	NOT_PR				hsa-mir-4309	hsa-mir-4309	NOT_PR
hsa-mir-431	hsa-mir-431-5p	37	37	YES		hsa-mir-431	hsa-mir-431-5p	30	30	YES		hsa-mir-431	hsa-mir-431-5p	2	2	YES		hsa-mir-431	hsa-mir-431-5p	18	18	YES
hsa-mir-431	hsa-mir-431-3p	1	6	NO		hsa-mir-431	hsa-mir-431-3p	0	5	NO		hsa-mir-431	hsa-mir-431-3p	NOT_PR				hsa-mir-431	hsa-mir-431-3p	0	3	NO
hsa-mir-4310	hsa-mir-4310	NOT_PR				hsa-mir-4310	hsa-mir-4310	NOT_PR				hsa-mir-4310	hsa-mir-4310	NOT_PR				hsa-mir-4310	hsa-mir-4310	NOT_PR
hsa-mir-4311	hsa-mir-4311	NOT_PR				hsa-mir-4311	hsa-mir-4311	NOT_PR				hsa-mir-4311	hsa-mir-4311	NOT_PR				hsa-mir-4311	hsa-mir-4311	NOT_PR
hsa-mir-4312	hsa-mir-4312	NOT_PR				hsa-mir-4312	hsa-mir-4312	NOT_PR				hsa-mir-4312	hsa-mir-4312	NOT_PR				hsa-mir-4312	hsa-mir-4312	NOT_PR
hsa-mir-4313	hsa-mir-4313	NOT_PR				hsa-mir-4313	hsa-mir-4313	NOT_PR				hsa-mir-4313	hsa-mir-4313	NOT_PR				hsa-mir-4313	hsa-mir-4313	NOT_PR
hsa-mir-4314	hsa-mir-4314	NOT_PR				hsa-mir-4314	hsa-mir-4314	NOT_PR				hsa-mir-4314	hsa-mir-4314	NOT_PR				hsa-mir-4314	hsa-mir-4314	NOT_PR
hsa-mir-4315	hsa-mir-4315	NOT_PR				hsa-mir-4315	hsa-mir-4315	NOT_PR				hsa-mir-4315	hsa-mir-4315	NOT_PR				hsa-mir-4315	hsa-mir-4315	NOT_PR
hsa-mir-4316	hsa-mir-4316	NOT_PR				hsa-mir-4316	hsa-mir-4316	NOT_PR				hsa-mir-4316	hsa-mir-4316	NOT_PR				hsa-mir-4316	hsa-mir-4316	NOT_PR
hsa-mir-4317	hsa-mir-4317	NOT_PR				hsa-mir-4317	hsa-mir-4317	NOT_PR				hsa-mir-4317	hsa-mir-4317	NOT_PR				hsa-mir-4317	hsa-mir-4317	NOT_PR
hsa-mir-4318	hsa-mir-4318	NOT_PR				hsa-mir-4318	hsa-mir-4318	NOT_PR				hsa-mir-4318	hsa-mir-4318	NOT_PR				hsa-mir-4318	hsa-mir-4318	NOT_PR
hsa-mir-4319	hsa-mir-4319	NOT_PR				hsa-mir-4319	hsa-mir-4319	NOT_PR				hsa-mir-4319	hsa-mir-4319	NOT_PR				hsa-mir-4319	hsa-mir-4319	NOT_PR
hsa-mir-432	hsa-mir-432-5p	271	544	NO		hsa-mir-432	hsa-mir-432-5p	554	901	NO		hsa-mir-432	hsa-mir-432-5p	6	25	NO		hsa-mir-432	hsa-mir-432-5p	192	326	NO
hsa-mir-432	hsa-mir-432-3p	NOT_PR				hsa-mir-432	hsa-mir-432-3p	NOT_PR				hsa-mir-432	hsa-mir-432-3p	NOT_PR				hsa-mir-432	hsa-mir-432-3p	NOT_PR
hsa-mir-4320	hsa-mir-4320	NOT_PR				hsa-mir-4320	hsa-mir-4320	NOT_PR				hsa-mir-4320	hsa-mir-4320	NOT_PR				hsa-mir-4320	hsa-mir-4320	NOT_PR
hsa-mir-4321	hsa-mir-4321	NOT_PR				hsa-mir-4321	hsa-mir-4321	NOT_PR				hsa-mir-4321	hsa-mir-4321	NOT_PR				hsa-mir-4321	hsa-mir-4321	NOT_PR
hsa-mir-4322	hsa-mir-4322	NOT_PR				hsa-mir-4322	hsa-mir-4322	NOT_PR				hsa-mir-4322	hsa-mir-4322	NOT_PR				hsa-mir-4322	hsa-mir-4322	NOT_PR
hsa-mir-4323	hsa-mir-4323	NOT_PR				hsa-mir-4323	hsa-mir-4323	NOT_PR				hsa-mir-4323	hsa-mir-4323	NOT_PR				hsa-mir-4323	hsa-mir-4323	NOT_PR
hsa-mir-4324	hsa-mir-4324	NOT_PR				hsa-mir-4324	hsa-mir-4324	NOT_PR				hsa-mir-4324	hsa-mir-4324	NOT_PR				hsa-mir-4324	hsa-mir-4324	NOT_PR
hsa-mir-4325	hsa-mir-4325	NOT_PR				hsa-mir-4325	hsa-mir-4325	NOT_PR				hsa-mir-4325	hsa-mir-4325	NOT_PR				hsa-mir-4325	hsa-mir-4325	NOT_PR
hsa-mir-4326	hsa-mir-4326	0	7	NO		hsa-mir-4326	hsa-mir-4326	NOT_PR				hsa-mir-4326	hsa-mir-4326	0	13	NO		hsa-mir-4326	hsa-mir-4326	0	24	NO
hsa-mir-4327	hsa-mir-4327	NOT_PR				hsa-mir-4327	hsa-mir-4327	NOT_PR				hsa-mir-4327	hsa-mir-4327	NOT_PR				hsa-mir-4327	hsa-mir-4327	NOT_PR
hsa-mir-4328	hsa-mir-4328	NOT_PR				hsa-mir-4328	hsa-mir-4328	NOT_PR				hsa-mir-4328	hsa-mir-4328	NOT_PR				hsa-mir-4328	hsa-mir-4328	NOT_PR
hsa-mir-4329	hsa-mir-4329	NOT_PR				hsa-mir-4329	hsa-mir-4329	NOT_PR				hsa-mir-4329	hsa-mir-4329	NOT_PR				hsa-mir-4329	hsa-mir-4329	NOT_PR
hsa-mir-433	hsa-mir-433	310	310	YES		hsa-mir-433	hsa-mir-433	437	437	YES		hsa-mir-433	hsa-mir-433	25	25	YES		hsa-mir-433	hsa-mir-433	216	216	YES
hsa-mir-4330	hsa-mir-4330	NOT_PR				hsa-mir-4330	hsa-mir-4330	NOT_PR				hsa-mir-4330	hsa-mir-4330	NOT_PR				hsa-mir-4330	hsa-mir-4330	NOT_PR
hsa-mir-4417	hsa-mir-4417	NOT_PR				hsa-mir-4417	hsa-mir-4417	NOT_PR				hsa-mir-4417	hsa-mir-4417	NOT_PR				hsa-mir-4417	hsa-mir-4417	NOT_PR
hsa-mir-4418	hsa-mir-4418	NOT_PR				hsa-mir-4418	hsa-mir-4418	NOT_PR				hsa-mir-4418	hsa-mir-4418	NOT_PR				hsa-mir-4418	hsa-mir-4418	NOT_PR
hsa-mir-4419a	hsa-mir-4419a	NOT_PR				hsa-mir-4419a	hsa-mir-4419a	NOT_PR				hsa-mir-4419a	hsa-mir-4419a	NOT_PR				hsa-mir-4419a	hsa-mir-4419a	NOT_PR
hsa-mir-4419b	hsa-mir-4419b	NOT_PR				hsa-mir-4419b	hsa-mir-4419b	NOT_PR				hsa-mir-4419b	hsa-mir-4419b	1	4	NO		hsa-mir-4419b	hsa-mir-4419b	4	19	NO
hsa-mir-4420	hsa-mir-4420	NOT_PR				hsa-mir-4420	hsa-mir-4420	NOT_PR				hsa-mir-4420	hsa-mir-4420	NOT_PR				hsa-mir-4420	hsa-mir-4420	NOT_PR
hsa-mir-4421	hsa-mir-4421	NOT_PR				hsa-mir-4421	hsa-mir-4421	1	4	NO		hsa-mir-4421	hsa-mir-4421	NOT_PR				hsa-mir-4421	hsa-mir-4421	NOT_PR
hsa-mir-4422	hsa-mir-4422	NOT_PR				hsa-mir-4422	hsa-mir-4422	0	3	NO		hsa-mir-4422	hsa-mir-4422	3	3	YES		hsa-mir-4422	hsa-mir-4422	8	8	YES
hsa-mir-4423	hsa-mir-4423-5p	NOT_PR				hsa-mir-4423	hsa-mir-4423-5p	NOT_PR				hsa-mir-4423	hsa-mir-4423-5p	NOT_PR				hsa-mir-4423	hsa-mir-4423-5p	NOT_PR
hsa-mir-4423	hsa-mir-4423-3p	NOT_PR				hsa-mir-4423	hsa-mir-4423-3p	NOT_PR				hsa-mir-4423	hsa-mir-4423-3p	NOT_PR				hsa-mir-4423	hsa-mir-4423-3p	0	28	NO
hsa-mir-4424	hsa-mir-4424	NOT_PR				hsa-mir-4424	hsa-mir-4424	NOT_PR				hsa-mir-4424	hsa-mir-4424	NOT_PR				hsa-mir-4424	hsa-mir-4424	NOT_PR
hsa-mir-4425	hsa-mir-4425	1	22	NO		hsa-mir-4425	hsa-mir-4425	4	12	NO		hsa-mir-4425	hsa-mir-4425	1	4	NO		hsa-mir-4425	hsa-mir-4425	4	8	NO
hsa-mir-4426	hsa-mir-4426	0	2	NO		hsa-mir-4426	hsa-mir-4426	0	1	NO		hsa-mir-4426	hsa-mir-4426	0	17	NO		hsa-mir-4426	hsa-mir-4426	0	23	NO
hsa-mir-4427	hsa-mir-4427	NOT_PR				hsa-mir-4427	hsa-mir-4427	NOT_PR				hsa-mir-4427	hsa-mir-4427	NOT_PR				hsa-mir-4427	hsa-mir-4427	NOT_PR
hsa-mir-4428	hsa-mir-4428	NOT_PR				hsa-mir-4428	hsa-mir-4428	NOT_PR				hsa-mir-4428	hsa-mir-4428	NOT_PR				hsa-mir-4428	hsa-mir-4428	NOT_PR
hsa-mir-4429	hsa-mir-4429	NOT_PR				hsa-mir-4429	hsa-mir-4429	NOT_PR				hsa-mir-4429	hsa-mir-4429	NOT_PR				hsa-mir-4429	hsa-mir-4429	NOT_PR
hsa-mir-4430	hsa-mir-4430	5	5	YES		hsa-mir-4430	hsa-mir-4430	9	9	YES		hsa-mir-4430	hsa-mir-4430	5	5	YES		hsa-mir-4430	hsa-mir-4430	7	7	YES
hsa-mir-4431	hsa-mir-4431	0	3	NO		hsa-mir-4431	hsa-mir-4431	NOT_PR				hsa-mir-4431	hsa-mir-4431	NOT_PR				hsa-mir-4431	hsa-mir-4431	NOT_PR
hsa-mir-4432	hsa-mir-4432	NOT_PR				hsa-mir-4432	hsa-mir-4432	NOT_PR				hsa-mir-4432	hsa-mir-4432	NOT_PR				hsa-mir-4432	hsa-mir-4432	NOT_PR
hsa-mir-4433	hsa-mir-4433-5p	205	2296	NO		hsa-mir-4433	hsa-mir-4433-5p	185	1914	NO		hsa-mir-4433	hsa-mir-4433-5p	19	316	NO		hsa-mir-4433	hsa-mir-4433-5p	150	1633	NO
hsa-mir-4433	hsa-mir-4433-3p	7	508	NO		hsa-mir-4433	hsa-mir-4433-3p	1	645	NO		hsa-mir-4433	hsa-mir-4433-3p	5	32	NO		hsa-mir-4433	hsa-mir-4433-3p	11	110	NO
hsa-mir-4434	hsa-mir-4434	NOT_PR				hsa-mir-4434	hsa-mir-4434	4	4	YES		hsa-mir-4434	hsa-mir-4434	1	2	NO		hsa-mir-4434	hsa-mir-4434	NOT_PR
hsa-mir-4435	hsa-mir-4435	14	14	YES		hsa-mir-4435	hsa-mir-4435	5	6	NO		hsa-mir-4435	hsa-mir-4435	2	5	NO		hsa-mir-4435	hsa-mir-4435	20	20	YES
hsa-mir-4436a	hsa-mir-4436a	NOT_PR				hsa-mir-4436a	hsa-mir-4436a	NOT_PR				hsa-mir-4436a	hsa-mir-4436a	1	4	NO		hsa-mir-4436a	hsa-mir-4436a	0	6	NO
hsa-mir-4436b	hsa-mir-4436b-5p	NOT_PR				hsa-mir-4436b	hsa-mir-4436b-5p	NOT_PR				hsa-mir-4436b	hsa-mir-4436b-5p	NOT_PR				hsa-mir-4436b	hsa-mir-4436b-5p	NOT_PR
hsa-mir-4436b	hsa-mir-4436b-3p	0	5	NO		hsa-mir-4436b	hsa-mir-4436b-3p	0	2	NO		hsa-mir-4436b	hsa-mir-4436b-3p	0	2	NO		hsa-mir-4436b	hsa-mir-4436b-3p	1	19	NO
hsa-mir-4437	hsa-mir-4437	2	2	YES		hsa-mir-4437	hsa-mir-4437	3	3	YES		hsa-mir-4437	hsa-mir-4437	2	2	YES		hsa-mir-4437	hsa-mir-4437	1	1	YES
hsa-mir-4438	hsa-mir-4438	NOT_PR				hsa-mir-4438	hsa-mir-4438	NOT_PR				hsa-mir-4438	hsa-mir-4438	NOT_PR				hsa-mir-4438	hsa-mir-4438	NOT_PR
hsa-mir-4439	hsa-mir-4439	NOT_PR				hsa-mir-4439	hsa-mir-4439	NOT_PR				hsa-mir-4439	hsa-mir-4439	NOT_PR				hsa-mir-4439	hsa-mir-4439	NOT_PR
hsa-mir-4440	hsa-mir-4440	0	3	NO		hsa-mir-4440	hsa-mir-4440	0	3	NO		hsa-mir-4440	hsa-mir-4440	2	2	YES		hsa-mir-4440	hsa-mir-4440	NOT_PR
hsa-mir-4441	hsa-mir-4441	NOT_PR				hsa-mir-4441	hsa-mir-4441	NOT_PR				hsa-mir-4441	hsa-mir-4441	NOT_PR				hsa-mir-4441	hsa-mir-4441	NOT_PR
hsa-mir-4442	hsa-mir-4442	1	3	NO		hsa-mir-4442	hsa-mir-4442	1	6	NO		hsa-mir-4442	hsa-mir-4442	1	4	NO		hsa-mir-4442	hsa-mir-4442	2	2	YES
hsa-mir-4443	hsa-mir-4443	136	1324	NO		hsa-mir-4443	hsa-mir-4443	906	11372	NO		hsa-mir-4443	hsa-mir-4443	2358	39240	NO		hsa-mir-4443	hsa-mir-4443	2087	11359	NO
hsa-mir-4444	hsa-mir-4444	0	30	NO		hsa-mir-4444	hsa-mir-4444	1	26	NO		hsa-mir-4444	hsa-mir-4444	0	15	NO		hsa-mir-4444	hsa-mir-4444	0	14	NO
hsa-mir-4445	hsa-mir-4445-5p	NOT_PR				hsa-mir-4445	hsa-mir-4445-5p	NOT_PR				hsa-mir-4445	hsa-mir-4445-5p	NOT_PR				hsa-mir-4445	hsa-mir-4445-5p	NOT_PR
hsa-mir-4445	hsa-mir-4445-3p	NOT_PR				hsa-mir-4445	hsa-mir-4445-3p	NOT_PR				hsa-mir-4445	hsa-mir-4445-3p	NOT_PR				hsa-mir-4445	hsa-mir-4445-3p	NOT_PR
hsa-mir-4446	hsa-mir-4446-5p	NOT_PR				hsa-mir-4446	hsa-mir-4446-5p	NOT_PR				hsa-mir-4446	hsa-mir-4446-5p	NOT_PR				hsa-mir-4446	hsa-mir-4446-5p	1	9	NO
hsa-mir-4446	hsa-mir-4446-3p	87	87	YES		hsa-mir-4446	hsa-mir-4446-3p	31	31	YES		hsa-mir-4446	hsa-mir-4446-3p	14	14	YES		hsa-mir-4446	hsa-mir-4446-3p	205	205	YES
hsa-mir-4447	hsa-mir-4447	NOT_PR				hsa-mir-4447	hsa-mir-4447	NOT_PR				hsa-mir-4447	hsa-mir-4447	NOT_PR				hsa-mir-4447	hsa-mir-4447	NOT_PR
hsa-mir-4448	hsa-mir-4448	0	417	NO		hsa-mir-4448	hsa-mir-4448	0	717	NO		hsa-mir-4448	hsa-mir-4448	0	478	NO		hsa-mir-4448	hsa-mir-4448	0	731	NO
hsa-mir-4449	hsa-mir-4449	0	2	NO		hsa-mir-4449	hsa-mir-4449	0	3	NO		hsa-mir-4449	hsa-mir-4449	0	4	NO		hsa-mir-4449	hsa-mir-4449	NOT_PR
hsa-mir-4450	hsa-mir-4450	NOT_PR				hsa-mir-4450	hsa-mir-4450	1	1	YES		hsa-mir-4450	hsa-mir-4450	NOT_PR				hsa-mir-4450	hsa-mir-4450	0	2	NO
hsa-mir-4451	hsa-mir-4451	0	20	NO		hsa-mir-4451	hsa-mir-4451	0	181	NO		hsa-mir-4451	hsa-mir-4451	2	418	NO		hsa-mir-4451	hsa-mir-4451	3	428	NO
hsa-mir-4452	hsa-mir-4452	NOT_PR				hsa-mir-4452	hsa-mir-4452	NOT_PR				hsa-mir-4452	hsa-mir-4452	NOT_PR				hsa-mir-4452	hsa-mir-4452	NOT_PR
hsa-mir-4453	hsa-mir-4453	NOT_PR				hsa-mir-4453	hsa-mir-4453	0	3	NO		hsa-mir-4453	hsa-mir-4453	0	3	NO		hsa-mir-4453	hsa-mir-4453	NOT_PR
hsa-mir-4454	hsa-mir-4454	4	165	NO		hsa-mir-4454	hsa-mir-4454	2	85	NO		hsa-mir-4454	hsa-mir-4454	16	222	NO		hsa-mir-4454	hsa-mir-4454	1	228	NO
hsa-mir-4455	hsa-mir-4455	NOT_PR				hsa-mir-4455	hsa-mir-4455	NOT_PR				hsa-mir-4455	hsa-mir-4455	NOT_PR				hsa-mir-4455	hsa-mir-4455	NOT_PR
hsa-mir-4456	hsa-mir-4456	NOT_PR				hsa-mir-4456	hsa-mir-4456	NOT_PR				hsa-mir-4456	hsa-mir-4456	NOT_PR				hsa-mir-4456	hsa-mir-4456	NOT_PR
hsa-mir-4457	hsa-mir-4457	NOT_PR				hsa-mir-4457	hsa-mir-4457	0	1	NO		hsa-mir-4457	hsa-mir-4457	2	2	YES		hsa-mir-4457	hsa-mir-4457	1	10	NO
hsa-mir-4458	hsa-mir-4458	0	30	NO		hsa-mir-4458	hsa-mir-4458	4	36	NO		hsa-mir-4458	hsa-mir-4458	0	35	NO		hsa-mir-4458	hsa-mir-4458	0	107	NO
hsa-mir-4459	hsa-mir-4459	2	8	NO		hsa-mir-4459	hsa-mir-4459	NOT_PR				hsa-mir-4459	hsa-mir-4459	0	10	NO		hsa-mir-4459	hsa-mir-4459	0	18	NO
hsa-mir-4460	hsa-mir-4460	NOT_PR				hsa-mir-4460	hsa-mir-4460	NOT_PR				hsa-mir-4460	hsa-mir-4460	NOT_PR				hsa-mir-4460	hsa-mir-4460	NOT_PR
hsa-mir-4461	hsa-mir-4461	NOT_PR				hsa-mir-4461	hsa-mir-4461	NOT_PR				hsa-mir-4461	hsa-mir-4461	NOT_PR				hsa-mir-4461	hsa-mir-4461	NOT_PR
hsa-mir-4462	hsa-mir-4462	NOT_PR				hsa-mir-4462	hsa-mir-4462	NOT_PR				hsa-mir-4462	hsa-mir-4462	NOT_PR				hsa-mir-4462	hsa-mir-4462	NOT_PR
hsa-mir-4463	hsa-mir-4463	NOT_PR				hsa-mir-4463	hsa-mir-4463	NOT_PR				hsa-mir-4463	hsa-mir-4463	NOT_PR				hsa-mir-4463	hsa-mir-4463	NOT_PR
hsa-mir-4464	hsa-mir-4464	NOT_PR				hsa-mir-4464	hsa-mir-4464	0	4	NO		hsa-mir-4464	hsa-mir-4464	NOT_PR				hsa-mir-4464	hsa-mir-4464	NOT_PR
hsa-mir-4465	hsa-mir-4465	NOT_PR				hsa-mir-4465	hsa-mir-4465	NOT_PR				hsa-mir-4465	hsa-mir-4465	NOT_PR				hsa-mir-4465	hsa-mir-4465	NOT_PR
hsa-mir-4466	hsa-mir-4466	0	6	NO		hsa-mir-4466	hsa-mir-4466	0	30	NO		hsa-mir-4466	hsa-mir-4466	0	13	NO		hsa-mir-4466	hsa-mir-4466	0	11	NO
hsa-mir-4467	hsa-mir-4467	NOT_PR				hsa-mir-4467	hsa-mir-4467	NOT_PR				hsa-mir-4467	hsa-mir-4467	1	2	NO		hsa-mir-4467	hsa-mir-4467	NOT_PR
hsa-mir-4468	hsa-mir-4468	NOT_PR				hsa-mir-4468	hsa-mir-4468	NOT_PR				hsa-mir-4468	hsa-mir-4468	NOT_PR				hsa-mir-4468	hsa-mir-4468	NOT_PR
hsa-mir-4469	hsa-mir-4469	6	6	YES		hsa-mir-4469	hsa-mir-4469	8	8	YES		hsa-mir-4469	hsa-mir-4469	1	3	NO		hsa-mir-4469	hsa-mir-4469	3	4	NO
hsa-mir-4470	hsa-mir-4470	9	12	NO		hsa-mir-4470	hsa-mir-4470	8	8	YES		hsa-mir-4470	hsa-mir-4470	0	3	NO		hsa-mir-4470	hsa-mir-4470	22	22	YES
hsa-mir-4471	hsa-mir-4471	NOT_PR				hsa-mir-4471	hsa-mir-4471	0	1	NO		hsa-mir-4471	hsa-mir-4471	NOT_PR				hsa-mir-4471	hsa-mir-4471	NOT_PR
hsa-mir-4472	hsa-mir-4472	NOT_PR				hsa-mir-4472	hsa-mir-4472	NOT_PR				hsa-mir-4472	hsa-mir-4472	NOT_PR				hsa-mir-4472	hsa-mir-4472	NOT_PR
hsa-mir-4473	hsa-mir-4473	2	2	YES		hsa-mir-4473	hsa-mir-4473	NOT_PR				hsa-mir-4473	hsa-mir-4473	NOT_PR				hsa-mir-4473	hsa-mir-4473	NOT_PR
hsa-mir-4474	hsa-mir-4474-5p	NOT_PR				hsa-mir-4474	hsa-mir-4474-5p	NOT_PR				hsa-mir-4474	hsa-mir-4474-5p	NOT_PR				hsa-mir-4474	hsa-mir-4474-5p	NOT_PR
hsa-mir-4474	hsa-mir-4474-3p	NOT_PR				hsa-mir-4474	hsa-mir-4474-3p	0	1	NO		hsa-mir-4474	hsa-mir-4474-3p	2	2	YES		hsa-mir-4474	hsa-mir-4474-3p	2	4	NO
hsa-mir-4475	hsa-mir-4475	NOT_PR				hsa-mir-4475	hsa-mir-4475	NOT_PR				hsa-mir-4475	hsa-mir-4475	NOT_PR				hsa-mir-4475	hsa-mir-4475	NOT_PR
hsa-mir-4476	hsa-mir-4476	0	5	NO		hsa-mir-4476	hsa-mir-4476	1	4	NO		hsa-mir-4476	hsa-mir-4476	0	2	NO		hsa-mir-4476	hsa-mir-4476	1	6	NO
hsa-mir-4477a	hsa-mir-4477a	NOT_PR				hsa-mir-4477a	hsa-mir-4477a	NOT_PR				hsa-mir-4477a	hsa-mir-4477a	NOT_PR				hsa-mir-4477a	hsa-mir-4477a	NOT_PR
hsa-mir-4477b	hsa-mir-4477b	0	11	NO		hsa-mir-4477b	hsa-mir-4477b	2	2	YES		hsa-mir-4477b	hsa-mir-4477b	0	4	NO		hsa-mir-4477b	hsa-mir-4477b	NOT_PR
hsa-mir-4478	hsa-mir-4478	0	4	NO		hsa-mir-4478	hsa-mir-4478	0	12	NO		hsa-mir-4478	hsa-mir-4478	0	7	NO		hsa-mir-4478	hsa-mir-4478	0	7	NO
hsa-mir-4479	hsa-mir-4479	0	1	NO		hsa-mir-4479	hsa-mir-4479	0	2	NO		hsa-mir-4479	hsa-mir-4479	0	2	NO		hsa-mir-4479	hsa-mir-4479	NOT_PR
hsa-mir-448	hsa-mir-448	0	4	NO		hsa-mir-448	hsa-mir-448	0	2	NO		hsa-mir-448	hsa-mir-448	3	3	YES		hsa-mir-448	hsa-mir-448	0	6	NO
hsa-mir-4480	hsa-mir-4480	NOT_PR				hsa-mir-4480	hsa-mir-4480	NOT_PR				hsa-mir-4480	hsa-mir-4480	NOT_PR				hsa-mir-4480	hsa-mir-4480	NOT_PR
hsa-mir-4481	hsa-mir-4481	NOT_PR				hsa-mir-4481	hsa-mir-4481	NOT_PR				hsa-mir-4481	hsa-mir-4481	NOT_PR				hsa-mir-4481	hsa-mir-4481	NOT_PR
hsa-mir-4482	hsa-mir-4482-5p	NOT_PR				hsa-mir-4482	hsa-mir-4482-5p	NOT_PR				hsa-mir-4482	hsa-mir-4482-5p	NOT_PR				hsa-mir-4482	hsa-mir-4482-5p	NOT_PR
hsa-mir-4482	hsa-mir-4482-3p	NOT_PR				hsa-mir-4482	hsa-mir-4482-3p	NOT_PR				hsa-mir-4482	hsa-mir-4482-3p	0	4	NO		hsa-mir-4482	hsa-mir-4482-3p	NOT_PR
hsa-mir-4483	hsa-mir-4483	NOT_PR				hsa-mir-4483	hsa-mir-4483	NOT_PR				hsa-mir-4483	hsa-mir-4483	NOT_PR				hsa-mir-4483	hsa-mir-4483	NOT_PR
hsa-mir-4484	hsa-mir-4484	NOT_PR				hsa-mir-4484	hsa-mir-4484	0	4	NO		hsa-mir-4484	hsa-mir-4484	0	12	NO		hsa-mir-4484	hsa-mir-4484	0	12	NO
hsa-mir-4485	hsa-mir-4485	NOT_PR				hsa-mir-4485	hsa-mir-4485	0	3	NO		hsa-mir-4485	hsa-mir-4485	0	10	NO		hsa-mir-4485	hsa-mir-4485	NOT_PR
hsa-mir-4486	hsa-mir-4486	1	12	NO		hsa-mir-4486	hsa-mir-4486	7	9	NO		hsa-mir-4486	hsa-mir-4486	25	25	YES		hsa-mir-4486	hsa-mir-4486	30	31	NO
hsa-mir-4487	hsa-mir-4487	0	12	NO		hsa-mir-4487	hsa-mir-4487	0	6	NO		hsa-mir-4487	hsa-mir-4487	0	6	NO		hsa-mir-4487	hsa-mir-4487	0	4	NO
hsa-mir-4488	hsa-mir-4488	2	13	NO		hsa-mir-4488	hsa-mir-4488	9	30	NO		hsa-mir-4488	hsa-mir-4488	0	6	NO		hsa-mir-4488	hsa-mir-4488	2	62	NO
hsa-mir-4489	hsa-mir-4489	NOT_PR				hsa-mir-4489	hsa-mir-4489	5	5	YES		hsa-mir-4489	hsa-mir-4489	NOT_PR				hsa-mir-4489	hsa-mir-4489	0	1	NO
hsa-mir-4490	hsa-mir-4490	NOT_PR				hsa-mir-4490	hsa-mir-4490	NOT_PR				hsa-mir-4490	hsa-mir-4490	NOT_PR				hsa-mir-4490	hsa-mir-4490	NOT_PR
hsa-mir-4491	hsa-mir-4491	NOT_PR				hsa-mir-4491	hsa-mir-4491	NOT_PR				hsa-mir-4491	hsa-mir-4491	NOT_PR				hsa-mir-4491	hsa-mir-4491	NOT_PR
hsa-mir-4492	hsa-mir-4492	0	4	NO		hsa-mir-4492	hsa-mir-4492	11	11	YES		hsa-mir-4492	hsa-mir-4492	0	13	NO		hsa-mir-4492	hsa-mir-4492	0	5	NO
hsa-mir-4493	hsa-mir-4493	NOT_PR				hsa-mir-4493	hsa-mir-4493	NOT_PR				hsa-mir-4493	hsa-mir-4493	NOT_PR				hsa-mir-4493	hsa-mir-4493	NOT_PR
hsa-mir-4494	hsa-mir-4494	NOT_PR				hsa-mir-4494	hsa-mir-4494	0	2	NO		hsa-mir-4494	hsa-mir-4494	NOT_PR				hsa-mir-4494	hsa-mir-4494	NOT_PR
hsa-mir-4495	hsa-mir-4495	NOT_PR				hsa-mir-4495	hsa-mir-4495	NOT_PR				hsa-mir-4495	hsa-mir-4495	NOT_PR				hsa-mir-4495	hsa-mir-4495	NOT_PR
hsa-mir-4496	hsa-mir-4496	NOT_PR				hsa-mir-4496	hsa-mir-4496	NOT_PR				hsa-mir-4496	hsa-mir-4496	NOT_PR				hsa-mir-4496	hsa-mir-4496	NOT_PR
hsa-mir-4497	hsa-mir-4497	NOT_PR				hsa-mir-4497	hsa-mir-4497	NOT_PR				hsa-mir-4497	hsa-mir-4497	NOT_PR				hsa-mir-4497	hsa-mir-4497	NOT_PR
hsa-mir-4498	hsa-mir-4498	0	2	NO		hsa-mir-4498	hsa-mir-4498	NOT_PR				hsa-mir-4498	hsa-mir-4498	0	5	NO		hsa-mir-4498	hsa-mir-4498	NOT_PR
hsa-mir-4499	hsa-mir-4499	0	7	NO		hsa-mir-4499	hsa-mir-4499	0	15	NO		hsa-mir-4499	hsa-mir-4499	0	8	NO		hsa-mir-4499	hsa-mir-4499	0	7	NO
hsa-mir-449a	hsa-mir-449a	NOT_PR				hsa-mir-449a	hsa-mir-449a	NOT_PR				hsa-mir-449a	hsa-mir-449a	NOT_PR				hsa-mir-449a	hsa-mir-449a	2	7	NO
hsa-mir-449b	hsa-mir-449b-5p	NOT_PR				hsa-mir-449b	hsa-mir-449b-5p	0	9	NO		hsa-mir-449b	hsa-mir-449b-5p	1	3	NO		hsa-mir-449b	hsa-mir-449b-5p	0	17	NO
hsa-mir-449b	hsa-mir-449b-3p	NOT_PR				hsa-mir-449b	hsa-mir-449b-3p	NOT_PR				hsa-mir-449b	hsa-mir-449b-3p	NOT_PR				hsa-mir-449b	hsa-mir-449b-3p	NOT_PR
hsa-mir-449c	hsa-mir-449c-5p	0	5	NO		hsa-mir-449c	hsa-mir-449c-5p	NOT_PR				hsa-mir-449c	hsa-mir-449c-5p	NOT_PR				hsa-mir-449c	hsa-mir-449c-5p	0	13	NO
hsa-mir-449c	hsa-mir-449c-3p	NOT_PR				hsa-mir-449c	hsa-mir-449c-3p	NOT_PR				hsa-mir-449c	hsa-mir-449c-3p	NOT_PR				hsa-mir-449c	hsa-mir-449c-3p	NOT_PR
hsa-mir-4500	hsa-mir-4500	NOT_PR				hsa-mir-4500	hsa-mir-4500	NOT_PR				hsa-mir-4500	hsa-mir-4500	NOT_PR				hsa-mir-4500	hsa-mir-4500	NOT_PR
hsa-mir-4501	hsa-mir-4501	NOT_PR				hsa-mir-4501	hsa-mir-4501	NOT_PR				hsa-mir-4501	hsa-mir-4501	NOT_PR				hsa-mir-4501	hsa-mir-4501	NOT_PR
hsa-mir-4502	hsa-mir-4502	NOT_PR				hsa-mir-4502	hsa-mir-4502	NOT_PR				hsa-mir-4502	hsa-mir-4502	NOT_PR				hsa-mir-4502	hsa-mir-4502	NOT_PR
hsa-mir-4503	hsa-mir-4503	NOT_PR				hsa-mir-4503	hsa-mir-4503	NOT_PR				hsa-mir-4503	hsa-mir-4503	NOT_PR				hsa-mir-4503	hsa-mir-4503	NOT_PR
hsa-mir-4504	hsa-mir-4504	NOT_PR				hsa-mir-4504	hsa-mir-4504	2	18	NO		hsa-mir-4504	hsa-mir-4504	2	32	NO		hsa-mir-4504	hsa-mir-4504	1	102	NO
hsa-mir-4505	hsa-mir-4505	8	8	YES		hsa-mir-4505	hsa-mir-4505	25	25	YES		hsa-mir-4505	hsa-mir-4505	18	18	YES		hsa-mir-4505	hsa-mir-4505	43	43	YES
hsa-mir-4506	hsa-mir-4506	NOT_PR				hsa-mir-4506	hsa-mir-4506	0	4	NO		hsa-mir-4506	hsa-mir-4506	0	3	NO		hsa-mir-4506	hsa-mir-4506	NOT_PR
hsa-mir-4507	hsa-mir-4507	NOT_PR				hsa-mir-4507	hsa-mir-4507	NOT_PR				hsa-mir-4507	hsa-mir-4507	1	2	NO		hsa-mir-4507	hsa-mir-4507	NOT_PR
hsa-mir-4508	hsa-mir-4508	0	98	NO		hsa-mir-4508	hsa-mir-4508	0	277	NO		hsa-mir-4508	hsa-mir-4508	0	180	NO		hsa-mir-4508	hsa-mir-4508	3	101	NO
hsa-mir-4509	hsa-mir-4509	NOT_PR				hsa-mir-4509	hsa-mir-4509	NOT_PR				hsa-mir-4509	hsa-mir-4509	NOT_PR				hsa-mir-4509	hsa-mir-4509	NOT_PR
hsa-mir-450a	hsa-mir-450a-5p	11	11	YES		hsa-mir-450a	hsa-mir-450a-5p	6	8	NO		hsa-mir-450a	hsa-mir-450a-5p	5	11	NO		hsa-mir-450a	hsa-mir-450a-5p	14	14	YES
hsa-mir-450a	hsa-mir-450a-3p	12	12	YES		hsa-mir-450a	hsa-mir-450a-3p	9	9	YES		hsa-mir-450a	hsa-mir-450a-3p	4	4	YES		hsa-mir-450a	hsa-mir-450a-3p	11	19	NO
hsa-mir-450b	hsa-mir-450b-5p	7	16	NO		hsa-mir-450b	hsa-mir-450b-5p	0	6	NO		hsa-mir-450b	hsa-mir-450b-5p	4	30	NO		hsa-mir-450b	hsa-mir-450b-5p	2	13	NO
hsa-mir-450b	hsa-mir-450b-3p	0	1	NO		hsa-mir-450b	hsa-mir-450b-3p	0	4	NO		hsa-mir-450b	hsa-mir-450b-3p	0	1	NO		hsa-mir-450b	hsa-mir-450b-3p	NOT_PR
hsa-mir-4510	hsa-mir-4510	1	408	NO		hsa-mir-4510	hsa-mir-4510	1	486	NO		hsa-mir-4510	hsa-mir-4510	NOT_PR				hsa-mir-4510	hsa-mir-4510	NOT_PR
hsa-mir-4511	hsa-mir-4511	9	9	YES		hsa-mir-4511	hsa-mir-4511	0	3	NO		hsa-mir-4511	hsa-mir-4511	4	11	NO		hsa-mir-4511	hsa-mir-4511	0	29	NO
hsa-mir-4512	hsa-mir-4512	1	6	NO		hsa-mir-4512	hsa-mir-4512	0	4	NO		hsa-mir-4512	hsa-mir-4512	0	1	NO		hsa-mir-4512	hsa-mir-4512	0	4	NO
hsa-mir-4513	hsa-mir-4513	1	4	NO		hsa-mir-4513	hsa-mir-4513	1	6	NO		hsa-mir-4513	hsa-mir-4513	NOT_PR				hsa-mir-4513	hsa-mir-4513	2	4	NO
hsa-mir-4514	hsa-mir-4514	NOT_PR				hsa-mir-4514	hsa-mir-4514	0	4	NO		hsa-mir-4514	hsa-mir-4514	NOT_PR				hsa-mir-4514	hsa-mir-4514	NOT_PR
hsa-mir-4515	hsa-mir-4515	NOT_PR				hsa-mir-4515	hsa-mir-4515	NOT_PR				hsa-mir-4515	hsa-mir-4515	0	5	NO		hsa-mir-4515	hsa-mir-4515	NOT_PR
hsa-mir-4516	hsa-mir-4516	0	6	NO		hsa-mir-4516	hsa-mir-4516	0	5	NO		hsa-mir-4516	hsa-mir-4516	1	62	NO		hsa-mir-4516	hsa-mir-4516	4	60	NO
hsa-mir-4517	hsa-mir-4517	0	1	NO		hsa-mir-4517	hsa-mir-4517	NOT_PR				hsa-mir-4517	hsa-mir-4517	0	2	NO		hsa-mir-4517	hsa-mir-4517	NOT_PR
hsa-mir-4518	hsa-mir-4518	NOT_PR				hsa-mir-4518	hsa-mir-4518	NOT_PR				hsa-mir-4518	hsa-mir-4518	NOT_PR				hsa-mir-4518	hsa-mir-4518	NOT_PR
hsa-mir-4519	hsa-mir-4519	NOT_PR				hsa-mir-4519	hsa-mir-4519	1	9	NO		hsa-mir-4519	hsa-mir-4519	NOT_PR				hsa-mir-4519	hsa-mir-4519	NOT_PR
hsa-mir-451a	hsa-mir-451a	4723	8415	NO		hsa-mir-451a	hsa-mir-451a	2701	4262	NO		hsa-mir-451a	hsa-mir-451a	6863	6863	YES		hsa-mir-451a	hsa-mir-451a	5984	5984	YES
hsa-mir-451b	hsa-mir-451b	NOT_PR				hsa-mir-451b	hsa-mir-451b	NOT_PR				hsa-mir-451b	hsa-mir-451b	NOT_PR				hsa-mir-451b	hsa-mir-451b	NOT_PR
hsa-mir-452	hsa-mir-452-5p	13	61	NO		hsa-mir-452	hsa-mir-452-5p	5	29	NO		hsa-mir-452	hsa-mir-452-5p	12	31	NO		hsa-mir-452	hsa-mir-452-5p	65	229	NO
hsa-mir-452	hsa-mir-452-3p	NOT_PR				hsa-mir-452	hsa-mir-452-3p	NOT_PR				hsa-mir-452	hsa-mir-452-3p	NOT_PR				hsa-mir-452	hsa-mir-452-3p	NOT_PR
hsa-mir-4520a	hsa-mir-4520a-5p	0	1	NO		hsa-mir-4520a	hsa-mir-4520a-5p	NOT_PR				hsa-mir-4520a	hsa-mir-4520a-5p	0	1	NO		hsa-mir-4520a	hsa-mir-4520a-5p	NOT_PR
hsa-mir-4520a	hsa-mir-4520a-3p	0	2	NO		hsa-mir-4520a	hsa-mir-4520a-3p	0	4	NO		hsa-mir-4520a	hsa-mir-4520a-3p	0	1	NO		hsa-mir-4520a	hsa-mir-4520a-3p	0	3	NO
hsa-mir-4520b	hsa-mir-4520b-5p	NOT_PR				hsa-mir-4520b	hsa-mir-4520b-5p	NOT_PR				hsa-mir-4520b	hsa-mir-4520b-5p	NOT_PR				hsa-mir-4520b	hsa-mir-4520b-5p	NOT_PR
hsa-mir-4520b	hsa-mir-4520b-3p	6	6	YES		hsa-mir-4520b	hsa-mir-4520b-3p	NOT_PR				hsa-mir-4520b	hsa-mir-4520b-3p	NOT_PR				hsa-mir-4520b	hsa-mir-4520b-3p	1	1	YES
hsa-mir-4521	hsa-mir-4521	0	39	NO		hsa-mir-4521	hsa-mir-4521	0	41	NO		hsa-mir-4521	hsa-mir-4521	0	48	NO		hsa-mir-4521	hsa-mir-4521	0	75	NO
hsa-mir-4522	hsa-mir-4522	0	4	NO		hsa-mir-4522	hsa-mir-4522	0	4	NO		hsa-mir-4522	hsa-mir-4522	1	5	NO		hsa-mir-4522	hsa-mir-4522	0	4	NO
hsa-mir-4523	hsa-mir-4523	8	8	YES		hsa-mir-4523	hsa-mir-4523	2	2	YES		hsa-mir-4523	hsa-mir-4523	1	1	YES		hsa-mir-4523	hsa-mir-4523	4	4	YES
hsa-mir-4524a	hsa-mir-4524a-5p	NOT_PR				hsa-mir-4524a	hsa-mir-4524a-5p	0	2	NO		hsa-mir-4524a	hsa-mir-4524a-5p	NOT_PR				hsa-mir-4524a	hsa-mir-4524a-5p	NOT_PR
hsa-mir-4524a	hsa-mir-4524a-3p	1	1	YES		hsa-mir-4524a	hsa-mir-4524a-3p	0	1	NO		hsa-mir-4524a	hsa-mir-4524a-3p	1	10	NO		hsa-mir-4524a	hsa-mir-4524a-3p	1	10	NO
hsa-mir-4524b	hsa-mir-4524b-5p	NOT_PR				hsa-mir-4524b	hsa-mir-4524b-5p	0	1	NO		hsa-mir-4524b	hsa-mir-4524b-5p	NOT_PR				hsa-mir-4524b	hsa-mir-4524b-5p	NOT_PR
hsa-mir-4524b	hsa-mir-4524b-3p	NOT_PR				hsa-mir-4524b	hsa-mir-4524b-3p	NOT_PR				hsa-mir-4524b	hsa-mir-4524b-3p	NOT_PR				hsa-mir-4524b	hsa-mir-4524b-3p	NOT_PR
hsa-mir-4525	hsa-mir-4525	0	8	NO		hsa-mir-4525	hsa-mir-4525	0	4	NO		hsa-mir-4525	hsa-mir-4525	NOT_PR				hsa-mir-4525	hsa-mir-4525	7	7	YES
hsa-mir-4526	hsa-mir-4526	0	6	NO		hsa-mir-4526	hsa-mir-4526	1	7	NO		hsa-mir-4526	hsa-mir-4526	0	3	NO		hsa-mir-4526	hsa-mir-4526	4	8	NO
hsa-mir-4527	hsa-mir-4527	NOT_PR				hsa-mir-4527	hsa-mir-4527	NOT_PR				hsa-mir-4527	hsa-mir-4527	NOT_PR				hsa-mir-4527	hsa-mir-4527	NOT_PR
hsa-mir-4528	hsa-mir-4528	NOT_PR				hsa-mir-4528	hsa-mir-4528	NOT_PR				hsa-mir-4528	hsa-mir-4528	NOT_PR				hsa-mir-4528	hsa-mir-4528	NOT_PR
hsa-mir-4529	hsa-mir-4529-5p	NOT_PR				hsa-mir-4529	hsa-mir-4529-5p	NOT_PR				hsa-mir-4529	hsa-mir-4529-5p	NOT_PR				hsa-mir-4529	hsa-mir-4529-5p	NOT_PR
hsa-mir-4529	hsa-mir-4529-3p	NOT_PR				hsa-mir-4529	hsa-mir-4529-3p	NOT_PR				hsa-mir-4529	hsa-mir-4529-3p	NOT_PR				hsa-mir-4529	hsa-mir-4529-3p	NOT_PR
hsa-mir-4530	hsa-mir-4530	NOT_PR				hsa-mir-4530	hsa-mir-4530	0	4	NO		hsa-mir-4530	hsa-mir-4530	NOT_PR				hsa-mir-4530	hsa-mir-4530	NOT_PR
hsa-mir-4531	hsa-mir-4531	NOT_PR				hsa-mir-4531	hsa-mir-4531	NOT_PR				hsa-mir-4531	hsa-mir-4531	NOT_PR				hsa-mir-4531	hsa-mir-4531	NOT_PR
hsa-mir-4532	hsa-mir-4532	NOT_PR				hsa-mir-4532	hsa-mir-4532	NOT_PR				hsa-mir-4532	hsa-mir-4532	NOT_PR				hsa-mir-4532	hsa-mir-4532	NOT_PR
hsa-mir-4533	hsa-mir-4533	4	20	NO		hsa-mir-4533	hsa-mir-4533	1	2	NO		hsa-mir-4533	hsa-mir-4533	0	3	NO		hsa-mir-4533	hsa-mir-4533	2	6	NO
hsa-mir-4534	hsa-mir-4534	NOT_PR				hsa-mir-4534	hsa-mir-4534	NOT_PR				hsa-mir-4534	hsa-mir-4534	NOT_PR				hsa-mir-4534	hsa-mir-4534	NOT_PR
hsa-mir-4535	hsa-mir-4535	NOT_PR				hsa-mir-4535	hsa-mir-4535	NOT_PR				hsa-mir-4535	hsa-mir-4535	NOT_PR				hsa-mir-4535	hsa-mir-4535	NOT_PR
hsa-mir-4536	hsa-mir-4536-5p	NOT_PR				hsa-mir-4536	hsa-mir-4536-5p	1	1	YES		hsa-mir-4536	hsa-mir-4536-5p	NOT_PR				hsa-mir-4536	hsa-mir-4536-5p	NOT_PR
hsa-mir-4536	hsa-mir-4536-3p	1	1	YES		hsa-mir-4536	hsa-mir-4536-3p	NOT_PR				hsa-mir-4536	hsa-mir-4536-3p	NOT_PR				hsa-mir-4536	hsa-mir-4536-3p	NOT_PR
hsa-mir-4537	hsa-mir-4537	NOT_PR				hsa-mir-4537	hsa-mir-4537	NOT_PR				hsa-mir-4537	hsa-mir-4537	NOT_PR				hsa-mir-4537	hsa-mir-4537	NOT_PR
hsa-mir-4538	hsa-mir-4538	NOT_PR				hsa-mir-4538	hsa-mir-4538	NOT_PR				hsa-mir-4538	hsa-mir-4538	NOT_PR				hsa-mir-4538	hsa-mir-4538	NOT_PR
hsa-mir-4539	hsa-mir-4539	NOT_PR				hsa-mir-4539	hsa-mir-4539	NOT_PR				hsa-mir-4539	hsa-mir-4539	NOT_PR				hsa-mir-4539	hsa-mir-4539	NOT_PR
hsa-mir-454	hsa-mir-454-5p	10	10	YES		hsa-mir-454	hsa-mir-454-5p	0	8	NO		hsa-mir-454	hsa-mir-454-5p	1	3	NO		hsa-mir-454	hsa-mir-454-5p	9	9	YES
hsa-mir-454	hsa-mir-454-3p	2	19	NO		hsa-mir-454	hsa-mir-454-3p	0	6	NO		hsa-mir-454	hsa-mir-454-3p	3	3	YES		hsa-mir-454	hsa-mir-454-3p	6	6	YES
hsa-mir-4540	hsa-mir-4540	NOT_PR				hsa-mir-4540	hsa-mir-4540	NOT_PR				hsa-mir-4540	hsa-mir-4540	NOT_PR				hsa-mir-4540	hsa-mir-4540	NOT_PR
hsa-mir-455	hsa-mir-455-5p	NOT_PR				hsa-mir-455	hsa-mir-455-5p	NOT_PR				hsa-mir-455	hsa-mir-455-5p	0	2	NO		hsa-mir-455	hsa-mir-455-5p	NOT_PR
hsa-mir-455	hsa-mir-455-3p	NOT_PR				hsa-mir-455	hsa-mir-455-3p	NOT_PR				hsa-mir-455	hsa-mir-455-3p	NOT_PR				hsa-mir-455	hsa-mir-455-3p	NOT_PR
hsa-mir-4632	hsa-mir-4632-5p	2	11	NO		hsa-mir-4632	hsa-mir-4632-5p	6	20	NO		hsa-mir-4632	hsa-mir-4632-5p	3	14	NO		hsa-mir-4632	hsa-mir-4632-5p	0	53	NO
hsa-mir-4632	hsa-mir-4632-3p	1	1	YES		hsa-mir-4632	hsa-mir-4632-3p	1	1	YES		hsa-mir-4632	hsa-mir-4632-3p	NOT_PR				hsa-mir-4632	hsa-mir-4632-3p	0	1	NO
hsa-mir-4633	hsa-mir-4633-5p	NOT_PR				hsa-mir-4633	hsa-mir-4633-5p	NOT_PR				hsa-mir-4633	hsa-mir-4633-5p	NOT_PR				hsa-mir-4633	hsa-mir-4633-5p	NOT_PR
hsa-mir-4633	hsa-mir-4633-3p	NOT_PR				hsa-mir-4633	hsa-mir-4633-3p	NOT_PR				hsa-mir-4633	hsa-mir-4633-3p	NOT_PR				hsa-mir-4633	hsa-mir-4633-3p	NOT_PR
hsa-mir-4634	hsa-mir-4634	NOT_PR				hsa-mir-4634	hsa-mir-4634	NOT_PR				hsa-mir-4634	hsa-mir-4634	NOT_PR				hsa-mir-4634	hsa-mir-4634	NOT_PR
hsa-mir-4635	hsa-mir-4635	0	2	NO		hsa-mir-4635	hsa-mir-4635	1	1	YES		hsa-mir-4635	hsa-mir-4635	0	5	NO		hsa-mir-4635	hsa-mir-4635	2	3	NO
hsa-mir-4636	hsa-mir-4636	NOT_PR				hsa-mir-4636	hsa-mir-4636	NOT_PR				hsa-mir-4636	hsa-mir-4636	NOT_PR				hsa-mir-4636	hsa-mir-4636	NOT_PR
hsa-mir-4637	hsa-mir-4637	1	3	NO		hsa-mir-4637	hsa-mir-4637	2	2	YES		hsa-mir-4637	hsa-mir-4637	0	3	NO		hsa-mir-4637	hsa-mir-4637	1	3	NO
hsa-mir-4638	hsa-mir-4638-5p	2	5	NO		hsa-mir-4638	hsa-mir-4638-5p	NOT_PR				hsa-mir-4638	hsa-mir-4638-5p	NOT_PR				hsa-mir-4638	hsa-mir-4638-5p	1	3	NO
hsa-mir-4638	hsa-mir-4638-3p	2	2	YES		hsa-mir-4638	hsa-mir-4638-3p	0	5	NO		hsa-mir-4638	hsa-mir-4638-3p	0	2	NO		hsa-mir-4638	hsa-mir-4638-3p	0	5	NO
hsa-mir-4639	hsa-mir-4639-5p	NOT_PR				hsa-mir-4639	hsa-mir-4639-5p	NOT_PR				hsa-mir-4639	hsa-mir-4639-5p	NOT_PR				hsa-mir-4639	hsa-mir-4639-5p	NOT_PR
hsa-mir-4639	hsa-mir-4639-3p	NOT_PR				hsa-mir-4639	hsa-mir-4639-3p	NOT_PR				hsa-mir-4639	hsa-mir-4639-3p	NOT_PR				hsa-mir-4639	hsa-mir-4639-3p	NOT_PR
hsa-mir-4640	hsa-mir-4640-5p	NOT_PR				hsa-mir-4640	hsa-mir-4640-5p	NOT_PR				hsa-mir-4640	hsa-mir-4640-5p	NOT_PR				hsa-mir-4640	hsa-mir-4640-5p	0	5	NO
hsa-mir-4640	hsa-mir-4640-3p	NOT_PR				hsa-mir-4640	hsa-mir-4640-3p	NOT_PR				hsa-mir-4640	hsa-mir-4640-3p	NOT_PR				hsa-mir-4640	hsa-mir-4640-3p	NOT_PR
hsa-mir-4641	hsa-mir-4641	0	2	NO		hsa-mir-4641	hsa-mir-4641	NOT_PR				hsa-mir-4641	hsa-mir-4641	NOT_PR				hsa-mir-4641	hsa-mir-4641	0	25	NO
hsa-mir-4642	hsa-mir-4642	2	2	YES		hsa-mir-4642	hsa-mir-4642	9	9	YES		hsa-mir-4642	hsa-mir-4642	2	3	NO		hsa-mir-4642	hsa-mir-4642	7	7	YES
hsa-mir-4643	hsa-mir-4643	NOT_PR				hsa-mir-4643	hsa-mir-4643	NOT_PR				hsa-mir-4643	hsa-mir-4643	NOT_PR				hsa-mir-4643	hsa-mir-4643	NOT_PR
hsa-mir-4644	hsa-mir-4644	3	6	NO		hsa-mir-4644	hsa-mir-4644	0	7	NO		hsa-mir-4644	hsa-mir-4644	2	3	NO		hsa-mir-4644	hsa-mir-4644	4	18	NO
hsa-mir-4645	hsa-mir-4645-5p	NOT_PR				hsa-mir-4645	hsa-mir-4645-5p	NOT_PR				hsa-mir-4645	hsa-mir-4645-5p	NOT_PR				hsa-mir-4645	hsa-mir-4645-5p	NOT_PR
hsa-mir-4645	hsa-mir-4645-3p	0	13	NO		hsa-mir-4645	hsa-mir-4645-3p	NOT_PR				hsa-mir-4645	hsa-mir-4645-3p	NOT_PR				hsa-mir-4645	hsa-mir-4645-3p	0	30	NO
hsa-mir-4646	hsa-mir-4646-5p	0	5	NO		hsa-mir-4646	hsa-mir-4646-5p	NOT_PR				hsa-mir-4646	hsa-mir-4646-5p	NOT_PR				hsa-mir-4646	hsa-mir-4646-5p	12	12	YES
hsa-mir-4646	hsa-mir-4646-3p	NOT_PR				hsa-mir-4646	hsa-mir-4646-3p	NOT_PR				hsa-mir-4646	hsa-mir-4646-3p	NOT_PR				hsa-mir-4646	hsa-mir-4646-3p	NOT_PR
hsa-mir-4647	hsa-mir-4647	2	7	NO		hsa-mir-4647	hsa-mir-4647	2	3	NO		hsa-mir-4647	hsa-mir-4647	0	2	NO		hsa-mir-4647	hsa-mir-4647	5	5	YES
hsa-mir-4648	hsa-mir-4648	NOT_PR				hsa-mir-4648	hsa-mir-4648	NOT_PR				hsa-mir-4648	hsa-mir-4648	NOT_PR				hsa-mir-4648	hsa-mir-4648	NOT_PR
hsa-mir-4649	hsa-mir-4649-5p	NOT_PR				hsa-mir-4649	hsa-mir-4649-5p	NOT_PR				hsa-mir-4649	hsa-mir-4649-5p	NOT_PR				hsa-mir-4649	hsa-mir-4649-5p	NOT_PR
hsa-mir-4649	hsa-mir-4649-3p	NOT_PR				hsa-mir-4649	hsa-mir-4649-3p	NOT_PR				hsa-mir-4649	hsa-mir-4649-3p	NOT_PR				hsa-mir-4649	hsa-mir-4649-3p	NOT_PR
hsa-mir-4650	hsa-mir-4650-5p	NOT_PR				hsa-mir-4650	hsa-mir-4650-5p	NOT_PR				hsa-mir-4650	hsa-mir-4650-5p	NOT_PR				hsa-mir-4650	hsa-mir-4650-5p	NOT_PR
hsa-mir-4650	hsa-mir-4650-3p	NOT_PR				hsa-mir-4650	hsa-mir-4650-3p	NOT_PR				hsa-mir-4650	hsa-mir-4650-3p	NOT_PR				hsa-mir-4650	hsa-mir-4650-3p	NOT_PR
hsa-mir-4651	hsa-mir-4651	1	14	NO		hsa-mir-4651	hsa-mir-4651	0	36	NO		hsa-mir-4651	hsa-mir-4651	3	20	NO		hsa-mir-4651	hsa-mir-4651	0	10	NO
hsa-mir-4652	hsa-mir-4652-5p	NOT_PR				hsa-mir-4652	hsa-mir-4652-5p	NOT_PR				hsa-mir-4652	hsa-mir-4652-5p	NOT_PR				hsa-mir-4652	hsa-mir-4652-5p	NOT_PR
hsa-mir-4652	hsa-mir-4652-3p	NOT_PR				hsa-mir-4652	hsa-mir-4652-3p	NOT_PR				hsa-mir-4652	hsa-mir-4652-3p	NOT_PR				hsa-mir-4652	hsa-mir-4652-3p	NOT_PR
hsa-mir-4653	hsa-mir-4653-5p	NOT_PR				hsa-mir-4653	hsa-mir-4653-5p	NOT_PR				hsa-mir-4653	hsa-mir-4653-5p	NOT_PR				hsa-mir-4653	hsa-mir-4653-5p	NOT_PR
hsa-mir-4653	hsa-mir-4653-3p	2	4	NO		hsa-mir-4653	hsa-mir-4653-3p	3	4	NO		hsa-mir-4653	hsa-mir-4653-3p	0	4	NO		hsa-mir-4653	hsa-mir-4653-3p	0	44	NO
hsa-mir-4654	hsa-mir-4654	1	7	NO		hsa-mir-4654	hsa-mir-4654	NOT_PR				hsa-mir-4654	hsa-mir-4654	0	6	NO		hsa-mir-4654	hsa-mir-4654	1	6	NO
hsa-mir-4655	hsa-mir-4655-5p	NOT_PR				hsa-mir-4655	hsa-mir-4655-5p	NOT_PR				hsa-mir-4655	hsa-mir-4655-5p	1	7	NO		hsa-mir-4655	hsa-mir-4655-5p	NOT_PR
hsa-mir-4655	hsa-mir-4655-3p	NOT_PR				hsa-mir-4655	hsa-mir-4655-3p	NOT_PR				hsa-mir-4655	hsa-mir-4655-3p	NOT_PR				hsa-mir-4655	hsa-mir-4655-3p	NOT_PR
hsa-mir-4656	hsa-mir-4656	1	3	NO		hsa-mir-4656	hsa-mir-4656	0	1	NO		hsa-mir-4656	hsa-mir-4656	NOT_PR				hsa-mir-4656	hsa-mir-4656	1	3	NO
hsa-mir-4657	hsa-mir-4657	24	24	YES		hsa-mir-4657	hsa-mir-4657	20	26	NO		hsa-mir-4657	hsa-mir-4657	11	15	NO		hsa-mir-4657	hsa-mir-4657	22	22	YES
hsa-mir-4658	hsa-mir-4658	NOT_PR				hsa-mir-4658	hsa-mir-4658	NOT_PR				hsa-mir-4658	hsa-mir-4658	NOT_PR				hsa-mir-4658	hsa-mir-4658	NOT_PR
hsa-mir-4659a	hsa-mir-4659a-5p	NOT_PR				hsa-mir-4659a	hsa-mir-4659a-5p	NOT_PR				hsa-mir-4659a	hsa-mir-4659a-5p	NOT_PR				hsa-mir-4659a	hsa-mir-4659a-5p	NOT_PR
hsa-mir-4659a	hsa-mir-4659a-3p	NOT_PR				hsa-mir-4659a	hsa-mir-4659a-3p	NOT_PR				hsa-mir-4659a	hsa-mir-4659a-3p	NOT_PR				hsa-mir-4659a	hsa-mir-4659a-3p	0	4	NO
hsa-mir-4659b	hsa-mir-4659b-5p	0	1	NO		hsa-mir-4659b	hsa-mir-4659b-5p	0	6	NO		hsa-mir-4659b	hsa-mir-4659b-5p	0	1	NO		hsa-mir-4659b	hsa-mir-4659b-5p	0	13	NO
hsa-mir-4659b	hsa-mir-4659b-3p	0	3	NO		hsa-mir-4659b	hsa-mir-4659b-3p	NOT_PR				hsa-mir-4659b	hsa-mir-4659b-3p	0	4	NO		hsa-mir-4659b	hsa-mir-4659b-3p	0	6	NO
hsa-mir-466	hsa-mir-466	NOT_PR				hsa-mir-466	hsa-mir-466	NOT_PR				hsa-mir-466	hsa-mir-466	NOT_PR				hsa-mir-466	hsa-mir-466	NOT_PR
hsa-mir-4660	hsa-mir-4660	3	181	NO		hsa-mir-4660	hsa-mir-4660	3	75	NO		hsa-mir-4660	hsa-mir-4660	1	135	NO		hsa-mir-4660	hsa-mir-4660	3	603	NO
hsa-mir-4661	hsa-mir-4661-5p	1	1	YES		hsa-mir-4661	hsa-mir-4661-5p	0	2	NO		hsa-mir-4661	hsa-mir-4661-5p	NOT_PR				hsa-mir-4661	hsa-mir-4661-5p	2	2	YES
hsa-mir-4661	hsa-mir-4661-3p	NOT_PR				hsa-mir-4661	hsa-mir-4661-3p	NOT_PR				hsa-mir-4661	hsa-mir-4661-3p	NOT_PR				hsa-mir-4661	hsa-mir-4661-3p	NOT_PR
hsa-mir-4662a	hsa-mir-4662a-5p	0	1	NO		hsa-mir-4662a	hsa-mir-4662a-5p	1	1	YES		hsa-mir-4662a	hsa-mir-4662a-5p	NOT_PR				hsa-mir-4662a	hsa-mir-4662a-5p	NOT_PR
hsa-mir-4662a	hsa-mir-4662a-3p	0	1	NO		hsa-mir-4662a	hsa-mir-4662a-3p	NOT_PR				hsa-mir-4662a	hsa-mir-4662a-3p	NOT_PR				hsa-mir-4662a	hsa-mir-4662a-3p	1	1	YES
hsa-mir-4662b	hsa-mir-4662b	NOT_PR				hsa-mir-4662b	hsa-mir-4662b	NOT_PR				hsa-mir-4662b	hsa-mir-4662b	NOT_PR				hsa-mir-4662b	hsa-mir-4662b	0	5	NO
hsa-mir-4663	hsa-mir-4663	0	25	NO		hsa-mir-4663	hsa-mir-4663	NOT_PR				hsa-mir-4663	hsa-mir-4663	NOT_PR				hsa-mir-4663	hsa-mir-4663	NOT_PR
hsa-mir-4664	hsa-mir-4664-5p	4	5	NO		hsa-mir-4664	hsa-mir-4664-5p	2	2	YES		hsa-mir-4664	hsa-mir-4664-5p	NOT_PR				hsa-mir-4664	hsa-mir-4664-5p	0	3	NO
hsa-mir-4664	hsa-mir-4664-3p	NOT_PR				hsa-mir-4664	hsa-mir-4664-3p	NOT_PR				hsa-mir-4664	hsa-mir-4664-3p	NOT_PR				hsa-mir-4664	hsa-mir-4664-3p	NOT_PR
hsa-mir-4665	hsa-mir-4665-5p	5	15	NO		hsa-mir-4665	hsa-mir-4665-5p	2	2	YES		hsa-mir-4665	hsa-mir-4665-5p	2	4	NO		hsa-mir-4665	hsa-mir-4665-5p	4	30	NO
hsa-mir-4665	hsa-mir-4665-3p	NOT_PR				hsa-mir-4665	hsa-mir-4665-3p	NOT_PR				hsa-mir-4665	hsa-mir-4665-3p	NOT_PR				hsa-mir-4665	hsa-mir-4665-3p	NOT_PR
hsa-mir-4666a	hsa-mir-4666a-5p	NOT_PR				hsa-mir-4666a	hsa-mir-4666a-5p	NOT_PR				hsa-mir-4666a	hsa-mir-4666a-5p	NOT_PR				hsa-mir-4666a	hsa-mir-4666a-5p	NOT_PR
hsa-mir-4666a	hsa-mir-4666a-3p	NOT_PR				hsa-mir-4666a	hsa-mir-4666a-3p	NOT_PR				hsa-mir-4666a	hsa-mir-4666a-3p	NOT_PR				hsa-mir-4666a	hsa-mir-4666a-3p	NOT_PR
hsa-mir-4666b	hsa-mir-4666b	NOT_PR				hsa-mir-4666b	hsa-mir-4666b	NOT_PR				hsa-mir-4666b	hsa-mir-4666b	NOT_PR				hsa-mir-4666b	hsa-mir-4666b	NOT_PR
hsa-mir-4667	hsa-mir-4667-5p	9	17	NO		hsa-mir-4667	hsa-mir-4667-5p	7	7	YES		hsa-mir-4667	hsa-mir-4667-5p	0	4	NO		hsa-mir-4667	hsa-mir-4667-5p	16	16	YES
hsa-mir-4667	hsa-mir-4667-3p	NOT_PR				hsa-mir-4667	hsa-mir-4667-3p	NOT_PR				hsa-mir-4667	hsa-mir-4667-3p	NOT_PR				hsa-mir-4667	hsa-mir-4667-3p	NOT_PR
hsa-mir-4668	hsa-mir-4668-5p	1	4	NO		hsa-mir-4668	hsa-mir-4668-5p	NOT_PR				hsa-mir-4668	hsa-mir-4668-5p	1	4	NO		hsa-mir-4668	hsa-mir-4668-5p	NOT_PR
hsa-mir-4668	hsa-mir-4668-3p	0	2	NO		hsa-mir-4668	hsa-mir-4668-3p	NOT_PR				hsa-mir-4668	hsa-mir-4668-3p	NOT_PR				hsa-mir-4668	hsa-mir-4668-3p	NOT_PR
hsa-mir-4669	hsa-mir-4669	0	2	NO		hsa-mir-4669	hsa-mir-4669	NOT_PR				hsa-mir-4669	hsa-mir-4669	2	5	NO		hsa-mir-4669	hsa-mir-4669	1	6	NO
hsa-mir-4670	hsa-mir-4670-5p	1	1	YES		hsa-mir-4670	hsa-mir-4670-5p	NOT_PR				hsa-mir-4670	hsa-mir-4670-5p	0	1	NO		hsa-mir-4670	hsa-mir-4670-5p	NOT_PR
hsa-mir-4670	hsa-mir-4670-3p	NOT_PR				hsa-mir-4670	hsa-mir-4670-3p	NOT_PR				hsa-mir-4670	hsa-mir-4670-3p	NOT_PR				hsa-mir-4670	hsa-mir-4670-3p	NOT_PR
hsa-mir-4671	hsa-mir-4671-5p	NOT_PR				hsa-mir-4671	hsa-mir-4671-5p	NOT_PR				hsa-mir-4671	hsa-mir-4671-5p	NOT_PR				hsa-mir-4671	hsa-mir-4671-5p	NOT_PR
hsa-mir-4671	hsa-mir-4671-3p	NOT_PR				hsa-mir-4671	hsa-mir-4671-3p	NOT_PR				hsa-mir-4671	hsa-mir-4671-3p	NOT_PR				hsa-mir-4671	hsa-mir-4671-3p	NOT_PR
hsa-mir-4672	hsa-mir-4672	3	3	YES		hsa-mir-4672	hsa-mir-4672	4	4	YES		hsa-mir-4672	hsa-mir-4672	8	8	YES		hsa-mir-4672	hsa-mir-4672	1	1	YES
hsa-mir-4673	hsa-mir-4673	2	2	YES		hsa-mir-4673	hsa-mir-4673	2	4	NO		hsa-mir-4673	hsa-mir-4673	0	5	NO		hsa-mir-4673	hsa-mir-4673	2	2	YES
hsa-mir-4674	hsa-mir-4674	0	2	NO		hsa-mir-4674	hsa-mir-4674	0	1	NO		hsa-mir-4674	hsa-mir-4674	NOT_PR				hsa-mir-4674	hsa-mir-4674	0	5	NO
hsa-mir-4675	hsa-mir-4675	NOT_PR				hsa-mir-4675	hsa-mir-4675	NOT_PR				hsa-mir-4675	hsa-mir-4675	0	1	NO		hsa-mir-4675	hsa-mir-4675	NOT_PR
hsa-mir-4676	hsa-mir-4676-5p	6	6	YES		hsa-mir-4676	hsa-mir-4676-5p	9	9	YES		hsa-mir-4676	hsa-mir-4676-5p	17	17	YES		hsa-mir-4676	hsa-mir-4676-5p	30	30	YES
hsa-mir-4676	hsa-mir-4676-3p	NOT_PR				hsa-mir-4676	hsa-mir-4676-3p	NOT_PR				hsa-mir-4676	hsa-mir-4676-3p	NOT_PR				hsa-mir-4676	hsa-mir-4676-3p	NOT_PR
hsa-mir-4677	hsa-mir-4677-5p	NOT_PR				hsa-mir-4677	hsa-mir-4677-5p	NOT_PR				hsa-mir-4677	hsa-mir-4677-5p	0	6	NO		hsa-mir-4677	hsa-mir-4677-5p	NOT_PR
hsa-mir-4677	hsa-mir-4677-3p	14	14	YES		hsa-mir-4677	hsa-mir-4677-3p	18	18	YES		hsa-mir-4677	hsa-mir-4677-3p	25	25	YES		hsa-mir-4677	hsa-mir-4677-3p	36	36	YES
hsa-mir-4678	hsa-mir-4678	NOT_PR				hsa-mir-4678	hsa-mir-4678	0	3	NO		hsa-mir-4678	hsa-mir-4678	0	1	NO		hsa-mir-4678	hsa-mir-4678	NOT_PR
hsa-mir-4679	hsa-mir-4679	NOT_PR				hsa-mir-4679	hsa-mir-4679	NOT_PR				hsa-mir-4679	hsa-mir-4679	NOT_PR				hsa-mir-4679	hsa-mir-4679	NOT_PR
hsa-mir-4680	hsa-mir-4680-5p	NOT_PR				hsa-mir-4680	hsa-mir-4680-5p	10	10	YES		hsa-mir-4680	hsa-mir-4680-5p	NOT_PR				hsa-mir-4680	hsa-mir-4680-5p	1	1	YES
hsa-mir-4680	hsa-mir-4680-3p	0	2	NO		hsa-mir-4680	hsa-mir-4680-3p	NOT_PR				hsa-mir-4680	hsa-mir-4680-3p	NOT_PR				hsa-mir-4680	hsa-mir-4680-3p	NOT_PR
hsa-mir-4681	hsa-mir-4681	NOT_PR				hsa-mir-4681	hsa-mir-4681	NOT_PR				hsa-mir-4681	hsa-mir-4681	NOT_PR				hsa-mir-4681	hsa-mir-4681	NOT_PR
hsa-mir-4682	hsa-mir-4682	NOT_PR				hsa-mir-4682	hsa-mir-4682	0	2	NO		hsa-mir-4682	hsa-mir-4682	NOT_PR				hsa-mir-4682	hsa-mir-4682	NOT_PR
hsa-mir-4683	hsa-mir-4683	NOT_PR				hsa-mir-4683	hsa-mir-4683	4	4	YES		hsa-mir-4683	hsa-mir-4683	NOT_PR				hsa-mir-4683	hsa-mir-4683	NOT_PR
hsa-mir-4684	hsa-mir-4684-5p	NOT_PR				hsa-mir-4684	hsa-mir-4684-5p	NOT_PR				hsa-mir-4684	hsa-mir-4684-5p	NOT_PR				hsa-mir-4684	hsa-mir-4684-5p	NOT_PR
hsa-mir-4684	hsa-mir-4684-3p	NOT_PR				hsa-mir-4684	hsa-mir-4684-3p	NOT_PR				hsa-mir-4684	hsa-mir-4684-3p	NOT_PR				hsa-mir-4684	hsa-mir-4684-3p	0	2	NO
hsa-mir-4685	hsa-mir-4685-5p	NOT_PR				hsa-mir-4685	hsa-mir-4685-5p	NOT_PR				hsa-mir-4685	hsa-mir-4685-5p	0	3	NO		hsa-mir-4685	hsa-mir-4685-5p	NOT_PR
hsa-mir-4685	hsa-mir-4685-3p	0	3	NO		hsa-mir-4685	hsa-mir-4685-3p	NOT_PR				hsa-mir-4685	hsa-mir-4685-3p	0	5	NO		hsa-mir-4685	hsa-mir-4685-3p	0	48	NO
hsa-mir-4686	hsa-mir-4686	NOT_PR				hsa-mir-4686	hsa-mir-4686	NOT_PR				hsa-mir-4686	hsa-mir-4686	NOT_PR				hsa-mir-4686	hsa-mir-4686	NOT_PR
hsa-mir-4687	hsa-mir-4687-5p	NOT_PR				hsa-mir-4687	hsa-mir-4687-5p	NOT_PR				hsa-mir-4687	hsa-mir-4687-5p	NOT_PR				hsa-mir-4687	hsa-mir-4687-5p	NOT_PR
hsa-mir-4687	hsa-mir-4687-3p	8	8	YES		hsa-mir-4687	hsa-mir-4687-3p	13	13	YES		hsa-mir-4687	hsa-mir-4687-3p	9	9	YES		hsa-mir-4687	hsa-mir-4687-3p	7	10	NO
hsa-mir-4688	hsa-mir-4688	8	9	NO		hsa-mir-4688	hsa-mir-4688	8	14	NO		hsa-mir-4688	hsa-mir-4688	2	6	NO		hsa-mir-4688	hsa-mir-4688	17	17	YES
hsa-mir-4689	hsa-mir-4689	NOT_PR				hsa-mir-4689	hsa-mir-4689	0	2	NO		hsa-mir-4689	hsa-mir-4689	0	4	NO		hsa-mir-4689	hsa-mir-4689	NOT_PR
hsa-mir-4690	hsa-mir-4690-5p	NOT_PR				hsa-mir-4690	hsa-mir-4690-5p	NOT_PR				hsa-mir-4690	hsa-mir-4690-5p	NOT_PR				hsa-mir-4690	hsa-mir-4690-5p	NOT_PR
hsa-mir-4690	hsa-mir-4690-3p	0	5	NO		hsa-mir-4690	hsa-mir-4690-3p	0	1	NO		hsa-mir-4690	hsa-mir-4690-3p	NOT_PR				hsa-mir-4690	hsa-mir-4690-3p	1	2	NO
hsa-mir-4691	hsa-mir-4691-5p	NOT_PR				hsa-mir-4691	hsa-mir-4691-5p	NOT_PR				hsa-mir-4691	hsa-mir-4691-5p	NOT_PR				hsa-mir-4691	hsa-mir-4691-5p	NOT_PR
hsa-mir-4691	hsa-mir-4691-3p	1	2	NO		hsa-mir-4691	hsa-mir-4691-3p	1	2	NO		hsa-mir-4691	hsa-mir-4691-3p	1	1	YES		hsa-mir-4691	hsa-mir-4691-3p	1	4	NO
hsa-mir-4692	hsa-mir-4692	NOT_PR				hsa-mir-4692	hsa-mir-4692	NOT_PR				hsa-mir-4692	hsa-mir-4692	NOT_PR				hsa-mir-4692	hsa-mir-4692	NOT_PR
hsa-mir-4693	hsa-mir-4693-5p	NOT_PR				hsa-mir-4693	hsa-mir-4693-5p	NOT_PR				hsa-mir-4693	hsa-mir-4693-5p	NOT_PR				hsa-mir-4693	hsa-mir-4693-5p	NOT_PR
hsa-mir-4693	hsa-mir-4693-3p	NOT_PR				hsa-mir-4693	hsa-mir-4693-3p	NOT_PR				hsa-mir-4693	hsa-mir-4693-3p	NOT_PR				hsa-mir-4693	hsa-mir-4693-3p	NOT_PR
hsa-mir-4694	hsa-mir-4694-5p	NOT_PR				hsa-mir-4694	hsa-mir-4694-5p	NOT_PR				hsa-mir-4694	hsa-mir-4694-5p	NOT_PR				hsa-mir-4694	hsa-mir-4694-5p	NOT_PR
hsa-mir-4694	hsa-mir-4694-3p	NOT_PR				hsa-mir-4694	hsa-mir-4694-3p	NOT_PR				hsa-mir-4694	hsa-mir-4694-3p	NOT_PR				hsa-mir-4694	hsa-mir-4694-3p	NOT_PR
hsa-mir-4695	hsa-mir-4695-5p	NOT_PR				hsa-mir-4695	hsa-mir-4695-5p	2	4	NO		hsa-mir-4695	hsa-mir-4695-5p	NOT_PR				hsa-mir-4695	hsa-mir-4695-5p	0	6	NO
hsa-mir-4695	hsa-mir-4695-3p	NOT_PR				hsa-mir-4695	hsa-mir-4695-3p	NOT_PR				hsa-mir-4695	hsa-mir-4695-3p	NOT_PR				hsa-mir-4695	hsa-mir-4695-3p	NOT_PR
hsa-mir-4696	hsa-mir-4696	NOT_PR				hsa-mir-4696	hsa-mir-4696	NOT_PR				hsa-mir-4696	hsa-mir-4696	NOT_PR				hsa-mir-4696	hsa-mir-4696	NOT_PR
hsa-mir-4697	hsa-mir-4697-5p	NOT_PR				hsa-mir-4697	hsa-mir-4697-5p	NOT_PR				hsa-mir-4697	hsa-mir-4697-5p	NOT_PR				hsa-mir-4697	hsa-mir-4697-5p	NOT_PR
hsa-mir-4697	hsa-mir-4697-3p	NOT_PR				hsa-mir-4697	hsa-mir-4697-3p	NOT_PR				hsa-mir-4697	hsa-mir-4697-3p	NOT_PR				hsa-mir-4697	hsa-mir-4697-3p	NOT_PR
hsa-mir-4698	hsa-mir-4698	NOT_PR				hsa-mir-4698	hsa-mir-4698	NOT_PR				hsa-mir-4698	hsa-mir-4698	NOT_PR				hsa-mir-4698	hsa-mir-4698	NOT_PR
hsa-mir-4699	hsa-mir-4699-5p	0	4	NO		hsa-mir-4699	hsa-mir-4699-5p	NOT_PR				hsa-mir-4699	hsa-mir-4699-5p	NOT_PR				hsa-mir-4699	hsa-mir-4699-5p	NOT_PR
hsa-mir-4699	hsa-mir-4699-3p	NOT_PR				hsa-mir-4699	hsa-mir-4699-3p	NOT_PR				hsa-mir-4699	hsa-mir-4699-3p	NOT_PR				hsa-mir-4699	hsa-mir-4699-3p	NOT_PR
hsa-mir-4700	hsa-mir-4700-5p	0	52	NO		hsa-mir-4700	hsa-mir-4700-5p	2	31	NO		hsa-mir-4700	hsa-mir-4700-5p	1	51	NO		hsa-mir-4700	hsa-mir-4700-5p	2	45	NO
hsa-mir-4700	hsa-mir-4700-3p	NOT_PR				hsa-mir-4700	hsa-mir-4700-3p	NOT_PR				hsa-mir-4700	hsa-mir-4700-3p	NOT_PR				hsa-mir-4700	hsa-mir-4700-3p	NOT_PR
hsa-mir-4701	hsa-mir-4701-5p	NOT_PR				hsa-mir-4701	hsa-mir-4701-5p	NOT_PR				hsa-mir-4701	hsa-mir-4701-5p	NOT_PR				hsa-mir-4701	hsa-mir-4701-5p	NOT_PR
hsa-mir-4701	hsa-mir-4701-3p	NOT_PR				hsa-mir-4701	hsa-mir-4701-3p	1	1	YES		hsa-mir-4701	hsa-mir-4701-3p	NOT_PR				hsa-mir-4701	hsa-mir-4701-3p	0	3	NO
hsa-mir-4703	hsa-mir-4703-5p	NOT_PR				hsa-mir-4703	hsa-mir-4703-5p	NOT_PR				hsa-mir-4703	hsa-mir-4703-5p	NOT_PR				hsa-mir-4703	hsa-mir-4703-5p	NOT_PR
hsa-mir-4703	hsa-mir-4703-3p	NOT_PR				hsa-mir-4703	hsa-mir-4703-3p	0	4	NO		hsa-mir-4703	hsa-mir-4703-3p	NOT_PR				hsa-mir-4703	hsa-mir-4703-3p	NOT_PR
hsa-mir-4704	hsa-mir-4704-5p	NOT_PR				hsa-mir-4704	hsa-mir-4704-5p	NOT_PR				hsa-mir-4704	hsa-mir-4704-5p	NOT_PR				hsa-mir-4704	hsa-mir-4704-5p	NOT_PR
hsa-mir-4704	hsa-mir-4704-3p	NOT_PR				hsa-mir-4704	hsa-mir-4704-3p	NOT_PR				hsa-mir-4704	hsa-mir-4704-3p	NOT_PR				hsa-mir-4704	hsa-mir-4704-3p	NOT_PR
hsa-mir-4705	hsa-mir-4705	NOT_PR				hsa-mir-4705	hsa-mir-4705	NOT_PR				hsa-mir-4705	hsa-mir-4705	NOT_PR				hsa-mir-4705	hsa-mir-4705	NOT_PR
hsa-mir-4706	hsa-mir-4706	NOT_PR				hsa-mir-4706	hsa-mir-4706	NOT_PR				hsa-mir-4706	hsa-mir-4706	NOT_PR				hsa-mir-4706	hsa-mir-4706	NOT_PR
hsa-mir-4707	hsa-mir-4707-5p	0	1	NO		hsa-mir-4707	hsa-mir-4707-5p	0	3	NO		hsa-mir-4707	hsa-mir-4707-5p	NOT_PR				hsa-mir-4707	hsa-mir-4707-5p	NOT_PR
hsa-mir-4707	hsa-mir-4707-3p	17	21	NO		hsa-mir-4707	hsa-mir-4707-3p	15	15	YES		hsa-mir-4707	hsa-mir-4707-3p	15	28	NO		hsa-mir-4707	hsa-mir-4707-3p	7	115	NO
hsa-mir-4708	hsa-mir-4708-5p	NOT_PR				hsa-mir-4708	hsa-mir-4708-5p	NOT_PR				hsa-mir-4708	hsa-mir-4708-5p	NOT_PR				hsa-mir-4708	hsa-mir-4708-5p	NOT_PR
hsa-mir-4708	hsa-mir-4708-3p	NOT_PR				hsa-mir-4708	hsa-mir-4708-3p	NOT_PR				hsa-mir-4708	hsa-mir-4708-3p	NOT_PR				hsa-mir-4708	hsa-mir-4708-3p	8	8	YES
hsa-mir-4709	hsa-mir-4709-5p	0	39	NO		hsa-mir-4709	hsa-mir-4709-5p	0	10	NO		hsa-mir-4709	hsa-mir-4709-5p	NOT_PR				hsa-mir-4709	hsa-mir-4709-5p	1	78	NO
hsa-mir-4709	hsa-mir-4709-3p	NOT_PR				hsa-mir-4709	hsa-mir-4709-3p	1	1	YES		hsa-mir-4709	hsa-mir-4709-3p	0	3	NO		hsa-mir-4709	hsa-mir-4709-3p	NOT_PR
hsa-mir-4710	hsa-mir-4710	NOT_PR				hsa-mir-4710	hsa-mir-4710	0	5	NO		hsa-mir-4710	hsa-mir-4710	1	3	NO		hsa-mir-4710	hsa-mir-4710	0	10	NO
hsa-mir-4711	hsa-mir-4711-5p	NOT_PR				hsa-mir-4711	hsa-mir-4711-5p	NOT_PR				hsa-mir-4711	hsa-mir-4711-5p	NOT_PR				hsa-mir-4711	hsa-mir-4711-5p	NOT_PR
hsa-mir-4711	hsa-mir-4711-3p	NOT_PR				hsa-mir-4711	hsa-mir-4711-3p	NOT_PR				hsa-mir-4711	hsa-mir-4711-3p	NOT_PR				hsa-mir-4711	hsa-mir-4711-3p	NOT_PR
hsa-mir-4712	hsa-mir-4712-5p	NOT_PR				hsa-mir-4712	hsa-mir-4712-5p	NOT_PR				hsa-mir-4712	hsa-mir-4712-5p	NOT_PR				hsa-mir-4712	hsa-mir-4712-5p	NOT_PR
hsa-mir-4712	hsa-mir-4712-3p	0	2	NO		hsa-mir-4712	hsa-mir-4712-3p	NOT_PR				hsa-mir-4712	hsa-mir-4712-3p	1	3	NO		hsa-mir-4712	hsa-mir-4712-3p	NOT_PR
hsa-mir-4713	hsa-mir-4713-5p	NOT_PR				hsa-mir-4713	hsa-mir-4713-5p	NOT_PR				hsa-mir-4713	hsa-mir-4713-5p	NOT_PR				hsa-mir-4713	hsa-mir-4713-5p	NOT_PR
hsa-mir-4713	hsa-mir-4713-3p	NOT_PR				hsa-mir-4713	hsa-mir-4713-3p	NOT_PR				hsa-mir-4713	hsa-mir-4713-3p	NOT_PR				hsa-mir-4713	hsa-mir-4713-3p	NOT_PR
hsa-mir-4714	hsa-mir-4714-5p	NOT_PR				hsa-mir-4714	hsa-mir-4714-5p	NOT_PR				hsa-mir-4714	hsa-mir-4714-5p	NOT_PR				hsa-mir-4714	hsa-mir-4714-5p	NOT_PR
hsa-mir-4714	hsa-mir-4714-3p	NOT_PR				hsa-mir-4714	hsa-mir-4714-3p	NOT_PR				hsa-mir-4714	hsa-mir-4714-3p	NOT_PR				hsa-mir-4714	hsa-mir-4714-3p	NOT_PR
hsa-mir-4715	hsa-mir-4715-5p	0	6	NO		hsa-mir-4715	hsa-mir-4715-5p	0	3	NO		hsa-mir-4715	hsa-mir-4715-5p	NOT_PR				hsa-mir-4715	hsa-mir-4715-5p	0	4	NO
hsa-mir-4715	hsa-mir-4715-3p	NOT_PR				hsa-mir-4715	hsa-mir-4715-3p	NOT_PR				hsa-mir-4715	hsa-mir-4715-3p	NOT_PR				hsa-mir-4715	hsa-mir-4715-3p	NOT_PR
hsa-mir-4716	hsa-mir-4716-5p	NOT_PR				hsa-mir-4716	hsa-mir-4716-5p	NOT_PR				hsa-mir-4716	hsa-mir-4716-5p	NOT_PR				hsa-mir-4716	hsa-mir-4716-5p	NOT_PR
hsa-mir-4716	hsa-mir-4716-3p	8	8	YES		hsa-mir-4716	hsa-mir-4716-3p	1	14	NO		hsa-mir-4716	hsa-mir-4716-3p	3	10	NO		hsa-mir-4716	hsa-mir-4716-3p	3	30	NO
hsa-mir-4717	hsa-mir-4717-5p	NOT_PR				hsa-mir-4717	hsa-mir-4717-5p	NOT_PR				hsa-mir-4717	hsa-mir-4717-5p	NOT_PR				hsa-mir-4717	hsa-mir-4717-5p	NOT_PR
hsa-mir-4717	hsa-mir-4717-3p	NOT_PR				hsa-mir-4717	hsa-mir-4717-3p	NOT_PR				hsa-mir-4717	hsa-mir-4717-3p	NOT_PR				hsa-mir-4717	hsa-mir-4717-3p	NOT_PR
hsa-mir-4718	hsa-mir-4718	NOT_PR				hsa-mir-4718	hsa-mir-4718	NOT_PR				hsa-mir-4718	hsa-mir-4718	NOT_PR				hsa-mir-4718	hsa-mir-4718	NOT_PR
hsa-mir-4719	hsa-mir-4719	NOT_PR				hsa-mir-4719	hsa-mir-4719	NOT_PR				hsa-mir-4719	hsa-mir-4719	NOT_PR				hsa-mir-4719	hsa-mir-4719	NOT_PR
hsa-mir-4720	hsa-mir-4720-5p	NOT_PR				hsa-mir-4720	hsa-mir-4720-5p	NOT_PR				hsa-mir-4720	hsa-mir-4720-5p	NOT_PR				hsa-mir-4720	hsa-mir-4720-5p	NOT_PR
hsa-mir-4720	hsa-mir-4720-3p	NOT_PR				hsa-mir-4720	hsa-mir-4720-3p	NOT_PR				hsa-mir-4720	hsa-mir-4720-3p	NOT_PR				hsa-mir-4720	hsa-mir-4720-3p	NOT_PR
hsa-mir-4721	hsa-mir-4721	NOT_PR				hsa-mir-4721	hsa-mir-4721	NOT_PR				hsa-mir-4721	hsa-mir-4721	NOT_PR				hsa-mir-4721	hsa-mir-4721	1	9	NO
hsa-mir-4722	hsa-mir-4722-5p	0	15	NO		hsa-mir-4722	hsa-mir-4722-5p	0	5	NO		hsa-mir-4722	hsa-mir-4722-5p	0	1	NO		hsa-mir-4722	hsa-mir-4722-5p	1	5	NO
hsa-mir-4722	hsa-mir-4722-3p	NOT_PR				hsa-mir-4722	hsa-mir-4722-3p	NOT_PR				hsa-mir-4722	hsa-mir-4722-3p	NOT_PR				hsa-mir-4722	hsa-mir-4722-3p	NOT_PR
hsa-mir-4723	hsa-mir-4723-5p	NOT_PR				hsa-mir-4723	hsa-mir-4723-5p	4	4	YES		hsa-mir-4723	hsa-mir-4723-5p	NOT_PR				hsa-mir-4723	hsa-mir-4723-5p	0	3	NO
hsa-mir-4723	hsa-mir-4723-3p	NOT_PR				hsa-mir-4723	hsa-mir-4723-3p	NOT_PR				hsa-mir-4723	hsa-mir-4723-3p	NOT_PR				hsa-mir-4723	hsa-mir-4723-3p	NOT_PR
hsa-mir-4724	hsa-mir-4724-5p	0	11	NO		hsa-mir-4724	hsa-mir-4724-5p	0	14	NO		hsa-mir-4724	hsa-mir-4724-5p	1	5	NO		hsa-mir-4724	hsa-mir-4724-5p	5	24	NO
hsa-mir-4724	hsa-mir-4724-3p	NOT_PR				hsa-mir-4724	hsa-mir-4724-3p	NOT_PR				hsa-mir-4724	hsa-mir-4724-3p	NOT_PR				hsa-mir-4724	hsa-mir-4724-3p	NOT_PR
hsa-mir-4725	hsa-mir-4725-5p	NOT_PR				hsa-mir-4725	hsa-mir-4725-5p	NOT_PR				hsa-mir-4725	hsa-mir-4725-5p	NOT_PR				hsa-mir-4725	hsa-mir-4725-5p	0	11	NO
hsa-mir-4725	hsa-mir-4725-3p	NOT_PR				hsa-mir-4725	hsa-mir-4725-3p	1	4	NO		hsa-mir-4725	hsa-mir-4725-3p	0	6	NO		hsa-mir-4725	hsa-mir-4725-3p	1	5	NO
hsa-mir-4726	hsa-mir-4726-5p	2	3	NO		hsa-mir-4726	hsa-mir-4726-5p	4	4	YES		hsa-mir-4726	hsa-mir-4726-5p	0	4	NO		hsa-mir-4726	hsa-mir-4726-5p	1	2	NO
hsa-mir-4726	hsa-mir-4726-3p	NOT_PR				hsa-mir-4726	hsa-mir-4726-3p	NOT_PR				hsa-mir-4726	hsa-mir-4726-3p	NOT_PR				hsa-mir-4726	hsa-mir-4726-3p	NOT_PR
hsa-mir-4727	hsa-mir-4727-5p	NOT_PR				hsa-mir-4727	hsa-mir-4727-5p	NOT_PR				hsa-mir-4727	hsa-mir-4727-5p	NOT_PR				hsa-mir-4727	hsa-mir-4727-5p	NOT_PR
hsa-mir-4727	hsa-mir-4727-3p	NOT_PR				hsa-mir-4727	hsa-mir-4727-3p	NOT_PR				hsa-mir-4727	hsa-mir-4727-3p	0	1	NO		hsa-mir-4727	hsa-mir-4727-3p	1	3	NO
hsa-mir-4728	hsa-mir-4728-5p	3	3	YES		hsa-mir-4728	hsa-mir-4728-5p	0	1	NO		hsa-mir-4728	hsa-mir-4728-5p	0	2	NO		hsa-mir-4728	hsa-mir-4728-5p	1	3	NO
hsa-mir-4728	hsa-mir-4728-3p	NOT_PR				hsa-mir-4728	hsa-mir-4728-3p	NOT_PR				hsa-mir-4728	hsa-mir-4728-3p	NOT_PR				hsa-mir-4728	hsa-mir-4728-3p	NOT_PR
hsa-mir-4729	hsa-mir-4729	NOT_PR				hsa-mir-4729	hsa-mir-4729	NOT_PR				hsa-mir-4729	hsa-mir-4729	0	12	NO		hsa-mir-4729	hsa-mir-4729	0	48	NO
hsa-mir-4730	hsa-mir-4730	NOT_PR				hsa-mir-4730	hsa-mir-4730	NOT_PR				hsa-mir-4730	hsa-mir-4730	NOT_PR				hsa-mir-4730	hsa-mir-4730	NOT_PR
hsa-mir-4731	hsa-mir-4731-5p	NOT_PR				hsa-mir-4731	hsa-mir-4731-5p	NOT_PR				hsa-mir-4731	hsa-mir-4731-5p	NOT_PR				hsa-mir-4731	hsa-mir-4731-5p	0	2	NO
hsa-mir-4731	hsa-mir-4731-3p	NOT_PR				hsa-mir-4731	hsa-mir-4731-3p	NOT_PR				hsa-mir-4731	hsa-mir-4731-3p	NOT_PR				hsa-mir-4731	hsa-mir-4731-3p	NOT_PR
hsa-mir-4732	hsa-mir-4732-5p	266	266	YES		hsa-mir-4732	hsa-mir-4732-5p	198	198	YES		hsa-mir-4732	hsa-mir-4732-5p	162	162	YES		hsa-mir-4732	hsa-mir-4732-5p	133	133	YES
hsa-mir-4732	hsa-mir-4732-3p	NOT_PR				hsa-mir-4732	hsa-mir-4732-3p	1	3	NO		hsa-mir-4732	hsa-mir-4732-3p	NOT_PR				hsa-mir-4732	hsa-mir-4732-3p	NOT_PR
hsa-mir-4733	hsa-mir-4733-5p	NOT_PR				hsa-mir-4733	hsa-mir-4733-5p	NOT_PR				hsa-mir-4733	hsa-mir-4733-5p	NOT_PR				hsa-mir-4733	hsa-mir-4733-5p	NOT_PR
hsa-mir-4733	hsa-mir-4733-3p	NOT_PR				hsa-mir-4733	hsa-mir-4733-3p	NOT_PR				hsa-mir-4733	hsa-mir-4733-3p	NOT_PR				hsa-mir-4733	hsa-mir-4733-3p	NOT_PR
hsa-mir-4734	hsa-mir-4734	0	7	NO		hsa-mir-4734	hsa-mir-4734	3	5	NO		hsa-mir-4734	hsa-mir-4734	0	4	NO		hsa-mir-4734	hsa-mir-4734	0	5	NO
hsa-mir-4735	hsa-mir-4735-5p	NOT_PR				hsa-mir-4735	hsa-mir-4735-5p	NOT_PR				hsa-mir-4735	hsa-mir-4735-5p	NOT_PR				hsa-mir-4735	hsa-mir-4735-5p	NOT_PR
hsa-mir-4735	hsa-mir-4735-3p	NOT_PR				hsa-mir-4735	hsa-mir-4735-3p	NOT_PR				hsa-mir-4735	hsa-mir-4735-3p	NOT_PR				hsa-mir-4735	hsa-mir-4735-3p	NOT_PR
hsa-mir-4736	hsa-mir-4736	8	8	YES		hsa-mir-4736	hsa-mir-4736	22	22	YES		hsa-mir-4736	hsa-mir-4736	5	5	YES		hsa-mir-4736	hsa-mir-4736	13	13	YES
hsa-mir-4737	hsa-mir-4737	NOT_PR				hsa-mir-4737	hsa-mir-4737	NOT_PR				hsa-mir-4737	hsa-mir-4737	NOT_PR				hsa-mir-4737	hsa-mir-4737	NOT_PR
hsa-mir-4738	hsa-mir-4738-5p	NOT_PR				hsa-mir-4738	hsa-mir-4738-5p	NOT_PR				hsa-mir-4738	hsa-mir-4738-5p	NOT_PR				hsa-mir-4738	hsa-mir-4738-5p	NOT_PR
hsa-mir-4738	hsa-mir-4738-3p	0	37	NO		hsa-mir-4738	hsa-mir-4738-3p	0	8	NO		hsa-mir-4738	hsa-mir-4738-3p	2	2	YES		hsa-mir-4738	hsa-mir-4738-3p	5	8	NO
hsa-mir-4739	hsa-mir-4739	0	1	NO		hsa-mir-4739	hsa-mir-4739	NOT_PR				hsa-mir-4739	hsa-mir-4739	2	4	NO		hsa-mir-4739	hsa-mir-4739	0	9	NO
hsa-mir-4740	hsa-mir-4740-5p	NOT_PR				hsa-mir-4740	hsa-mir-4740-5p	NOT_PR				hsa-mir-4740	hsa-mir-4740-5p	NOT_PR				hsa-mir-4740	hsa-mir-4740-5p	NOT_PR
hsa-mir-4740	hsa-mir-4740-3p	NOT_PR				hsa-mir-4740	hsa-mir-4740-3p	NOT_PR				hsa-mir-4740	hsa-mir-4740-3p	NOT_PR				hsa-mir-4740	hsa-mir-4740-3p	NOT_PR
hsa-mir-4741	hsa-mir-4741	0	5	NO		hsa-mir-4741	hsa-mir-4741	0	16	NO		hsa-mir-4741	hsa-mir-4741	0	9	NO		hsa-mir-4741	hsa-mir-4741	0	9	NO
hsa-mir-4742	hsa-mir-4742-5p	20	20	YES		hsa-mir-4742	hsa-mir-4742-5p	12	15	NO		hsa-mir-4742	hsa-mir-4742-5p	7	7	YES		hsa-mir-4742	hsa-mir-4742-5p	8	20	NO
hsa-mir-4742	hsa-mir-4742-3p	5	5	YES		hsa-mir-4742	hsa-mir-4742-3p	5	7	NO		hsa-mir-4742	hsa-mir-4742-3p	0	4	NO		hsa-mir-4742	hsa-mir-4742-3p	3	4	NO
hsa-mir-4743	hsa-mir-4743-5p	6	250	NO		hsa-mir-4743	hsa-mir-4743-5p	11	79	NO		hsa-mir-4743	hsa-mir-4743-5p	11	195	NO		hsa-mir-4743	hsa-mir-4743-5p	37	941	NO
hsa-mir-4743	hsa-mir-4743-3p	NOT_PR				hsa-mir-4743	hsa-mir-4743-3p	NOT_PR				hsa-mir-4743	hsa-mir-4743-3p	NOT_PR				hsa-mir-4743	hsa-mir-4743-3p	NOT_PR
hsa-mir-4744	hsa-mir-4744	NOT_PR				hsa-mir-4744	hsa-mir-4744	0	2	NO		hsa-mir-4744	hsa-mir-4744	0	1	NO		hsa-mir-4744	hsa-mir-4744	NOT_PR
hsa-mir-4745	hsa-mir-4745-5p	1	2	NO		hsa-mir-4745	hsa-mir-4745-5p	1	3	NO		hsa-mir-4745	hsa-mir-4745-5p	4	5	NO		hsa-mir-4745	hsa-mir-4745-5p	4	4	YES
hsa-mir-4745	hsa-mir-4745-3p	NOT_PR				hsa-mir-4745	hsa-mir-4745-3p	NOT_PR				hsa-mir-4745	hsa-mir-4745-3p	NOT_PR				hsa-mir-4745	hsa-mir-4745-3p	NOT_PR
hsa-mir-4746	hsa-mir-4746-5p	1	6	NO		hsa-mir-4746	hsa-mir-4746-5p	1	1	YES		hsa-mir-4746	hsa-mir-4746-5p	0	4	NO		hsa-mir-4746	hsa-mir-4746-5p	NOT_PR
hsa-mir-4746	hsa-mir-4746-3p	NOT_PR				hsa-mir-4746	hsa-mir-4746-3p	NOT_PR				hsa-mir-4746	hsa-mir-4746-3p	NOT_PR				hsa-mir-4746	hsa-mir-4746-3p	NOT_PR
hsa-mir-4747	hsa-mir-4747-5p	0	14	NO		hsa-mir-4747	hsa-mir-4747-5p	0	3	NO		hsa-mir-4747	hsa-mir-4747-5p	2	10	NO		hsa-mir-4747	hsa-mir-4747-5p	3	35	NO
hsa-mir-4747	hsa-mir-4747-3p	NOT_PR				hsa-mir-4747	hsa-mir-4747-3p	NOT_PR				hsa-mir-4747	hsa-mir-4747-3p	1	1	YES		hsa-mir-4747	hsa-mir-4747-3p	NOT_PR
hsa-mir-4748	hsa-mir-4748	2	7	NO		hsa-mir-4748	hsa-mir-4748	NOT_PR				hsa-mir-4748	hsa-mir-4748	1	1	YES		hsa-mir-4748	hsa-mir-4748	5	5	YES
hsa-mir-4749	hsa-mir-4749-5p	1	7	NO		hsa-mir-4749	hsa-mir-4749-5p	0	9	NO		hsa-mir-4749	hsa-mir-4749-5p	5	5	YES		hsa-mir-4749	hsa-mir-4749-5p	3	5	NO
hsa-mir-4749	hsa-mir-4749-3p	NOT_PR				hsa-mir-4749	hsa-mir-4749-3p	NOT_PR				hsa-mir-4749	hsa-mir-4749-3p	NOT_PR				hsa-mir-4749	hsa-mir-4749-3p	NOT_PR
hsa-mir-4750	hsa-mir-4750-5p	2	32	NO		hsa-mir-4750	hsa-mir-4750-5p	2	25	NO		hsa-mir-4750	hsa-mir-4750-5p	1	16	NO		hsa-mir-4750	hsa-mir-4750-5p	6	47	NO
hsa-mir-4750	hsa-mir-4750-3p	NOT_PR				hsa-mir-4750	hsa-mir-4750-3p	NOT_PR				hsa-mir-4750	hsa-mir-4750-3p	NOT_PR				hsa-mir-4750	hsa-mir-4750-3p	NOT_PR
hsa-mir-4751	hsa-mir-4751	NOT_PR				hsa-mir-4751	hsa-mir-4751	NOT_PR				hsa-mir-4751	hsa-mir-4751	NOT_PR				hsa-mir-4751	hsa-mir-4751	NOT_PR
hsa-mir-4752	hsa-mir-4752	11	11	YES		hsa-mir-4752	hsa-mir-4752	1	3	NO		hsa-mir-4752	hsa-mir-4752	NOT_PR				hsa-mir-4752	hsa-mir-4752	NOT_PR
hsa-mir-4753	hsa-mir-4753-5p	0	5	NO		hsa-mir-4753	hsa-mir-4753-5p	0	4	NO		hsa-mir-4753	hsa-mir-4753-5p	0	3	NO		hsa-mir-4753	hsa-mir-4753-5p	2	2	YES
hsa-mir-4753	hsa-mir-4753-3p	NOT_PR				hsa-mir-4753	hsa-mir-4753-3p	2	2	YES		hsa-mir-4753	hsa-mir-4753-3p	NOT_PR				hsa-mir-4753	hsa-mir-4753-3p	NOT_PR
hsa-mir-4754	hsa-mir-4754	0	6	NO		hsa-mir-4754	hsa-mir-4754	0	2	NO		hsa-mir-4754	hsa-mir-4754	3	3	YES		hsa-mir-4754	hsa-mir-4754	0	5	NO
hsa-mir-4755	hsa-mir-4755-5p	NOT_PR				hsa-mir-4755	hsa-mir-4755-5p	NOT_PR				hsa-mir-4755	hsa-mir-4755-5p	1	2	NO		hsa-mir-4755	hsa-mir-4755-5p	3	8	NO
hsa-mir-4755	hsa-mir-4755-3p	0	2	NO		hsa-mir-4755	hsa-mir-4755-3p	4	4	YES		hsa-mir-4755	hsa-mir-4755-3p	NOT_PR				hsa-mir-4755	hsa-mir-4755-3p	NOT_PR
hsa-mir-4756	hsa-mir-4756-5p	NOT_PR				hsa-mir-4756	hsa-mir-4756-5p	NOT_PR				hsa-mir-4756	hsa-mir-4756-5p	NOT_PR				hsa-mir-4756	hsa-mir-4756-5p	NOT_PR
hsa-mir-4756	hsa-mir-4756-3p	NOT_PR				hsa-mir-4756	hsa-mir-4756-3p	NOT_PR				hsa-mir-4756	hsa-mir-4756-3p	NOT_PR				hsa-mir-4756	hsa-mir-4756-3p	NOT_PR
hsa-mir-4757	hsa-mir-4757-5p	NOT_PR				hsa-mir-4757	hsa-mir-4757-5p	NOT_PR				hsa-mir-4757	hsa-mir-4757-5p	1	1	YES		hsa-mir-4757	hsa-mir-4757-5p	2	2	YES
hsa-mir-4757	hsa-mir-4757-3p	NOT_PR				hsa-mir-4757	hsa-mir-4757-3p	NOT_PR				hsa-mir-4757	hsa-mir-4757-3p	NOT_PR				hsa-mir-4757	hsa-mir-4757-3p	NOT_PR
hsa-mir-4758	hsa-mir-4758-5p	NOT_PR				hsa-mir-4758	hsa-mir-4758-5p	NOT_PR				hsa-mir-4758	hsa-mir-4758-5p	NOT_PR				hsa-mir-4758	hsa-mir-4758-5p	NOT_PR
hsa-mir-4758	hsa-mir-4758-3p	NOT_PR				hsa-mir-4758	hsa-mir-4758-3p	NOT_PR				hsa-mir-4758	hsa-mir-4758-3p	NOT_PR				hsa-mir-4758	hsa-mir-4758-3p	NOT_PR
hsa-mir-4759	hsa-mir-4759	NOT_PR				hsa-mir-4759	hsa-mir-4759	NOT_PR				hsa-mir-4759	hsa-mir-4759	NOT_PR				hsa-mir-4759	hsa-mir-4759	NOT_PR
hsa-mir-4760	hsa-mir-4760-5p	NOT_PR				hsa-mir-4760	hsa-mir-4760-5p	NOT_PR				hsa-mir-4760	hsa-mir-4760-5p	NOT_PR				hsa-mir-4760	hsa-mir-4760-5p	NOT_PR
hsa-mir-4760	hsa-mir-4760-3p	NOT_PR				hsa-mir-4760	hsa-mir-4760-3p	NOT_PR				hsa-mir-4760	hsa-mir-4760-3p	NOT_PR				hsa-mir-4760	hsa-mir-4760-3p	NOT_PR
hsa-mir-4761	hsa-mir-4761-5p	NOT_PR				hsa-mir-4761	hsa-mir-4761-5p	NOT_PR				hsa-mir-4761	hsa-mir-4761-5p	NOT_PR				hsa-mir-4761	hsa-mir-4761-5p	NOT_PR
hsa-mir-4761	hsa-mir-4761-3p	0	3	NO		hsa-mir-4761	hsa-mir-4761-3p	NOT_PR				hsa-mir-4761	hsa-mir-4761-3p	NOT_PR				hsa-mir-4761	hsa-mir-4761-3p	0	12	NO
hsa-mir-4762	hsa-mir-4762-5p	0	4	NO		hsa-mir-4762	hsa-mir-4762-5p	NOT_PR				hsa-mir-4762	hsa-mir-4762-5p	NOT_PR				hsa-mir-4762	hsa-mir-4762-5p	NOT_PR
hsa-mir-4762	hsa-mir-4762-3p	3	3	YES		hsa-mir-4762	hsa-mir-4762-3p	NOT_PR				hsa-mir-4762	hsa-mir-4762-3p	2	2	YES		hsa-mir-4762	hsa-mir-4762-3p	NOT_PR
hsa-mir-4763	hsa-mir-4763-5p	NOT_PR				hsa-mir-4763	hsa-mir-4763-5p	NOT_PR				hsa-mir-4763	hsa-mir-4763-5p	NOT_PR				hsa-mir-4763	hsa-mir-4763-5p	NOT_PR
hsa-mir-4763	hsa-mir-4763-3p	NOT_PR				hsa-mir-4763	hsa-mir-4763-3p	NOT_PR				hsa-mir-4763	hsa-mir-4763-3p	NOT_PR				hsa-mir-4763	hsa-mir-4763-3p	NOT_PR
hsa-mir-4764	hsa-mir-4764-5p	NOT_PR				hsa-mir-4764	hsa-mir-4764-5p	NOT_PR				hsa-mir-4764	hsa-mir-4764-5p	NOT_PR				hsa-mir-4764	hsa-mir-4764-5p	0	5	NO
hsa-mir-4764	hsa-mir-4764-3p	NOT_PR				hsa-mir-4764	hsa-mir-4764-3p	NOT_PR				hsa-mir-4764	hsa-mir-4764-3p	NOT_PR				hsa-mir-4764	hsa-mir-4764-3p	NOT_PR
hsa-mir-4765	hsa-mir-4765	NOT_PR				hsa-mir-4765	hsa-mir-4765	NOT_PR				hsa-mir-4765	hsa-mir-4765	NOT_PR				hsa-mir-4765	hsa-mir-4765	NOT_PR
hsa-mir-4766	hsa-mir-4766-5p	1	10	NO		hsa-mir-4766	hsa-mir-4766-5p	1	2	NO		hsa-mir-4766	hsa-mir-4766-5p	1	6	NO		hsa-mir-4766	hsa-mir-4766-5p	0	7	NO
hsa-mir-4766	hsa-mir-4766-3p	NOT_PR				hsa-mir-4766	hsa-mir-4766-3p	NOT_PR				hsa-mir-4766	hsa-mir-4766-3p	NOT_PR				hsa-mir-4766	hsa-mir-4766-3p	NOT_PR
hsa-mir-4767	hsa-mir-4767	0	5	NO		hsa-mir-4767	hsa-mir-4767	NOT_PR				hsa-mir-4767	hsa-mir-4767	0	8	NO		hsa-mir-4767	hsa-mir-4767	2	61	NO
hsa-mir-4768	hsa-mir-4768-5p	NOT_PR				hsa-mir-4768	hsa-mir-4768-5p	NOT_PR				hsa-mir-4768	hsa-mir-4768-5p	NOT_PR				hsa-mir-4768	hsa-mir-4768-5p	NOT_PR
hsa-mir-4768	hsa-mir-4768-3p	NOT_PR				hsa-mir-4768	hsa-mir-4768-3p	NOT_PR				hsa-mir-4768	hsa-mir-4768-3p	NOT_PR				hsa-mir-4768	hsa-mir-4768-3p	NOT_PR
hsa-mir-4769	hsa-mir-4769-5p	0	2	NO		hsa-mir-4769	hsa-mir-4769-5p	0	3	NO		hsa-mir-4769	hsa-mir-4769-5p	NOT_PR				hsa-mir-4769	hsa-mir-4769-5p	0	4	NO
hsa-mir-4769	hsa-mir-4769-3p	NOT_PR				hsa-mir-4769	hsa-mir-4769-3p	NOT_PR				hsa-mir-4769	hsa-mir-4769-3p	NOT_PR				hsa-mir-4769	hsa-mir-4769-3p	NOT_PR
hsa-mir-4770	hsa-mir-4770	NOT_PR				hsa-mir-4770	hsa-mir-4770	NOT_PR				hsa-mir-4770	hsa-mir-4770	NOT_PR				hsa-mir-4770	hsa-mir-4770	NOT_PR
hsa-mir-4771	hsa-mir-4771	NOT_PR				hsa-mir-4771	hsa-mir-4771	NOT_PR				hsa-mir-4771	hsa-mir-4771	NOT_PR				hsa-mir-4771	hsa-mir-4771	NOT_PR
hsa-mir-4772	hsa-mir-4772-5p	5	5	YES		hsa-mir-4772	hsa-mir-4772-5p	6	6	YES		hsa-mir-4772	hsa-mir-4772-5p	10	10	YES		hsa-mir-4772	hsa-mir-4772-5p	4	7	NO
hsa-mir-4772	hsa-mir-4772-3p	13	13	YES		hsa-mir-4772	hsa-mir-4772-3p	6	6	YES		hsa-mir-4772	hsa-mir-4772-3p	13	13	YES		hsa-mir-4772	hsa-mir-4772-3p	4	4	YES
hsa-mir-4773	hsa-mir-4773	64	64	YES		hsa-mir-4773	hsa-mir-4773	27	27	YES		hsa-mir-4773	hsa-mir-4773	32	32	YES		hsa-mir-4773	hsa-mir-4773	24	24	YES
hsa-mir-4774	hsa-mir-4774-5p	5	9	NO		hsa-mir-4774	hsa-mir-4774-5p	4	5	NO		hsa-mir-4774	hsa-mir-4774-5p	0	4	NO		hsa-mir-4774	hsa-mir-4774-5p	2	6	NO
hsa-mir-4774	hsa-mir-4774-3p	NOT_PR				hsa-mir-4774	hsa-mir-4774-3p	NOT_PR				hsa-mir-4774	hsa-mir-4774-3p	NOT_PR				hsa-mir-4774	hsa-mir-4774-3p	NOT_PR
hsa-mir-4775	hsa-mir-4775	2	10	NO		hsa-mir-4775	hsa-mir-4775	5	5	YES		hsa-mir-4775	hsa-mir-4775	4	4	YES		hsa-mir-4775	hsa-mir-4775	NOT_PR
hsa-mir-4776	hsa-mir-4776-5p	NOT_PR				hsa-mir-4776	hsa-mir-4776-5p	NOT_PR				hsa-mir-4776	hsa-mir-4776-5p	NOT_PR				hsa-mir-4776	hsa-mir-4776-5p	NOT_PR
hsa-mir-4776	hsa-mir-4776-3p	NOT_PR				hsa-mir-4776	hsa-mir-4776-3p	NOT_PR				hsa-mir-4776	hsa-mir-4776-3p	NOT_PR				hsa-mir-4776	hsa-mir-4776-3p	NOT_PR
hsa-mir-4777	hsa-mir-4777-5p	NOT_PR				hsa-mir-4777	hsa-mir-4777-5p	NOT_PR				hsa-mir-4777	hsa-mir-4777-5p	NOT_PR				hsa-mir-4777	hsa-mir-4777-5p	NOT_PR
hsa-mir-4777	hsa-mir-4777-3p	5	5	YES		hsa-mir-4777	hsa-mir-4777-3p	1	1	YES		hsa-mir-4777	hsa-mir-4777-3p	NOT_PR				hsa-mir-4777	hsa-mir-4777-3p	NOT_PR
hsa-mir-4778	hsa-mir-4778-5p	NOT_PR				hsa-mir-4778	hsa-mir-4778-5p	NOT_PR				hsa-mir-4778	hsa-mir-4778-5p	NOT_PR				hsa-mir-4778	hsa-mir-4778-5p	NOT_PR
hsa-mir-4778	hsa-mir-4778-3p	NOT_PR				hsa-mir-4778	hsa-mir-4778-3p	NOT_PR				hsa-mir-4778	hsa-mir-4778-3p	NOT_PR				hsa-mir-4778	hsa-mir-4778-3p	NOT_PR
hsa-mir-4779	hsa-mir-4779	3	3	YES		hsa-mir-4779	hsa-mir-4779	4	4	YES		hsa-mir-4779	hsa-mir-4779	3	3	YES		hsa-mir-4779	hsa-mir-4779	NOT_PR
hsa-mir-4780	hsa-mir-4780	NOT_PR				hsa-mir-4780	hsa-mir-4780	NOT_PR				hsa-mir-4780	hsa-mir-4780	NOT_PR				hsa-mir-4780	hsa-mir-4780	NOT_PR
hsa-mir-4781	hsa-mir-4781-5p	0	1	NO		hsa-mir-4781	hsa-mir-4781-5p	NOT_PR				hsa-mir-4781	hsa-mir-4781-5p	NOT_PR				hsa-mir-4781	hsa-mir-4781-5p	NOT_PR
hsa-mir-4781	hsa-mir-4781-3p	1	1	YES		hsa-mir-4781	hsa-mir-4781-3p	0	8	NO		hsa-mir-4781	hsa-mir-4781-3p	1	3	NO		hsa-mir-4781	hsa-mir-4781-3p	1	2	NO
hsa-mir-4782	hsa-mir-4782-5p	0	2	NO		hsa-mir-4782	hsa-mir-4782-5p	1	1	YES		hsa-mir-4782	hsa-mir-4782-5p	3	3	YES		hsa-mir-4782	hsa-mir-4782-5p	NOT_PR
hsa-mir-4782	hsa-mir-4782-3p	NOT_PR				hsa-mir-4782	hsa-mir-4782-3p	NOT_PR				hsa-mir-4782	hsa-mir-4782-3p	NOT_PR				hsa-mir-4782	hsa-mir-4782-3p	NOT_PR
hsa-mir-4783	hsa-mir-4783-5p	NOT_PR				hsa-mir-4783	hsa-mir-4783-5p	NOT_PR				hsa-mir-4783	hsa-mir-4783-5p	NOT_PR				hsa-mir-4783	hsa-mir-4783-5p	NOT_PR
hsa-mir-4783	hsa-mir-4783-3p	NOT_PR				hsa-mir-4783	hsa-mir-4783-3p	NOT_PR				hsa-mir-4783	hsa-mir-4783-3p	NOT_PR				hsa-mir-4783	hsa-mir-4783-3p	1	3	NO
hsa-mir-4784	hsa-mir-4784	NOT_PR				hsa-mir-4784	hsa-mir-4784	NOT_PR				hsa-mir-4784	hsa-mir-4784	1	3	NO		hsa-mir-4784	hsa-mir-4784	0	3	NO
hsa-mir-4785	hsa-mir-4785	48	48	YES		hsa-mir-4785	hsa-mir-4785	6	14	NO		hsa-mir-4785	hsa-mir-4785	27	27	YES		hsa-mir-4785	hsa-mir-4785	135	135	YES
hsa-mir-4786	hsa-mir-4786-5p	2	3	NO		hsa-mir-4786	hsa-mir-4786-5p	0	4	NO		hsa-mir-4786	hsa-mir-4786-5p	NOT_PR				hsa-mir-4786	hsa-mir-4786-5p	0	5	NO
hsa-mir-4786	hsa-mir-4786-3p	NOT_PR				hsa-mir-4786	hsa-mir-4786-3p	NOT_PR				hsa-mir-4786	hsa-mir-4786-3p	NOT_PR				hsa-mir-4786	hsa-mir-4786-3p	NOT_PR
hsa-mir-4787	hsa-mir-4787-5p	NOT_PR				hsa-mir-4787	hsa-mir-4787-5p	NOT_PR				hsa-mir-4787	hsa-mir-4787-5p	NOT_PR				hsa-mir-4787	hsa-mir-4787-5p	NOT_PR
hsa-mir-4787	hsa-mir-4787-3p	3	3	YES		hsa-mir-4787	hsa-mir-4787-3p	NOT_PR				hsa-mir-4787	hsa-mir-4787-3p	NOT_PR				hsa-mir-4787	hsa-mir-4787-3p	0	5	NO
hsa-mir-4788	hsa-mir-4788	NOT_PR				hsa-mir-4788	hsa-mir-4788	NOT_PR				hsa-mir-4788	hsa-mir-4788	NOT_PR				hsa-mir-4788	hsa-mir-4788	NOT_PR
hsa-mir-4789	hsa-mir-4789-5p	NOT_PR				hsa-mir-4789	hsa-mir-4789-5p	NOT_PR				hsa-mir-4789	hsa-mir-4789-5p	NOT_PR				hsa-mir-4789	hsa-mir-4789-5p	NOT_PR
hsa-mir-4789	hsa-mir-4789-3p	NOT_PR				hsa-mir-4789	hsa-mir-4789-3p	NOT_PR				hsa-mir-4789	hsa-mir-4789-3p	NOT_PR				hsa-mir-4789	hsa-mir-4789-3p	NOT_PR
hsa-mir-4790	hsa-mir-4790-5p	NOT_PR				hsa-mir-4790	hsa-mir-4790-5p	NOT_PR				hsa-mir-4790	hsa-mir-4790-5p	NOT_PR				hsa-mir-4790	hsa-mir-4790-5p	NOT_PR
hsa-mir-4790	hsa-mir-4790-3p	NOT_PR				hsa-mir-4790	hsa-mir-4790-3p	NOT_PR				hsa-mir-4790	hsa-mir-4790-3p	NOT_PR				hsa-mir-4790	hsa-mir-4790-3p	NOT_PR
hsa-mir-4791	hsa-mir-4791	NOT_PR				hsa-mir-4791	hsa-mir-4791	0	5	NO		hsa-mir-4791	hsa-mir-4791	0	15	NO		hsa-mir-4791	hsa-mir-4791	2	8	NO
hsa-mir-4792	hsa-mir-4792	NOT_PR				hsa-mir-4792	hsa-mir-4792	NOT_PR				hsa-mir-4792	hsa-mir-4792	NOT_PR				hsa-mir-4792	hsa-mir-4792	NOT_PR
hsa-mir-4793	hsa-mir-4793-5p	NOT_PR				hsa-mir-4793	hsa-mir-4793-5p	NOT_PR				hsa-mir-4793	hsa-mir-4793-5p	NOT_PR				hsa-mir-4793	hsa-mir-4793-5p	NOT_PR
hsa-mir-4793	hsa-mir-4793-3p	NOT_PR				hsa-mir-4793	hsa-mir-4793-3p	0	2	NO		hsa-mir-4793	hsa-mir-4793-3p	NOT_PR				hsa-mir-4793	hsa-mir-4793-3p	NOT_PR
hsa-mir-4794	hsa-mir-4794	NOT_PR				hsa-mir-4794	hsa-mir-4794	NOT_PR				hsa-mir-4794	hsa-mir-4794	NOT_PR				hsa-mir-4794	hsa-mir-4794	NOT_PR
hsa-mir-4795	hsa-mir-4795-5p	NOT_PR				hsa-mir-4795	hsa-mir-4795-5p	NOT_PR				hsa-mir-4795	hsa-mir-4795-5p	NOT_PR				hsa-mir-4795	hsa-mir-4795-5p	NOT_PR
hsa-mir-4795	hsa-mir-4795-3p	NOT_PR				hsa-mir-4795	hsa-mir-4795-3p	NOT_PR				hsa-mir-4795	hsa-mir-4795-3p	NOT_PR				hsa-mir-4795	hsa-mir-4795-3p	NOT_PR
hsa-mir-4796	hsa-mir-4796-5p	NOT_PR				hsa-mir-4796	hsa-mir-4796-5p	NOT_PR				hsa-mir-4796	hsa-mir-4796-5p	NOT_PR				hsa-mir-4796	hsa-mir-4796-5p	NOT_PR
hsa-mir-4796	hsa-mir-4796-3p	0	3	NO		hsa-mir-4796	hsa-mir-4796-3p	0	5	NO		hsa-mir-4796	hsa-mir-4796-3p	0	2	NO		hsa-mir-4796	hsa-mir-4796-3p	0	9	NO
hsa-mir-4797	hsa-mir-4797-5p	NOT_PR				hsa-mir-4797	hsa-mir-4797-5p	NOT_PR				hsa-mir-4797	hsa-mir-4797-5p	NOT_PR				hsa-mir-4797	hsa-mir-4797-5p	NOT_PR
hsa-mir-4797	hsa-mir-4797-3p	0	4	NO		hsa-mir-4797	hsa-mir-4797-3p	NOT_PR				hsa-mir-4797	hsa-mir-4797-3p	NOT_PR				hsa-mir-4797	hsa-mir-4797-3p	0	2	NO
hsa-mir-4798	hsa-mir-4798-5p	NOT_PR				hsa-mir-4798	hsa-mir-4798-5p	NOT_PR				hsa-mir-4798	hsa-mir-4798-5p	NOT_PR				hsa-mir-4798	hsa-mir-4798-5p	NOT_PR
hsa-mir-4798	hsa-mir-4798-3p	NOT_PR				hsa-mir-4798	hsa-mir-4798-3p	NOT_PR				hsa-mir-4798	hsa-mir-4798-3p	NOT_PR				hsa-mir-4798	hsa-mir-4798-3p	NOT_PR
hsa-mir-4799	hsa-mir-4799-5p	2	4	NO		hsa-mir-4799	hsa-mir-4799-5p	NOT_PR				hsa-mir-4799	hsa-mir-4799-5p	1	3	NO		hsa-mir-4799	hsa-mir-4799-5p	0	2	NO
hsa-mir-4799	hsa-mir-4799-3p	NOT_PR				hsa-mir-4799	hsa-mir-4799-3p	NOT_PR				hsa-mir-4799	hsa-mir-4799-3p	NOT_PR				hsa-mir-4799	hsa-mir-4799-3p	NOT_PR
hsa-mir-4800	hsa-mir-4800-5p	NOT_PR				hsa-mir-4800	hsa-mir-4800-5p	3	4	NO		hsa-mir-4800	hsa-mir-4800-5p	2	6	NO		hsa-mir-4800	hsa-mir-4800-5p	NOT_PR
hsa-mir-4800	hsa-mir-4800-3p	0	9	NO		hsa-mir-4800	hsa-mir-4800-3p	0	7	NO		hsa-mir-4800	hsa-mir-4800-3p	NOT_PR				hsa-mir-4800	hsa-mir-4800-3p	NOT_PR
hsa-mir-4801	hsa-mir-4801	NOT_PR				hsa-mir-4801	hsa-mir-4801	NOT_PR				hsa-mir-4801	hsa-mir-4801	NOT_PR				hsa-mir-4801	hsa-mir-4801	NOT_PR
hsa-mir-4802	hsa-mir-4802-5p	NOT_PR				hsa-mir-4802	hsa-mir-4802-5p	NOT_PR				hsa-mir-4802	hsa-mir-4802-5p	NOT_PR				hsa-mir-4802	hsa-mir-4802-5p	NOT_PR
hsa-mir-4802	hsa-mir-4802-3p	5	5	YES		hsa-mir-4802	hsa-mir-4802-3p	NOT_PR				hsa-mir-4802	hsa-mir-4802-3p	1	3	NO		hsa-mir-4802	hsa-mir-4802-3p	NOT_PR
hsa-mir-4803	hsa-mir-4803	NOT_PR				hsa-mir-4803	hsa-mir-4803	NOT_PR				hsa-mir-4803	hsa-mir-4803	NOT_PR				hsa-mir-4803	hsa-mir-4803	NOT_PR
hsa-mir-4804	hsa-mir-4804-5p	0	5	NO		hsa-mir-4804	hsa-mir-4804-5p	0	2	NO		hsa-mir-4804	hsa-mir-4804-5p	1	2	NO		hsa-mir-4804	hsa-mir-4804-5p	0	4	NO
hsa-mir-4804	hsa-mir-4804-3p	NOT_PR				hsa-mir-4804	hsa-mir-4804-3p	NOT_PR				hsa-mir-4804	hsa-mir-4804-3p	NOT_PR				hsa-mir-4804	hsa-mir-4804-3p	NOT_PR
hsa-mir-483	hsa-mir-483-5p	NOT_PR				hsa-mir-483	hsa-mir-483-5p	0	3	NO		hsa-mir-483	hsa-mir-483-5p	7	7	YES		hsa-mir-483	hsa-mir-483-5p	1	7	NO
hsa-mir-483	hsa-mir-483-3p	NOT_PR				hsa-mir-483	hsa-mir-483-3p	NOT_PR				hsa-mir-483	hsa-mir-483-3p	NOT_PR				hsa-mir-483	hsa-mir-483-3p	NOT_PR
hsa-mir-484	hsa-mir-484	86	86	YES		hsa-mir-484	hsa-mir-484	25	30	NO		hsa-mir-484	hsa-mir-484	55	55	YES		hsa-mir-484	hsa-mir-484	109	109	YES
hsa-mir-485	hsa-mir-485-5p	25	28	NO		hsa-mir-485	hsa-mir-485-5p	35	35	YES		hsa-mir-485	hsa-mir-485-5p	3	13	NO		hsa-mir-485	hsa-mir-485-5p	69	69	YES
hsa-mir-485	hsa-mir-485-3p	24	24	YES		hsa-mir-485	hsa-mir-485-3p	55	55	YES		hsa-mir-485	hsa-mir-485-3p	1	1	YES		hsa-mir-485	hsa-mir-485-3p	16	16	YES
hsa-mir-486	hsa-mir-486-5p	3029	3029	YES		hsa-mir-486	hsa-mir-486-5p	2534	2534	YES		hsa-mir-486	hsa-mir-486-5p	3520	3520	YES		hsa-mir-486	hsa-mir-486-5p	5163	5163	YES
hsa-mir-486	hsa-mir-486-3p	80	1164	NO		hsa-mir-486	hsa-mir-486-3p	77	720	NO		hsa-mir-486	hsa-mir-486-3p	90	1262	NO		hsa-mir-486	hsa-mir-486-3p	135	1641	NO
hsa-mir-487a	hsa-mir-487a	6	15	NO		hsa-mir-487a	hsa-mir-487a	2	6	NO		hsa-mir-487a	hsa-mir-487a	NOT_PR				hsa-mir-487a	hsa-mir-487a	6	6	YES
hsa-mir-487b	hsa-mir-487b	90	90	YES		hsa-mir-487b	hsa-mir-487b	83	83	YES		hsa-mir-487b	hsa-mir-487b	1	2	NO		hsa-mir-487b	hsa-mir-487b	50	50	YES
hsa-mir-488	hsa-mir-488-5p	NOT_PR				hsa-mir-488	hsa-mir-488-5p	NOT_PR				hsa-mir-488	hsa-mir-488-5p	NOT_PR				hsa-mir-488	hsa-mir-488-5p	NOT_PR
hsa-mir-488	hsa-mir-488-3p	NOT_PR				hsa-mir-488	hsa-mir-488-3p	NOT_PR				hsa-mir-488	hsa-mir-488-3p	NOT_PR				hsa-mir-488	hsa-mir-488-3p	NOT_PR
hsa-mir-489	hsa-mir-489	NOT_PR				hsa-mir-489	hsa-mir-489	NOT_PR				hsa-mir-489	hsa-mir-489	NOT_PR				hsa-mir-489	hsa-mir-489	NOT_PR
hsa-mir-490	hsa-mir-490-5p	NOT_PR				hsa-mir-490	hsa-mir-490-5p	NOT_PR				hsa-mir-490	hsa-mir-490-5p	0	2	NO		hsa-mir-490	hsa-mir-490-5p	0	15	NO
hsa-mir-490	hsa-mir-490-3p	0	2	NO		hsa-mir-490	hsa-mir-490-3p	NOT_PR				hsa-mir-490	hsa-mir-490-3p	0	6	NO		hsa-mir-490	hsa-mir-490-3p	0	9	NO
hsa-mir-491	hsa-mir-491-5p	4	15	NO		hsa-mir-491	hsa-mir-491-5p	1	4	NO		hsa-mir-491	hsa-mir-491-5p	1	8	NO		hsa-mir-491	hsa-mir-491-5p	10	16	NO
hsa-mir-491	hsa-mir-491-3p	2	2	YES		hsa-mir-491	hsa-mir-491-3p	0	1	NO		hsa-mir-491	hsa-mir-491-3p	NOT_PR				hsa-mir-491	hsa-mir-491-3p	1	1	YES
hsa-mir-492	hsa-mir-492	NOT_PR				hsa-mir-492	hsa-mir-492	NOT_PR				hsa-mir-492	hsa-mir-492	NOT_PR				hsa-mir-492	hsa-mir-492	NOT_PR
hsa-mir-493	hsa-mir-493-5p	39	39	YES		hsa-mir-493	hsa-mir-493-5p	37	37	YES		hsa-mir-493	hsa-mir-493-5p	4	4	YES		hsa-mir-493	hsa-mir-493-5p	18	18	YES
hsa-mir-493	hsa-mir-493-3p	2	4	NO		hsa-mir-493	hsa-mir-493-3p	13	13	YES		hsa-mir-493	hsa-mir-493-3p	0	4	NO		hsa-mir-493	hsa-mir-493-3p	1	7	NO
hsa-mir-494	hsa-mir-494	11	245	NO		hsa-mir-494	hsa-mir-494	0	145	NO		hsa-mir-494	hsa-mir-494	2	7	NO		hsa-mir-494	hsa-mir-494	4	57	NO
hsa-mir-495	hsa-mir-495-5p	NOT_PR				hsa-mir-495	hsa-mir-495-5p	1	1	YES		hsa-mir-495	hsa-mir-495-5p	NOT_PR				hsa-mir-495	hsa-mir-495-5p	3	7	NO
hsa-mir-495	hsa-mir-495-3p	920	1166	NO		hsa-mir-495	hsa-mir-495-3p	1026	1156	NO		hsa-mir-495	hsa-mir-495-3p	11	11	YES		hsa-mir-495	hsa-mir-495-3p	185	301	NO
hsa-mir-496	hsa-mir-496	4	8	NO		hsa-mir-496	hsa-mir-496	6	6	YES		hsa-mir-496	hsa-mir-496	NOT_PR				hsa-mir-496	hsa-mir-496	1	4	NO
hsa-mir-497	hsa-mir-497-5p	11	12	NO		hsa-mir-497	hsa-mir-497-5p	8	8	YES		hsa-mir-497	hsa-mir-497-5p	8	16	NO		hsa-mir-497	hsa-mir-497-5p	7	47	NO
hsa-mir-497	hsa-mir-497-3p	NOT_PR				hsa-mir-497	hsa-mir-497-3p	NOT_PR				hsa-mir-497	hsa-mir-497-3p	NOT_PR				hsa-mir-497	hsa-mir-497-3p	NOT_PR
hsa-mir-498	hsa-mir-498	NOT_PR				hsa-mir-498	hsa-mir-498	NOT_PR				hsa-mir-498	hsa-mir-498	NOT_PR				hsa-mir-498	hsa-mir-498	NOT_PR
hsa-mir-4999	hsa-mir-4999-5p	0	4	NO		hsa-mir-4999	hsa-mir-4999-5p	NOT_PR				hsa-mir-4999	hsa-mir-4999-5p	1	2	NO		hsa-mir-4999	hsa-mir-4999-5p	0	3	NO
hsa-mir-4999	hsa-mir-4999-3p	NOT_PR				hsa-mir-4999	hsa-mir-4999-3p	NOT_PR				hsa-mir-4999	hsa-mir-4999-3p	NOT_PR				hsa-mir-4999	hsa-mir-4999-3p	NOT_PR
hsa-mir-499a	hsa-mir-499a-5p	176	176	YES		hsa-mir-499a	hsa-mir-499a-5p	135	135	YES		hsa-mir-499a	hsa-mir-499a-5p	70	70	YES		hsa-mir-499a	hsa-mir-499a-5p	97	97	YES
hsa-mir-499a	hsa-mir-499a-3p	NOT_PR				hsa-mir-499a	hsa-mir-499a-3p	NOT_PR				hsa-mir-499a	hsa-mir-499a-3p	NOT_PR				hsa-mir-499a	hsa-mir-499a-3p	NOT_PR
hsa-mir-499b	hsa-mir-499b-5p	NOT_PR				hsa-mir-499b	hsa-mir-499b-5p	NOT_PR				hsa-mir-499b	hsa-mir-499b-5p	NOT_PR				hsa-mir-499b	hsa-mir-499b-5p	NOT_PR
hsa-mir-499b	hsa-mir-499b-3p	NOT_PR				hsa-mir-499b	hsa-mir-499b-3p	NOT_PR				hsa-mir-499b	hsa-mir-499b-3p	NOT_PR				hsa-mir-499b	hsa-mir-499b-3p	NOT_PR
hsa-mir-5000	hsa-mir-5000-5p	NOT_PR				hsa-mir-5000	hsa-mir-5000-5p	NOT_PR				hsa-mir-5000	hsa-mir-5000-5p	NOT_PR				hsa-mir-5000	hsa-mir-5000-5p	NOT_PR
hsa-mir-5000	hsa-mir-5000-3p	0	2	NO		hsa-mir-5000	hsa-mir-5000-3p	0	5	NO		hsa-mir-5000	hsa-mir-5000-3p	1	2	NO		hsa-mir-5000	hsa-mir-5000-3p	2	3	NO
hsa-mir-5001	hsa-mir-5001-5p	2	18	NO		hsa-mir-5001	hsa-mir-5001-5p	7	7	YES		hsa-mir-5001	hsa-mir-5001-5p	3	15	NO		hsa-mir-5001	hsa-mir-5001-5p	16	49	NO
hsa-mir-5001	hsa-mir-5001-3p	NOT_PR				hsa-mir-5001	hsa-mir-5001-3p	NOT_PR				hsa-mir-5001	hsa-mir-5001-3p	NOT_PR				hsa-mir-5001	hsa-mir-5001-3p	NOT_PR
hsa-mir-5002	hsa-mir-5002-5p	NOT_PR				hsa-mir-5002	hsa-mir-5002-5p	NOT_PR				hsa-mir-5002	hsa-mir-5002-5p	NOT_PR				hsa-mir-5002	hsa-mir-5002-5p	NOT_PR
hsa-mir-5002	hsa-mir-5002-3p	NOT_PR				hsa-mir-5002	hsa-mir-5002-3p	NOT_PR				hsa-mir-5002	hsa-mir-5002-3p	NOT_PR				hsa-mir-5002	hsa-mir-5002-3p	NOT_PR
hsa-mir-5003	hsa-mir-5003-5p	NOT_PR				hsa-mir-5003	hsa-mir-5003-5p	NOT_PR				hsa-mir-5003	hsa-mir-5003-5p	NOT_PR				hsa-mir-5003	hsa-mir-5003-5p	NOT_PR
hsa-mir-5003	hsa-mir-5003-3p	NOT_PR				hsa-mir-5003	hsa-mir-5003-3p	0	2	NO		hsa-mir-5003	hsa-mir-5003-3p	0	2	NO		hsa-mir-5003	hsa-mir-5003-3p	4	4	YES
hsa-mir-5004	hsa-mir-5004-5p	NOT_PR				hsa-mir-5004	hsa-mir-5004-5p	NOT_PR				hsa-mir-5004	hsa-mir-5004-5p	NOT_PR				hsa-mir-5004	hsa-mir-5004-5p	NOT_PR
hsa-mir-5004	hsa-mir-5004-3p	NOT_PR				hsa-mir-5004	hsa-mir-5004-3p	NOT_PR				hsa-mir-5004	hsa-mir-5004-3p	NOT_PR				hsa-mir-5004	hsa-mir-5004-3p	NOT_PR
hsa-mir-5006	hsa-mir-5006-5p	NOT_PR				hsa-mir-5006	hsa-mir-5006-5p	0	4	NO		hsa-mir-5006	hsa-mir-5006-5p	NOT_PR				hsa-mir-5006	hsa-mir-5006-5p	0	5	NO
hsa-mir-5006	hsa-mir-5006-3p	0	3	NO		hsa-mir-5006	hsa-mir-5006-3p	0	2	NO		hsa-mir-5006	hsa-mir-5006-3p	0	2	NO		hsa-mir-5006	hsa-mir-5006-3p	0	8	NO
hsa-mir-5007	hsa-mir-5007-5p	NOT_PR				hsa-mir-5007	hsa-mir-5007-5p	NOT_PR				hsa-mir-5007	hsa-mir-5007-5p	NOT_PR				hsa-mir-5007	hsa-mir-5007-5p	NOT_PR
hsa-mir-5007	hsa-mir-5007-3p	NOT_PR				hsa-mir-5007	hsa-mir-5007-3p	NOT_PR				hsa-mir-5007	hsa-mir-5007-3p	NOT_PR				hsa-mir-5007	hsa-mir-5007-3p	NOT_PR
hsa-mir-5008	hsa-mir-5008-5p	NOT_PR				hsa-mir-5008	hsa-mir-5008-5p	NOT_PR				hsa-mir-5008	hsa-mir-5008-5p	NOT_PR				hsa-mir-5008	hsa-mir-5008-5p	NOT_PR
hsa-mir-5008	hsa-mir-5008-3p	NOT_PR				hsa-mir-5008	hsa-mir-5008-3p	NOT_PR				hsa-mir-5008	hsa-mir-5008-3p	NOT_PR				hsa-mir-5008	hsa-mir-5008-3p	NOT_PR
hsa-mir-5009	hsa-mir-5009-5p	4	6	NO		hsa-mir-5009	hsa-mir-5009-5p	2	9	NO		hsa-mir-5009	hsa-mir-5009-5p	3	9	NO		hsa-mir-5009	hsa-mir-5009-5p	2	4	NO
hsa-mir-5009	hsa-mir-5009-3p	NOT_PR				hsa-mir-5009	hsa-mir-5009-3p	NOT_PR				hsa-mir-5009	hsa-mir-5009-3p	NOT_PR				hsa-mir-5009	hsa-mir-5009-3p	NOT_PR
hsa-mir-500a	hsa-mir-500a-5p	NOT_PR				hsa-mir-500a	hsa-mir-500a-5p	NOT_PR				hsa-mir-500a	hsa-mir-500a-5p	2	2	YES		hsa-mir-500a	hsa-mir-500a-5p	0	3	NO
hsa-mir-500a	hsa-mir-500a-3p	8	53	NO		hsa-mir-500a	hsa-mir-500a-3p	8	29	NO		hsa-mir-500a	hsa-mir-500a-3p	3	35	NO		hsa-mir-500a	hsa-mir-500a-3p	7	48	NO
hsa-mir-500b	hsa-mir-500b	0	1	NO		hsa-mir-500b	hsa-mir-500b	NOT_PR				hsa-mir-500b	hsa-mir-500b	0	1	NO		hsa-mir-500b	hsa-mir-500b	0	5	NO
hsa-mir-501	hsa-mir-501-5p	1	9	NO		hsa-mir-501	hsa-mir-501-5p	0	2	NO		hsa-mir-501	hsa-mir-501-5p	0	3	NO		hsa-mir-501	hsa-mir-501-5p	0	4	NO
hsa-mir-501	hsa-mir-501-3p	80	80	YES		hsa-mir-501	hsa-mir-501-3p	43	43	YES		hsa-mir-501	hsa-mir-501-3p	31	31	YES		hsa-mir-501	hsa-mir-501-3p	29	29	YES
hsa-mir-5010	hsa-mir-5010-5p	116	148	NO		hsa-mir-5010	hsa-mir-5010-5p	66	143	NO		hsa-mir-5010	hsa-mir-5010-5p	31	66	NO		hsa-mir-5010	hsa-mir-5010-5p	397	531	NO
hsa-mir-5010	hsa-mir-5010-3p	0	3	NO		hsa-mir-5010	hsa-mir-5010-3p	NOT_PR				hsa-mir-5010	hsa-mir-5010-3p	0	2	NO		hsa-mir-5010	hsa-mir-5010-3p	0	21	NO
hsa-mir-5011	hsa-mir-5011-5p	NOT_PR				hsa-mir-5011	hsa-mir-5011-5p	NOT_PR				hsa-mir-5011	hsa-mir-5011-5p	NOT_PR				hsa-mir-5011	hsa-mir-5011-5p	NOT_PR
hsa-mir-5011	hsa-mir-5011-3p	NOT_PR				hsa-mir-5011	hsa-mir-5011-3p	NOT_PR				hsa-mir-5011	hsa-mir-5011-3p	NOT_PR				hsa-mir-5011	hsa-mir-5011-3p	NOT_PR
hsa-mir-502	hsa-mir-502-5p	NOT_PR				hsa-mir-502	hsa-mir-502-5p	NOT_PR				hsa-mir-502	hsa-mir-502-5p	NOT_PR				hsa-mir-502	hsa-mir-502-5p	0	1	NO
hsa-mir-502	hsa-mir-502-3p	109	109	YES		hsa-mir-502	hsa-mir-502-3p	66	68	NO		hsa-mir-502	hsa-mir-502-3p	74	74	YES		hsa-mir-502	hsa-mir-502-3p	81	81	YES
hsa-mir-503	hsa-mir-503-5p	26	290	NO		hsa-mir-503	hsa-mir-503-5p	40	148	NO		hsa-mir-503	hsa-mir-503-5p	96	273	NO		hsa-mir-503	hsa-mir-503-5p	100	310	NO
hsa-mir-503	hsa-mir-503-3p	1	4	NO		hsa-mir-503	hsa-mir-503-3p	0	2	NO		hsa-mir-503	hsa-mir-503-3p	2	3	NO		hsa-mir-503	hsa-mir-503-3p	NOT_PR
hsa-mir-504	hsa-mir-504	29	82	NO		hsa-mir-504	hsa-mir-504	1	8	NO		hsa-mir-504	hsa-mir-504	4	4	YES		hsa-mir-504	hsa-mir-504	6	15	NO
hsa-mir-5047	hsa-mir-5047	NOT_PR				hsa-mir-5047	hsa-mir-5047	NOT_PR				hsa-mir-5047	hsa-mir-5047	NOT_PR				hsa-mir-5047	hsa-mir-5047	NOT_PR
hsa-mir-505	hsa-mir-505-5p	97	259	NO		hsa-mir-505	hsa-mir-505-5p	109	285	NO		hsa-mir-505	hsa-mir-505-5p	36	68	NO		hsa-mir-505	hsa-mir-505-5p	95	201	NO
hsa-mir-505	hsa-mir-505-3p	17	21	NO		hsa-mir-505	hsa-mir-505-3p	12	21	NO		hsa-mir-505	hsa-mir-505-3p	2	18	NO		hsa-mir-505	hsa-mir-505-3p	4	13	NO
hsa-mir-506	hsa-mir-506-5p	NOT_PR				hsa-mir-506	hsa-mir-506-5p	NOT_PR				hsa-mir-506	hsa-mir-506-5p	NOT_PR				hsa-mir-506	hsa-mir-506-5p	NOT_PR
hsa-mir-506	hsa-mir-506-3p	NOT_PR				hsa-mir-506	hsa-mir-506-3p	NOT_PR				hsa-mir-506	hsa-mir-506-3p	NOT_PR				hsa-mir-506	hsa-mir-506-3p	0	85	NO
hsa-mir-507	hsa-mir-507	NOT_PR				hsa-mir-507	hsa-mir-507	NOT_PR				hsa-mir-507	hsa-mir-507	NOT_PR				hsa-mir-507	hsa-mir-507	NOT_PR
hsa-mir-508	hsa-mir-508-5p	NOT_PR				hsa-mir-508	hsa-mir-508-5p	NOT_PR				hsa-mir-508	hsa-mir-508-5p	NOT_PR				hsa-mir-508	hsa-mir-508-5p	NOT_PR
hsa-mir-508	hsa-mir-508-3p	NOT_PR				hsa-mir-508	hsa-mir-508-3p	3	5	NO		hsa-mir-508	hsa-mir-508-3p	NOT_PR				hsa-mir-508	hsa-mir-508-3p	NOT_PR
hsa-mir-5087	hsa-mir-5087	NOT_PR				hsa-mir-5087	hsa-mir-5087	NOT_PR				hsa-mir-5087	hsa-mir-5087	NOT_PR				hsa-mir-5087	hsa-mir-5087	NOT_PR
hsa-mir-5088	hsa-mir-5088	0	3	NO		hsa-mir-5088	hsa-mir-5088	2	2	YES		hsa-mir-5088	hsa-mir-5088	NOT_PR				hsa-mir-5088	hsa-mir-5088	4	4	YES
hsa-mir-5089	hsa-mir-5089-5p	NOT_PR				hsa-mir-5089	hsa-mir-5089-5p	NOT_PR				hsa-mir-5089	hsa-mir-5089-5p	NOT_PR				hsa-mir-5089	hsa-mir-5089-5p	NOT_PR
hsa-mir-5089	hsa-mir-5089-3p	NOT_PR				hsa-mir-5089	hsa-mir-5089-3p	NOT_PR				hsa-mir-5089	hsa-mir-5089-3p	NOT_PR				hsa-mir-5089	hsa-mir-5089-3p	NOT_PR
hsa-mir-509	hsa-mir-509-5p	0	5	NO		hsa-mir-509	hsa-mir-509-5p	1	3	NO		hsa-mir-509	hsa-mir-509-5p	NOT_PR				hsa-mir-509	hsa-mir-509-5p	1	16	NO
hsa-mir-509	hsa-mir-509-3-5p	5	5	YES		hsa-mir-509	hsa-mir-509-3-5p	3	3	YES		hsa-mir-509	hsa-mir-509-3-5p	0	1	NO		hsa-mir-509	hsa-mir-509-3-5p	16	16	YES
hsa-mir-509	hsa-mir-509-3p	2	10	NO		hsa-mir-509	hsa-mir-509-3p	4	7	NO		hsa-mir-509	hsa-mir-509-3p	1	1	YES		hsa-mir-509	hsa-mir-509-3p	4	4	YES
hsa-mir-5090	hsa-mir-5090	0	4	NO		hsa-mir-5090	hsa-mir-5090	0	3	NO		hsa-mir-5090	hsa-mir-5090	0	2	NO		hsa-mir-5090	hsa-mir-5090	0	4	NO
hsa-mir-5091	hsa-mir-5091	0	5	NO		hsa-mir-5091	hsa-mir-5091	0	4	NO		hsa-mir-5091	hsa-mir-5091	0	13	NO		hsa-mir-5091	hsa-mir-5091	0	16	NO
hsa-mir-5092	hsa-mir-5092	NOT_PR				hsa-mir-5092	hsa-mir-5092	NOT_PR				hsa-mir-5092	hsa-mir-5092	NOT_PR				hsa-mir-5092	hsa-mir-5092	NOT_PR
hsa-mir-5093	hsa-mir-5093	NOT_PR				hsa-mir-5093	hsa-mir-5093	NOT_PR				hsa-mir-5093	hsa-mir-5093	NOT_PR				hsa-mir-5093	hsa-mir-5093	NOT_PR
hsa-mir-5094	hsa-mir-5094	NOT_PR				hsa-mir-5094	hsa-mir-5094	NOT_PR				hsa-mir-5094	hsa-mir-5094	NOT_PR				hsa-mir-5094	hsa-mir-5094	NOT_PR
hsa-mir-5095	hsa-mir-5095	NOT_PR				hsa-mir-5095	hsa-mir-5095	NOT_PR				hsa-mir-5095	hsa-mir-5095	NOT_PR				hsa-mir-5095	hsa-mir-5095	NOT_PR
hsa-mir-5096	hsa-mir-5096	0	57	NO		hsa-mir-5096	hsa-mir-5096	NOT_PR				hsa-mir-5096	hsa-mir-5096	NOT_PR				hsa-mir-5096	hsa-mir-5096	NOT_PR
hsa-mir-510	hsa-mir-510	NOT_PR				hsa-mir-510	hsa-mir-510	NOT_PR				hsa-mir-510	hsa-mir-510	NOT_PR				hsa-mir-510	hsa-mir-510	NOT_PR
hsa-mir-5100	hsa-mir-5100	NOT_PR				hsa-mir-5100	hsa-mir-5100	NOT_PR				hsa-mir-5100	hsa-mir-5100	0	15	NO		hsa-mir-5100	hsa-mir-5100	NOT_PR
hsa-mir-511	hsa-mir-511	NOT_PR				hsa-mir-511	hsa-mir-511	NOT_PR				hsa-mir-511	hsa-mir-511	NOT_PR				hsa-mir-511	hsa-mir-511	NOT_PR
hsa-mir-512	hsa-mir-512-5p	NOT_PR				hsa-mir-512	hsa-mir-512-5p	NOT_PR				hsa-mir-512	hsa-mir-512-5p	NOT_PR				hsa-mir-512	hsa-mir-512-5p	NOT_PR
hsa-mir-512	hsa-mir-512-3p	NOT_PR				hsa-mir-512	hsa-mir-512-3p	NOT_PR				hsa-mir-512	hsa-mir-512-3p	NOT_PR				hsa-mir-512	hsa-mir-512-3p	NOT_PR
hsa-mir-513a	hsa-mir-513a-5p	NOT_PR				hsa-mir-513a	hsa-mir-513a-5p	NOT_PR				hsa-mir-513a	hsa-mir-513a-5p	NOT_PR				hsa-mir-513a	hsa-mir-513a-5p	NOT_PR
hsa-mir-513a	hsa-mir-513a-3p	NOT_PR				hsa-mir-513a	hsa-mir-513a-3p	NOT_PR				hsa-mir-513a	hsa-mir-513a-3p	NOT_PR				hsa-mir-513a	hsa-mir-513a-3p	NOT_PR
hsa-mir-513b	hsa-mir-513b	0	2	NO		hsa-mir-513b	hsa-mir-513b	NOT_PR				hsa-mir-513b	hsa-mir-513b	NOT_PR				hsa-mir-513b	hsa-mir-513b	NOT_PR
hsa-mir-513c	hsa-mir-513c-5p	1	1	YES		hsa-mir-513c	hsa-mir-513c-5p	4	4	YES		hsa-mir-513c	hsa-mir-513c-5p	0	1	NO		hsa-mir-513c	hsa-mir-513c-5p	NOT_PR
hsa-mir-513c	hsa-mir-513c-3p	NOT_PR				hsa-mir-513c	hsa-mir-513c-3p	NOT_PR				hsa-mir-513c	hsa-mir-513c-3p	NOT_PR				hsa-mir-513c	hsa-mir-513c-3p	1	10	NO
hsa-mir-514a	hsa-mir-514a-5p	NOT_PR				hsa-mir-514a	hsa-mir-514a-5p	NOT_PR				hsa-mir-514a	hsa-mir-514a-5p	NOT_PR				hsa-mir-514a	hsa-mir-514a-5p	NOT_PR
hsa-mir-514a	hsa-mir-514a-3p	NOT_PR				hsa-mir-514a	hsa-mir-514a-3p	NOT_PR				hsa-mir-514a	hsa-mir-514a-3p	NOT_PR				hsa-mir-514a	hsa-mir-514a-3p	3	3	YES
hsa-mir-514b	hsa-mir-514b-5p	NOT_PR				hsa-mir-514b	hsa-mir-514b-5p	NOT_PR				hsa-mir-514b	hsa-mir-514b-5p	NOT_PR				hsa-mir-514b	hsa-mir-514b-5p	NOT_PR
hsa-mir-514b	hsa-mir-514b-3p	NOT_PR				hsa-mir-514b	hsa-mir-514b-3p	NOT_PR				hsa-mir-514b	hsa-mir-514b-3p	NOT_PR				hsa-mir-514b	hsa-mir-514b-3p	NOT_PR
hsa-mir-515	hsa-mir-515-5p	NOT_PR				hsa-mir-515	hsa-mir-515-5p	NOT_PR				hsa-mir-515	hsa-mir-515-5p	NOT_PR				hsa-mir-515	hsa-mir-515-5p	NOT_PR
hsa-mir-515	hsa-mir-515-3p	NOT_PR				hsa-mir-515	hsa-mir-515-3p	NOT_PR				hsa-mir-515	hsa-mir-515-3p	NOT_PR				hsa-mir-515	hsa-mir-515-3p	NOT_PR
hsa-mir-516a	hsa-mir-516a-5p	NOT_PR				hsa-mir-516a	hsa-mir-516a-5p	NOT_PR				hsa-mir-516a	hsa-mir-516a-5p	NOT_PR				hsa-mir-516a	hsa-mir-516a-5p	NOT_PR
hsa-mir-516a	hsa-mir-516a-3p	NOT_PR				hsa-mir-516a	hsa-mir-516a-3p	NOT_PR				hsa-mir-516a	hsa-mir-516a-3p	NOT_PR				hsa-mir-516a	hsa-mir-516a-3p	NOT_PR
hsa-mir-516b	hsa-mir-516b-5p	NOT_PR				hsa-mir-516b	hsa-mir-516b-5p	0	1	NO		hsa-mir-516b	hsa-mir-516b-5p	NOT_PR				hsa-mir-516b	hsa-mir-516b-5p	NOT_PR
hsa-mir-516b	hsa-mir-516b-3p	NOT_PR				hsa-mir-516b	hsa-mir-516b-3p	NOT_PR				hsa-mir-516b	hsa-mir-516b-3p	NOT_PR				hsa-mir-516b	hsa-mir-516b-3p	NOT_PR
hsa-mir-517a	hsa-mir-517a-3p	NOT_PR				hsa-mir-517a	hsa-mir-517a-3p	NOT_PR				hsa-mir-517a	hsa-mir-517a-3p	NOT_PR				hsa-mir-517a	hsa-mir-517a-3p	NOT_PR
hsa-mir-517b	hsa-mir-517b-3p	NOT_PR				hsa-mir-517b	hsa-mir-517b-3p	NOT_PR				hsa-mir-517b	hsa-mir-517b-3p	NOT_PR				hsa-mir-517b	hsa-mir-517b-3p	NOT_PR
hsa-mir-517c	hsa-mir-517c-3p	NOT_PR				hsa-mir-517c	hsa-mir-517c-3p	NOT_PR				hsa-mir-517c	hsa-mir-517c-3p	NOT_PR				hsa-mir-517c	hsa-mir-517c-3p	NOT_PR
hsa-mir-517	hsa-mir-517-5p	NOT_PR				hsa-mir-517	hsa-mir-517-5p	NOT_PR				hsa-mir-517	hsa-mir-517-5p	NOT_PR				hsa-mir-517	hsa-mir-517-5p	NOT_PR
hsa-mir-5186	hsa-mir-5186	NOT_PR				hsa-mir-5186	hsa-mir-5186	NOT_PR				hsa-mir-5186	hsa-mir-5186	NOT_PR				hsa-mir-5186	hsa-mir-5186	NOT_PR
hsa-mir-5187	hsa-mir-5187-5p	221	221	YES		hsa-mir-5187	hsa-mir-5187-5p	133	133	YES		hsa-mir-5187	hsa-mir-5187-5p	101	101	YES		hsa-mir-5187	hsa-mir-5187-5p	157	157	YES
hsa-mir-5187	hsa-mir-5187-3p	0	2	NO		hsa-mir-5187	hsa-mir-5187-3p	0	2	NO		hsa-mir-5187	hsa-mir-5187-3p	0	4	NO		hsa-mir-5187	hsa-mir-5187-3p	NOT_PR
hsa-mir-5188	hsa-mir-5188	NOT_PR				hsa-mir-5188	hsa-mir-5188	NOT_PR				hsa-mir-5188	hsa-mir-5188	NOT_PR				hsa-mir-5188	hsa-mir-5188	NOT_PR
hsa-mir-5189	hsa-mir-5189	2	23	NO		hsa-mir-5189	hsa-mir-5189	9	82	NO		hsa-mir-5189	hsa-mir-5189	0	22	NO		hsa-mir-5189	hsa-mir-5189	6	69	NO
hsa-mir-518a	hsa-mir-518a-5p	NOT_PR				hsa-mir-518a	hsa-mir-518a-5p	NOT_PR				hsa-mir-518a	hsa-mir-518a-5p	NOT_PR				hsa-mir-518a	hsa-mir-518a-5p	NOT_PR
hsa-mir-518a	hsa-mir-518a-3p	NOT_PR				hsa-mir-518a	hsa-mir-518a-3p	NOT_PR				hsa-mir-518a	hsa-mir-518a-3p	NOT_PR				hsa-mir-518a	hsa-mir-518a-3p	NOT_PR
hsa-mir-518b	hsa-mir-518b	NOT_PR				hsa-mir-518b	hsa-mir-518b	NOT_PR				hsa-mir-518b	hsa-mir-518b	NOT_PR				hsa-mir-518b	hsa-mir-518b	NOT_PR
hsa-mir-518c	hsa-mir-518c-5p	NOT_PR				hsa-mir-518c	hsa-mir-518c-5p	NOT_PR				hsa-mir-518c	hsa-mir-518c-5p	NOT_PR				hsa-mir-518c	hsa-mir-518c-5p	NOT_PR
hsa-mir-518c	hsa-mir-518c-3p	NOT_PR				hsa-mir-518c	hsa-mir-518c-3p	0	4	NO		hsa-mir-518c	hsa-mir-518c-3p	NOT_PR				hsa-mir-518c	hsa-mir-518c-3p	NOT_PR
hsa-mir-518d	hsa-mir-518d-5p	NOT_PR				hsa-mir-518d	hsa-mir-518d-5p	NOT_PR				hsa-mir-518d	hsa-mir-518d-5p	NOT_PR				hsa-mir-518d	hsa-mir-518d-5p	NOT_PR
hsa-mir-518d	hsa-mir-518d-3p	NOT_PR				hsa-mir-518d	hsa-mir-518d-3p	NOT_PR				hsa-mir-518d	hsa-mir-518d-3p	NOT_PR				hsa-mir-518d	hsa-mir-518d-3p	NOT_PR
hsa-mir-518e	hsa-mir-518e-5p	NOT_PR				hsa-mir-518e	hsa-mir-518e-5p	NOT_PR				hsa-mir-518e	hsa-mir-518e-5p	NOT_PR				hsa-mir-518e	hsa-mir-518e-5p	NOT_PR
hsa-mir-518e	hsa-mir-518e-3p	NOT_PR				hsa-mir-518e	hsa-mir-518e-3p	NOT_PR				hsa-mir-518e	hsa-mir-518e-3p	NOT_PR				hsa-mir-518e	hsa-mir-518e-3p	NOT_PR
hsa-mir-518f	hsa-mir-518f-5p	NOT_PR				hsa-mir-518f	hsa-mir-518f-5p	NOT_PR				hsa-mir-518f	hsa-mir-518f-5p	NOT_PR				hsa-mir-518f	hsa-mir-518f-5p	NOT_PR
hsa-mir-518f	hsa-mir-518f-3p	NOT_PR				hsa-mir-518f	hsa-mir-518f-3p	NOT_PR				hsa-mir-518f	hsa-mir-518f-3p	NOT_PR				hsa-mir-518f	hsa-mir-518f-3p	NOT_PR
hsa-mir-5190	hsa-mir-5190	NOT_PR				hsa-mir-5190	hsa-mir-5190	NOT_PR				hsa-mir-5190	hsa-mir-5190	NOT_PR				hsa-mir-5190	hsa-mir-5190	NOT_PR
hsa-mir-5191	hsa-mir-5191	NOT_PR				hsa-mir-5191	hsa-mir-5191	NOT_PR				hsa-mir-5191	hsa-mir-5191	NOT_PR				hsa-mir-5191	hsa-mir-5191	NOT_PR
hsa-mir-5192	hsa-mir-5192	0	2	NO		hsa-mir-5192	hsa-mir-5192	0	1	NO		hsa-mir-5192	hsa-mir-5192	NOT_PR				hsa-mir-5192	hsa-mir-5192	1	4	NO
hsa-mir-5193	hsa-mir-5193	3	8	NO		hsa-mir-5193	hsa-mir-5193	0	4	NO		hsa-mir-5193	hsa-mir-5193	2	149	NO		hsa-mir-5193	hsa-mir-5193	5	8	NO
hsa-mir-5194	hsa-mir-5194	3	67	NO		hsa-mir-5194	hsa-mir-5194	3	18	NO		hsa-mir-5194	hsa-mir-5194	4	32	NO		hsa-mir-5194	hsa-mir-5194	6	219	NO
hsa-mir-5195	hsa-mir-5195-5p	NOT_PR				hsa-mir-5195	hsa-mir-5195-5p	NOT_PR				hsa-mir-5195	hsa-mir-5195-5p	0	35	NO		hsa-mir-5195	hsa-mir-5195-5p	0	3	NO
hsa-mir-5195	hsa-mir-5195-3p	NOT_PR				hsa-mir-5195	hsa-mir-5195-3p	NOT_PR				hsa-mir-5195	hsa-mir-5195-3p	NOT_PR				hsa-mir-5195	hsa-mir-5195-3p	NOT_PR
hsa-mir-5196	hsa-mir-5196-5p	NOT_PR				hsa-mir-5196	hsa-mir-5196-5p	NOT_PR				hsa-mir-5196	hsa-mir-5196-5p	NOT_PR				hsa-mir-5196	hsa-mir-5196-5p	NOT_PR
hsa-mir-5196	hsa-mir-5196-3p	0	23	NO		hsa-mir-5196	hsa-mir-5196-3p	NOT_PR				hsa-mir-5196	hsa-mir-5196-3p	NOT_PR				hsa-mir-5196	hsa-mir-5196-3p	NOT_PR
hsa-mir-5197	hsa-mir-5197-5p	NOT_PR				hsa-mir-5197	hsa-mir-5197-5p	NOT_PR				hsa-mir-5197	hsa-mir-5197-5p	NOT_PR				hsa-mir-5197	hsa-mir-5197-5p	NOT_PR
hsa-mir-5197	hsa-mir-5197-3p	NOT_PR				hsa-mir-5197	hsa-mir-5197-3p	NOT_PR				hsa-mir-5197	hsa-mir-5197-3p	NOT_PR				hsa-mir-5197	hsa-mir-5197-3p	NOT_PR
hsa-mir-519a	hsa-mir-519a-5p	NOT_PR				hsa-mir-519a	hsa-mir-519a-5p	NOT_PR				hsa-mir-519a	hsa-mir-519a-5p	NOT_PR				hsa-mir-519a	hsa-mir-519a-5p	NOT_PR
hsa-mir-519a	hsa-mir-519a-3p	NOT_PR				hsa-mir-519a	hsa-mir-519a-3p	NOT_PR				hsa-mir-519a	hsa-mir-519a-3p	NOT_PR				hsa-mir-519a	hsa-mir-519a-3p	NOT_PR
hsa-mir-519b	hsa-mir-519b-5p	NOT_PR				hsa-mir-519b	hsa-mir-519b-5p	NOT_PR				hsa-mir-519b	hsa-mir-519b-5p	NOT_PR				hsa-mir-519b	hsa-mir-519b-5p	NOT_PR
hsa-mir-519b	hsa-mir-519b-3p	NOT_PR				hsa-mir-519b	hsa-mir-519b-3p	NOT_PR				hsa-mir-519b	hsa-mir-519b-3p	NOT_PR				hsa-mir-519b	hsa-mir-519b-3p	NOT_PR
hsa-mir-519c	hsa-mir-519c-5p	NOT_PR				hsa-mir-519c	hsa-mir-519c-5p	NOT_PR				hsa-mir-519c	hsa-mir-519c-5p	NOT_PR				hsa-mir-519c	hsa-mir-519c-5p	NOT_PR
hsa-mir-519c	hsa-mir-519c-3p	NOT_PR				hsa-mir-519c	hsa-mir-519c-3p	NOT_PR				hsa-mir-519c	hsa-mir-519c-3p	NOT_PR				hsa-mir-519c	hsa-mir-519c-3p	NOT_PR
hsa-mir-519d	hsa-mir-519d	NOT_PR				hsa-mir-519d	hsa-mir-519d	NOT_PR				hsa-mir-519d	hsa-mir-519d	NOT_PR				hsa-mir-519d	hsa-mir-519d	NOT_PR
hsa-mir-519e	hsa-mir-519e-5p	NOT_PR				hsa-mir-519e	hsa-mir-519e-5p	NOT_PR				hsa-mir-519e	hsa-mir-519e-5p	NOT_PR				hsa-mir-519e	hsa-mir-519e-5p	NOT_PR
hsa-mir-519e	hsa-mir-519e-3p	NOT_PR				hsa-mir-519e	hsa-mir-519e-3p	NOT_PR				hsa-mir-519e	hsa-mir-519e-3p	NOT_PR				hsa-mir-519e	hsa-mir-519e-3p	NOT_PR
hsa-mir-520a	hsa-mir-520a-5p	NOT_PR				hsa-mir-520a	hsa-mir-520a-5p	NOT_PR				hsa-mir-520a	hsa-mir-520a-5p	NOT_PR				hsa-mir-520a	hsa-mir-520a-5p	NOT_PR
hsa-mir-520a	hsa-mir-520a-3p	NOT_PR				hsa-mir-520a	hsa-mir-520a-3p	NOT_PR				hsa-mir-520a	hsa-mir-520a-3p	NOT_PR				hsa-mir-520a	hsa-mir-520a-3p	NOT_PR
hsa-mir-520b	hsa-mir-520b	NOT_PR				hsa-mir-520b	hsa-mir-520b	NOT_PR				hsa-mir-520b	hsa-mir-520b	NOT_PR				hsa-mir-520b	hsa-mir-520b	NOT_PR
hsa-mir-520c	hsa-mir-520c-5p	NOT_PR				hsa-mir-520c	hsa-mir-520c-5p	NOT_PR				hsa-mir-520c	hsa-mir-520c-5p	NOT_PR				hsa-mir-520c	hsa-mir-520c-5p	NOT_PR
hsa-mir-520c	hsa-mir-520c-3p	NOT_PR				hsa-mir-520c	hsa-mir-520c-3p	NOT_PR				hsa-mir-520c	hsa-mir-520c-3p	NOT_PR				hsa-mir-520c	hsa-mir-520c-3p	NOT_PR
hsa-mir-520d	hsa-mir-520d-5p	NOT_PR				hsa-mir-520d	hsa-mir-520d-5p	NOT_PR				hsa-mir-520d	hsa-mir-520d-5p	NOT_PR				hsa-mir-520d	hsa-mir-520d-5p	NOT_PR
hsa-mir-520d	hsa-mir-520d-3p	NOT_PR				hsa-mir-520d	hsa-mir-520d-3p	NOT_PR				hsa-mir-520d	hsa-mir-520d-3p	NOT_PR				hsa-mir-520d	hsa-mir-520d-3p	NOT_PR
hsa-mir-520e	hsa-mir-520e	NOT_PR				hsa-mir-520e	hsa-mir-520e	NOT_PR				hsa-mir-520e	hsa-mir-520e	NOT_PR				hsa-mir-520e	hsa-mir-520e	NOT_PR
hsa-mir-520f	hsa-mir-520f	NOT_PR				hsa-mir-520f	hsa-mir-520f	NOT_PR				hsa-mir-520f	hsa-mir-520f	NOT_PR				hsa-mir-520f	hsa-mir-520f	NOT_PR
hsa-mir-520g	hsa-mir-520g	NOT_PR				hsa-mir-520g	hsa-mir-520g	NOT_PR				hsa-mir-520g	hsa-mir-520g	NOT_PR				hsa-mir-520g	hsa-mir-520g	NOT_PR
hsa-mir-520h	hsa-mir-520h	NOT_PR				hsa-mir-520h	hsa-mir-520h	NOT_PR				hsa-mir-520h	hsa-mir-520h	NOT_PR				hsa-mir-520h	hsa-mir-520h	NOT_PR
hsa-mir-521	hsa-mir-521	NOT_PR				hsa-mir-521	hsa-mir-521	NOT_PR				hsa-mir-521	hsa-mir-521	NOT_PR				hsa-mir-521	hsa-mir-521	NOT_PR
hsa-mir-522	hsa-mir-522-5p	NOT_PR				hsa-mir-522	hsa-mir-522-5p	NOT_PR				hsa-mir-522	hsa-mir-522-5p	NOT_PR				hsa-mir-522	hsa-mir-522-5p	NOT_PR
hsa-mir-522	hsa-mir-522-3p	NOT_PR				hsa-mir-522	hsa-mir-522-3p	NOT_PR				hsa-mir-522	hsa-mir-522-3p	NOT_PR				hsa-mir-522	hsa-mir-522-3p	NOT_PR
hsa-mir-523	hsa-mir-523-5p	NOT_PR				hsa-mir-523	hsa-mir-523-5p	NOT_PR				hsa-mir-523	hsa-mir-523-5p	NOT_PR				hsa-mir-523	hsa-mir-523-5p	NOT_PR
hsa-mir-523	hsa-mir-523-3p	NOT_PR				hsa-mir-523	hsa-mir-523-3p	NOT_PR				hsa-mir-523	hsa-mir-523-3p	NOT_PR				hsa-mir-523	hsa-mir-523-3p	NOT_PR
hsa-mir-524	hsa-mir-524-5p	NOT_PR				hsa-mir-524	hsa-mir-524-5p	NOT_PR				hsa-mir-524	hsa-mir-524-5p	NOT_PR				hsa-mir-524	hsa-mir-524-5p	NOT_PR
hsa-mir-524	hsa-mir-524-3p	NOT_PR				hsa-mir-524	hsa-mir-524-3p	NOT_PR				hsa-mir-524	hsa-mir-524-3p	NOT_PR				hsa-mir-524	hsa-mir-524-3p	NOT_PR
hsa-mir-525	hsa-mir-525-5p	NOT_PR				hsa-mir-525	hsa-mir-525-5p	NOT_PR				hsa-mir-525	hsa-mir-525-5p	NOT_PR				hsa-mir-525	hsa-mir-525-5p	NOT_PR
hsa-mir-525	hsa-mir-525-3p	NOT_PR				hsa-mir-525	hsa-mir-525-3p	NOT_PR				hsa-mir-525	hsa-mir-525-3p	NOT_PR				hsa-mir-525	hsa-mir-525-3p	NOT_PR
hsa-mir-526a	hsa-mir-526a	NOT_PR				hsa-mir-526a	hsa-mir-526a	NOT_PR				hsa-mir-526a	hsa-mir-526a	NOT_PR				hsa-mir-526a	hsa-mir-526a	NOT_PR
hsa-mir-526b	hsa-mir-526b-5p	NOT_PR				hsa-mir-526b	hsa-mir-526b-5p	NOT_PR				hsa-mir-526b	hsa-mir-526b-5p	NOT_PR				hsa-mir-526b	hsa-mir-526b-5p	NOT_PR
hsa-mir-526b	hsa-mir-526b-3p	NOT_PR				hsa-mir-526b	hsa-mir-526b-3p	NOT_PR				hsa-mir-526b	hsa-mir-526b-3p	NOT_PR				hsa-mir-526b	hsa-mir-526b-3p	NOT_PR
hsa-mir-527	hsa-mir-527	NOT_PR				hsa-mir-527	hsa-mir-527	NOT_PR				hsa-mir-527	hsa-mir-527	NOT_PR				hsa-mir-527	hsa-mir-527	NOT_PR
hsa-mir-532	hsa-mir-532-5p	1127	1127	YES		hsa-mir-532	hsa-mir-532-5p	963	963	YES		hsa-mir-532	hsa-mir-532-5p	827	827	YES		hsa-mir-532	hsa-mir-532-5p	957	957	YES
hsa-mir-532	hsa-mir-532-3p	297	297	YES		hsa-mir-532	hsa-mir-532-3p	246	246	YES		hsa-mir-532	hsa-mir-532-3p	195	195	YES		hsa-mir-532	hsa-mir-532-3p	216	216	YES
hsa-mir-539	hsa-mir-539-5p	0	6	NO		hsa-mir-539	hsa-mir-539-5p	2	3	NO		hsa-mir-539	hsa-mir-539-5p	NOT_PR				hsa-mir-539	hsa-mir-539-5p	2	3	NO
hsa-mir-539	hsa-mir-539-3p	75	75	YES		hsa-mir-539	hsa-mir-539-3p	33	33	YES		hsa-mir-539	hsa-mir-539-3p	NOT_PR				hsa-mir-539	hsa-mir-539-3p	14	14	YES
hsa-mir-541	hsa-mir-541-5p	3	3	YES		hsa-mir-541	hsa-mir-541-5p	NOT_PR				hsa-mir-541	hsa-mir-541-5p	NOT_PR				hsa-mir-541	hsa-mir-541-5p	NOT_PR
hsa-mir-541	hsa-mir-541-3p	NOT_PR				hsa-mir-541	hsa-mir-541-3p	NOT_PR				hsa-mir-541	hsa-mir-541-3p	NOT_PR				hsa-mir-541	hsa-mir-541-3p	NOT_PR
hsa-mir-542	hsa-mir-542-5p	NOT_PR				hsa-mir-542	hsa-mir-542-5p	NOT_PR				hsa-mir-542	hsa-mir-542-5p	1	4	NO		hsa-mir-542	hsa-mir-542-5p	1	6	NO
hsa-mir-542	hsa-mir-542-3p	40	40	YES		hsa-mir-542	hsa-mir-542-3p	27	27	YES		hsa-mir-542	hsa-mir-542-3p	67	75	NO		hsa-mir-542	hsa-mir-542-3p	18	30	NO
hsa-mir-543	hsa-mir-543	115	115	YES		hsa-mir-543	hsa-mir-543	61	116	NO		hsa-mir-543	hsa-mir-543	8	8	YES		hsa-mir-543	hsa-mir-543	28	30	NO
hsa-mir-544a	hsa-mir-544a	NOT_PR				hsa-mir-544a	hsa-mir-544a	NOT_PR				hsa-mir-544a	hsa-mir-544a	NOT_PR				hsa-mir-544a	hsa-mir-544a	NOT_PR
hsa-mir-544b	hsa-mir-544b	NOT_PR				hsa-mir-544b	hsa-mir-544b	NOT_PR				hsa-mir-544b	hsa-mir-544b	1	8	NO		hsa-mir-544b	hsa-mir-544b	6	7	NO
hsa-mir-545	hsa-mir-545-5p	NOT_PR				hsa-mir-545	hsa-mir-545-5p	NOT_PR				hsa-mir-545	hsa-mir-545-5p	NOT_PR				hsa-mir-545	hsa-mir-545-5p	NOT_PR
hsa-mir-545	hsa-mir-545-3p	NOT_PR				hsa-mir-545	hsa-mir-545-3p	NOT_PR				hsa-mir-545	hsa-mir-545-3p	NOT_PR				hsa-mir-545	hsa-mir-545-3p	NOT_PR
hsa-mir-548a	hsa-mir-548a-5p	2	4	NO		hsa-mir-548a	hsa-mir-548a-5p	0	11	NO		hsa-mir-548a	hsa-mir-548a-5p	NOT_PR				hsa-mir-548a	hsa-mir-548a-5p	NOT_PR
hsa-mir-548a	hsa-mir-548a-3p	3	13	NO		hsa-mir-548a	hsa-mir-548a-3p	4	8	NO		hsa-mir-548a	hsa-mir-548a-3p	1	3	NO		hsa-mir-548a	hsa-mir-548a-3p	3	16	NO
hsa-mir-548aa	hsa-mir-548aa	0	16	NO		hsa-mir-548aa	hsa-mir-548aa	NOT_PR				hsa-mir-548aa	hsa-mir-548aa	0	3	NO		hsa-mir-548aa	hsa-mir-548aa	NOT_PR
hsa-mir-548ab	hsa-mir-548ab	NOT_PR				hsa-mir-548ab	hsa-mir-548ab	NOT_PR				hsa-mir-548ab	hsa-mir-548ab	0	3	NO		hsa-mir-548ab	hsa-mir-548ab	NOT_PR
hsa-mir-548ac	hsa-mir-548ac	5	30	NO		hsa-mir-548ac	hsa-mir-548ac	4	8	NO		hsa-mir-548ac	hsa-mir-548ac	NOT_PR				hsa-mir-548ac	hsa-mir-548ac	0	3	NO
hsa-mir-548ad	hsa-mir-548ad	NOT_PR				hsa-mir-548ad	hsa-mir-548ad	NOT_PR				hsa-mir-548ad	hsa-mir-548ad	NOT_PR				hsa-mir-548ad	hsa-mir-548ad	NOT_PR
hsa-mir-548ae	hsa-mir-548ae	NOT_PR				hsa-mir-548ae	hsa-mir-548ae	NOT_PR				hsa-mir-548ae	hsa-mir-548ae	NOT_PR				hsa-mir-548ae	hsa-mir-548ae	NOT_PR
hsa-mir-548ag	hsa-mir-548ag	NOT_PR				hsa-mir-548ag	hsa-mir-548ag	NOT_PR				hsa-mir-548ag	hsa-mir-548ag	NOT_PR				hsa-mir-548ag	hsa-mir-548ag	NOT_PR
hsa-mir-548ah	hsa-mir-548ah-5p	NOT_PR				hsa-mir-548ah	hsa-mir-548ah-5p	NOT_PR				hsa-mir-548ah	hsa-mir-548ah-5p	NOT_PR				hsa-mir-548ah	hsa-mir-548ah-5p	NOT_PR
hsa-mir-548ah	hsa-mir-548ah-3p	3	38	NO		hsa-mir-548ah	hsa-mir-548ah-3p	3	25	NO		hsa-mir-548ah	hsa-mir-548ah-3p	NOT_PR				hsa-mir-548ah	hsa-mir-548ah-3p	NOT_PR
hsa-mir-548ai	hsa-mir-548ai	0	3	NO		hsa-mir-548ai	hsa-mir-548ai	NOT_PR				hsa-mir-548ai	hsa-mir-548ai	NOT_PR				hsa-mir-548ai	hsa-mir-548ai	NOT_PR
hsa-mir-548aj	hsa-mir-548aj-5p	NOT_PR				hsa-mir-548aj	hsa-mir-548aj-5p	NOT_PR				hsa-mir-548aj	hsa-mir-548aj-5p	NOT_PR				hsa-mir-548aj	hsa-mir-548aj-5p	0	4	NO
hsa-mir-548aj	hsa-mir-548aj-3p	NOT_PR				hsa-mir-548aj	hsa-mir-548aj-3p	NOT_PR				hsa-mir-548aj	hsa-mir-548aj-3p	NOT_PR				hsa-mir-548aj	hsa-mir-548aj-3p	NOT_PR
hsa-mir-548ak	hsa-mir-548ak	0	57	NO		hsa-mir-548ak	hsa-mir-548ak	9	55	NO		hsa-mir-548ak	hsa-mir-548ak	3	9	NO		hsa-mir-548ak	hsa-mir-548ak	3	4	NO
hsa-mir-548al	hsa-mir-548al	NOT_PR				hsa-mir-548al	hsa-mir-548al	NOT_PR				hsa-mir-548al	hsa-mir-548al	0	2	NO		hsa-mir-548al	hsa-mir-548al	0	3	NO
hsa-mir-548am	hsa-mir-548am-5p	0	53	NO		hsa-mir-548am	hsa-mir-548am-5p	0	37	NO		hsa-mir-548am	hsa-mir-548am-5p	0	4	NO		hsa-mir-548am	hsa-mir-548am-5p	0	7	NO
hsa-mir-548am	hsa-mir-548am-3p	0	5	NO		hsa-mir-548am	hsa-mir-548am-3p	0	3	NO		hsa-mir-548am	hsa-mir-548am-3p	1	2	NO		hsa-mir-548am	hsa-mir-548am-3p	NOT_PR
hsa-mir-548an	hsa-mir-548an	2	2	YES		hsa-mir-548an	hsa-mir-548an	0	5	NO		hsa-mir-548an	hsa-mir-548an	0	1	NO		hsa-mir-548an	hsa-mir-548an	NOT_PR
hsa-mir-548ao	hsa-mir-548ao-5p	NOT_PR				hsa-mir-548ao	hsa-mir-548ao-5p	NOT_PR				hsa-mir-548ao	hsa-mir-548ao-5p	NOT_PR				hsa-mir-548ao	hsa-mir-548ao-5p	NOT_PR
hsa-mir-548ao	hsa-mir-548ao-3p	NOT_PR				hsa-mir-548ao	hsa-mir-548ao-3p	NOT_PR				hsa-mir-548ao	hsa-mir-548ao-3p	NOT_PR				hsa-mir-548ao	hsa-mir-548ao-3p	NOT_PR
hsa-mir-548ap	hsa-mir-548ap-5p	0	19	NO		hsa-mir-548ap	hsa-mir-548ap-5p	0	6	NO		hsa-mir-548ap	hsa-mir-548ap-5p	0	9	NO		hsa-mir-548ap	hsa-mir-548ap-5p	0	58	NO
hsa-mir-548ap	hsa-mir-548ap-3p	0	49	NO		hsa-mir-548ap	hsa-mir-548ap-3p	0	41	NO		hsa-mir-548ap	hsa-mir-548ap-3p	0	1	NO		hsa-mir-548ap	hsa-mir-548ap-3p	0	12	NO
hsa-mir-548aq	hsa-mir-548aq-5p	NOT_PR				hsa-mir-548aq	hsa-mir-548aq-5p	0	1	NO		hsa-mir-548aq	hsa-mir-548aq-5p	NOT_PR				hsa-mir-548aq	hsa-mir-548aq-5p	NOT_PR
hsa-mir-548aq	hsa-mir-548aq-3p	NOT_PR				hsa-mir-548aq	hsa-mir-548aq-3p	NOT_PR				hsa-mir-548aq	hsa-mir-548aq-3p	0	1	NO		hsa-mir-548aq	hsa-mir-548aq-3p	NOT_PR
hsa-mir-548ar	hsa-mir-548ar-5p	NOT_PR				hsa-mir-548ar	hsa-mir-548ar-5p	NOT_PR				hsa-mir-548ar	hsa-mir-548ar-5p	NOT_PR				hsa-mir-548ar	hsa-mir-548ar-5p	0	3	NO
hsa-mir-548ar	hsa-mir-548ar-3p	0	3	NO		hsa-mir-548ar	hsa-mir-548ar-3p	NOT_PR				hsa-mir-548ar	hsa-mir-548ar-3p	NOT_PR				hsa-mir-548ar	hsa-mir-548ar-3p	NOT_PR
hsa-mir-548as	hsa-mir-548as-5p	NOT_PR				hsa-mir-548as	hsa-mir-548as-5p	NOT_PR				hsa-mir-548as	hsa-mir-548as-5p	NOT_PR				hsa-mir-548as	hsa-mir-548as-5p	NOT_PR
hsa-mir-548as	hsa-mir-548as-3p	NOT_PR				hsa-mir-548as	hsa-mir-548as-3p	2	2	YES		hsa-mir-548as	hsa-mir-548as-3p	NOT_PR				hsa-mir-548as	hsa-mir-548as-3p	NOT_PR
hsa-mir-548at	hsa-mir-548at-5p	2	5	NO		hsa-mir-548at	hsa-mir-548at-5p	5	5	YES		hsa-mir-548at	hsa-mir-548at-5p	1	1	YES		hsa-mir-548at	hsa-mir-548at-5p	0	3	NO
hsa-mir-548at	hsa-mir-548at-3p	NOT_PR				hsa-mir-548at	hsa-mir-548at-3p	NOT_PR				hsa-mir-548at	hsa-mir-548at-3p	NOT_PR				hsa-mir-548at	hsa-mir-548at-3p	NOT_PR
hsa-mir-548au	hsa-mir-548au-5p	0	109	NO		hsa-mir-548au	hsa-mir-548au-5p	33	38	NO		hsa-mir-548au	hsa-mir-548au-5p	0	2	NO		hsa-mir-548au	hsa-mir-548au-5p	0	35	NO
hsa-mir-548au	hsa-mir-548au-3p	NOT_PR				hsa-mir-548au	hsa-mir-548au-3p	NOT_PR				hsa-mir-548au	hsa-mir-548au-3p	NOT_PR				hsa-mir-548au	hsa-mir-548au-3p	NOT_PR
hsa-mir-548av	hsa-mir-548av-5p	NOT_PR				hsa-mir-548av	hsa-mir-548av-5p	0	2	NO		hsa-mir-548av	hsa-mir-548av-5p	0	3	NO		hsa-mir-548av	hsa-mir-548av-5p	NOT_PR
hsa-mir-548av	hsa-mir-548av-3p	NOT_PR				hsa-mir-548av	hsa-mir-548av-3p	NOT_PR				hsa-mir-548av	hsa-mir-548av-3p	NOT_PR				hsa-mir-548av	hsa-mir-548av-3p	1	4	NO
hsa-mir-548aw	hsa-mir-548aw	NOT_PR				hsa-mir-548aw	hsa-mir-548aw	NOT_PR				hsa-mir-548aw	hsa-mir-548aw	0	5	NO		hsa-mir-548aw	hsa-mir-548aw	NOT_PR
hsa-mir-548ax	hsa-mir-548ax	5	6	NO		hsa-mir-548ax	hsa-mir-548ax	1	4	NO		hsa-mir-548ax	hsa-mir-548ax	0	3	NO		hsa-mir-548ax	hsa-mir-548ax	12	12	YES
hsa-mir-548ay	hsa-mir-548ay-5p	0	7	NO		hsa-mir-548ay	hsa-mir-548ay-5p	0	3	NO		hsa-mir-548ay	hsa-mir-548ay-5p	8	8	YES		hsa-mir-548ay	hsa-mir-548ay-5p	0	10	NO
hsa-mir-548ay	hsa-mir-548ay-3p	NOT_PR				hsa-mir-548ay	hsa-mir-548ay-3p	0	1	NO		hsa-mir-548ay	hsa-mir-548ay-3p	NOT_PR				hsa-mir-548ay	hsa-mir-548ay-3p	NOT_PR
hsa-mir-548az	hsa-mir-548az-5p	0	3	NO		hsa-mir-548az	hsa-mir-548az-5p	NOT_PR				hsa-mir-548az	hsa-mir-548az-5p	0	5	NO		hsa-mir-548az	hsa-mir-548az-5p	0	10	NO
hsa-mir-548az	hsa-mir-548az-3p	NOT_PR				hsa-mir-548az	hsa-mir-548az-3p	NOT_PR				hsa-mir-548az	hsa-mir-548az-3p	NOT_PR				hsa-mir-548az	hsa-mir-548az-3p	NOT_PR
hsa-mir-548b	hsa-mir-548b-5p	0	5	NO		hsa-mir-548b	hsa-mir-548b-5p	0	3	NO		hsa-mir-548b	hsa-mir-548b-5p	NOT_PR				hsa-mir-548b	hsa-mir-548b-5p	2	3	NO
hsa-mir-548b	hsa-mir-548b-3p	0	4	NO		hsa-mir-548b	hsa-mir-548b-3p	1	3	NO		hsa-mir-548b	hsa-mir-548b-3p	0	1	NO		hsa-mir-548b	hsa-mir-548b-3p	0	3	NO
hsa-mir-548c	hsa-mir-548c-5p	NOT_PR				hsa-mir-548c	hsa-mir-548c-5p	5	11	NO		hsa-mir-548c	hsa-mir-548c-5p	1	3	NO		hsa-mir-548c	hsa-mir-548c-5p	0	10	NO
hsa-mir-548c	hsa-mir-548c-3p	NOT_PR				hsa-mir-548c	hsa-mir-548c-3p	NOT_PR				hsa-mir-548c	hsa-mir-548c-3p	NOT_PR				hsa-mir-548c	hsa-mir-548c-3p	NOT_PR
hsa-mir-548d	hsa-mir-548d-5p	2	44	NO		hsa-mir-548d	hsa-mir-548d-5p	0	36	NO		hsa-mir-548d	hsa-mir-548d-5p	1	9	NO		hsa-mir-548d	hsa-mir-548d-5p	1	14	NO
hsa-mir-548d	hsa-mir-548d-3p	2	5	NO		hsa-mir-548d	hsa-mir-548d-3p	0	2	NO		hsa-mir-548d	hsa-mir-548d-3p	0	1	NO		hsa-mir-548d	hsa-mir-548d-3p	NOT_PR
hsa-mir-548e	hsa-mir-548e	736	736	YES		hsa-mir-548e	hsa-mir-548e	659	659	YES		hsa-mir-548e	hsa-mir-548e	666	666	YES		hsa-mir-548e	hsa-mir-548e	478	478	YES
hsa-mir-548f	hsa-mir-548f	0	5	NO		hsa-mir-548f	hsa-mir-548f	NOT_PR				hsa-mir-548f	hsa-mir-548f	0	7	NO		hsa-mir-548f	hsa-mir-548f	0	10	NO
hsa-mir-548g	hsa-mir-548g-5p	NOT_PR				hsa-mir-548g	hsa-mir-548g-5p	0	2	NO		hsa-mir-548g	hsa-mir-548g-5p	NOT_PR				hsa-mir-548g	hsa-mir-548g-5p	NOT_PR
hsa-mir-548g	hsa-mir-548g-3p	NOT_PR				hsa-mir-548g	hsa-mir-548g-3p	NOT_PR				hsa-mir-548g	hsa-mir-548g-3p	NOT_PR				hsa-mir-548g	hsa-mir-548g-3p	NOT_PR
hsa-mir-548h	hsa-mir-548h-5p	0	23	NO		hsa-mir-548h	hsa-mir-548h-5p	0	5	NO		hsa-mir-548h	hsa-mir-548h-5p	0	5	NO		hsa-mir-548h	hsa-mir-548h-5p	0	3	NO
hsa-mir-548h	hsa-mir-548h-3p	0	14	NO		hsa-mir-548h	hsa-mir-548h-3p	0	19	NO		hsa-mir-548h	hsa-mir-548h-3p	NOT_PR				hsa-mir-548h	hsa-mir-548h-3p	NOT_PR
hsa-mir-548i	hsa-mir-548i	0	12	NO		hsa-mir-548i	hsa-mir-548i	0	3	NO		hsa-mir-548i	hsa-mir-548i	0	8	NO		hsa-mir-548i	hsa-mir-548i	2	7	NO
hsa-mir-548j	hsa-mir-548j	1346	1346	YES		hsa-mir-548j	hsa-mir-548j	1909	1909	YES		hsa-mir-548j	hsa-mir-548j	744	744	YES		hsa-mir-548j	hsa-mir-548j	1924	1924	YES
hsa-mir-548k	hsa-mir-548k	394	394	YES		hsa-mir-548k	hsa-mir-548k	226	226	YES		hsa-mir-548k	hsa-mir-548k	206	206	YES		hsa-mir-548k	hsa-mir-548k	237	237	YES
hsa-mir-548l	hsa-mir-548l	23	54	NO		hsa-mir-548l	hsa-mir-548l	26	44	NO		hsa-mir-548l	hsa-mir-548l	22	25	NO		hsa-mir-548l	hsa-mir-548l	11	16	NO
hsa-mir-548m	hsa-mir-548m	NOT_PR				hsa-mir-548m	hsa-mir-548m	NOT_PR				hsa-mir-548m	hsa-mir-548m	NOT_PR				hsa-mir-548m	hsa-mir-548m	NOT_PR
hsa-mir-548n	hsa-mir-548n	13	13	YES		hsa-mir-548n	hsa-mir-548n	15	15	YES		hsa-mir-548n	hsa-mir-548n	12	12	YES		hsa-mir-548n	hsa-mir-548n	3	3	YES
hsa-mir-548o	hsa-mir-548o-5p	8	114	NO		hsa-mir-548o	hsa-mir-548o-5p	0	184	NO		hsa-mir-548o	hsa-mir-548o-5p	0	9	NO		hsa-mir-548o	hsa-mir-548o-5p	6	6	YES
hsa-mir-548o	hsa-mir-548o-3p	43	18	NO		hsa-mir-548o	hsa-mir-548o-3p	25	15	NO		hsa-mir-548o	hsa-mir-548o-3p	31	31	YES		hsa-mir-548o	hsa-mir-548o-3p	27	3	NO
hsa-mir-548p	hsa-mir-548p	NOT_PR				hsa-mir-548p	hsa-mir-548p	NOT_PR				hsa-mir-548p	hsa-mir-548p	0	7	NO		hsa-mir-548p	hsa-mir-548p	NOT_PR
hsa-mir-548q	hsa-mir-548q	NOT_PR				hsa-mir-548q	hsa-mir-548q	NOT_PR				hsa-mir-548q	hsa-mir-548q	NOT_PR				hsa-mir-548q	hsa-mir-548q	0	14	NO
hsa-mir-548s	hsa-mir-548s	NOT_PR				hsa-mir-548s	hsa-mir-548s	0	5	NO		hsa-mir-548s	hsa-mir-548s	0	1	NO		hsa-mir-548s	hsa-mir-548s	0	3	NO
hsa-mir-548t	hsa-mir-548t-5p	28	28	YES		hsa-mir-548t	hsa-mir-548t-5p	20	20	YES		hsa-mir-548t	hsa-mir-548t-5p	19	19	YES		hsa-mir-548t	hsa-mir-548t-5p	5	5	YES
hsa-mir-548t	hsa-mir-548t-3p	NOT_PR				hsa-mir-548t	hsa-mir-548t-3p	NOT_PR				hsa-mir-548t	hsa-mir-548t-3p	0	6	NO		hsa-mir-548t	hsa-mir-548t-3p	0	4	NO
hsa-mir-548u	hsa-mir-548u	15	15	YES		hsa-mir-548u	hsa-mir-548u	4	7	NO		hsa-mir-548u	hsa-mir-548u	10	10	YES		hsa-mir-548u	hsa-mir-548u	7	7	YES
hsa-mir-548v	hsa-mir-548v	NOT_PR				hsa-mir-548v	hsa-mir-548v	NOT_PR				hsa-mir-548v	hsa-mir-548v	NOT_PR				hsa-mir-548v	hsa-mir-548v	NOT_PR
hsa-mir-548w	hsa-mir-548w	0	50	NO		hsa-mir-548w	hsa-mir-548w	0	105	NO		hsa-mir-548w	hsa-mir-548w	0	4	NO		hsa-mir-548w	hsa-mir-548w	0	17	NO
hsa-mir-548x	hsa-mir-548x-5p	0	8	NO		hsa-mir-548x	hsa-mir-548x-5p	NOT_PR				hsa-mir-548x	hsa-mir-548x-5p	NOT_PR				hsa-mir-548x	hsa-mir-548x-5p	NOT_PR
hsa-mir-548x	hsa-mir-548x-3p	NOT_PR				hsa-mir-548x	hsa-mir-548x-3p	NOT_PR				hsa-mir-548x	hsa-mir-548x-3p	NOT_PR				hsa-mir-548x	hsa-mir-548x-3p	NOT_PR
hsa-mir-548y	hsa-mir-548y	NOT_PR				hsa-mir-548y	hsa-mir-548y	NOT_PR				hsa-mir-548y	hsa-mir-548y	NOT_PR				hsa-mir-548y	hsa-mir-548y	NOT_PR
hsa-mir-548z	hsa-mir-548z	NOT_PR				hsa-mir-548z	hsa-mir-548z	0	11	NO		hsa-mir-548z	hsa-mir-548z	0	4	NO		hsa-mir-548z	hsa-mir-548z	NOT_PR
hsa-mir-549a	hsa-mir-549a	NOT_PR				hsa-mir-549a	hsa-mir-549a	NOT_PR				hsa-mir-549a	hsa-mir-549a	NOT_PR				hsa-mir-549a	hsa-mir-549a	NOT_PR
hsa-mir-550a	hsa-mir-550a-5p	0	4	NO		hsa-mir-550a	hsa-mir-550a-5p	NOT_PR				hsa-mir-550a	hsa-mir-550a-5p	0	5	NO		hsa-mir-550a	hsa-mir-550a-5p	0	6	NO
hsa-mir-550a	hsa-mir-550a-3-5p	4	4	YES		hsa-mir-550a	hsa-mir-550a-3-5p	NOT_PR				hsa-mir-550a	hsa-mir-550a-3-5p	0	5	NO		hsa-mir-550a	hsa-mir-550a-3-5p	0	6	NO
hsa-mir-550a	hsa-mir-550a-3p	13	13	YES		hsa-mir-550a	hsa-mir-550a-3p	3	3	YES		hsa-mir-550a	hsa-mir-550a-3p	29	29	YES		hsa-mir-550a	hsa-mir-550a-3p	19	19	YES
hsa-mir-550b	hsa-mir-550b-2-5p	0	236	NO		hsa-mir-550b	hsa-mir-550b-2-5p	0	61	NO		hsa-mir-550b	hsa-mir-550b-2-5p	0	245	NO		hsa-mir-550b	hsa-mir-550b-2-5p	NOT_PR
hsa-mir-550b	hsa-mir-550b-3p	NOT_PR				hsa-mir-550b	hsa-mir-550b-3p	0	5	NO		hsa-mir-550b	hsa-mir-550b-3p	NOT_PR				hsa-mir-550b	hsa-mir-550b-3p	NOT_PR
hsa-mir-551a	hsa-mir-551a	6	6	YES		hsa-mir-551a	hsa-mir-551a	1	5	NO		hsa-mir-551a	hsa-mir-551a	15	15	YES		hsa-mir-551a	hsa-mir-551a	1	1	YES
hsa-mir-551b	hsa-mir-551b-5p	NOT_PR				hsa-mir-551b	hsa-mir-551b-5p	NOT_PR				hsa-mir-551b	hsa-mir-551b-5p	0	8	NO		hsa-mir-551b	hsa-mir-551b-5p	NOT_PR
hsa-mir-551b	hsa-mir-551b-3p	0	5	NO		hsa-mir-551b	hsa-mir-551b-3p	0	4	NO		hsa-mir-551b	hsa-mir-551b-3p	0	12	NO		hsa-mir-551b	hsa-mir-551b-3p	0	22	NO
hsa-mir-552	hsa-mir-552	NOT_PR				hsa-mir-552	hsa-mir-552	NOT_PR				hsa-mir-552	hsa-mir-552	NOT_PR				hsa-mir-552	hsa-mir-552	0	1	NO
hsa-mir-553	hsa-mir-553	NOT_PR				hsa-mir-553	hsa-mir-553	NOT_PR				hsa-mir-553	hsa-mir-553	NOT_PR				hsa-mir-553	hsa-mir-553	NOT_PR
hsa-mir-554	hsa-mir-554	NOT_PR				hsa-mir-554	hsa-mir-554	NOT_PR				hsa-mir-554	hsa-mir-554	NOT_PR				hsa-mir-554	hsa-mir-554	NOT_PR
hsa-mir-555	hsa-mir-555	NOT_PR				hsa-mir-555	hsa-mir-555	NOT_PR				hsa-mir-555	hsa-mir-555	NOT_PR				hsa-mir-555	hsa-mir-555	NOT_PR
hsa-mir-556	hsa-mir-556-5p	NOT_PR				hsa-mir-556	hsa-mir-556-5p	NOT_PR				hsa-mir-556	hsa-mir-556-5p	NOT_PR				hsa-mir-556	hsa-mir-556-5p	NOT_PR
hsa-mir-556	hsa-mir-556-3p	0	5	NO		hsa-mir-556	hsa-mir-556-3p	0	1	NO		hsa-mir-556	hsa-mir-556-3p	0	2	NO		hsa-mir-556	hsa-mir-556-3p	3	11	NO
hsa-mir-557	hsa-mir-557	NOT_PR				hsa-mir-557	hsa-mir-557	NOT_PR				hsa-mir-557	hsa-mir-557	NOT_PR				hsa-mir-557	hsa-mir-557	NOT_PR
hsa-mir-5571	hsa-mir-5571-5p	NOT_PR				hsa-mir-5571	hsa-mir-5571-5p	NOT_PR				hsa-mir-5571	hsa-mir-5571-5p	NOT_PR				hsa-mir-5571	hsa-mir-5571-5p	NOT_PR
hsa-mir-5571	hsa-mir-5571-3p	NOT_PR				hsa-mir-5571	hsa-mir-5571-3p	NOT_PR				hsa-mir-5571	hsa-mir-5571-3p	NOT_PR				hsa-mir-5571	hsa-mir-5571-3p	NOT_PR
hsa-mir-5572	hsa-mir-5572	NOT_PR				hsa-mir-5572	hsa-mir-5572	NOT_PR				hsa-mir-5572	hsa-mir-5572	NOT_PR				hsa-mir-5572	hsa-mir-5572	NOT_PR
hsa-mir-5579	hsa-mir-5579-5p	NOT_PR				hsa-mir-5579	hsa-mir-5579-5p	NOT_PR				hsa-mir-5579	hsa-mir-5579-5p	NOT_PR				hsa-mir-5579	hsa-mir-5579-5p	NOT_PR
hsa-mir-5579	hsa-mir-5579-3p	NOT_PR				hsa-mir-5579	hsa-mir-5579-3p	NOT_PR				hsa-mir-5579	hsa-mir-5579-3p	NOT_PR				hsa-mir-5579	hsa-mir-5579-3p	NOT_PR
hsa-mir-558	hsa-mir-558	NOT_PR				hsa-mir-558	hsa-mir-558	NOT_PR				hsa-mir-558	hsa-mir-558	NOT_PR				hsa-mir-558	hsa-mir-558	NOT_PR
hsa-mir-5580	hsa-mir-5580-5p	NOT_PR				hsa-mir-5580	hsa-mir-5580-5p	NOT_PR				hsa-mir-5580	hsa-mir-5580-5p	NOT_PR				hsa-mir-5580	hsa-mir-5580-5p	NOT_PR
hsa-mir-5580	hsa-mir-5580-3p	NOT_PR				hsa-mir-5580	hsa-mir-5580-3p	NOT_PR				hsa-mir-5580	hsa-mir-5580-3p	NOT_PR				hsa-mir-5580	hsa-mir-5580-3p	NOT_PR
hsa-mir-5581	hsa-mir-5581-5p	NOT_PR				hsa-mir-5581	hsa-mir-5581-5p	NOT_PR				hsa-mir-5581	hsa-mir-5581-5p	NOT_PR				hsa-mir-5581	hsa-mir-5581-5p	NOT_PR
hsa-mir-5581	hsa-mir-5581-3p	NOT_PR				hsa-mir-5581	hsa-mir-5581-3p	NOT_PR				hsa-mir-5581	hsa-mir-5581-3p	NOT_PR				hsa-mir-5581	hsa-mir-5581-3p	NOT_PR
hsa-mir-5582	hsa-mir-5582-5p	NOT_PR				hsa-mir-5582	hsa-mir-5582-5p	NOT_PR				hsa-mir-5582	hsa-mir-5582-5p	NOT_PR				hsa-mir-5582	hsa-mir-5582-5p	NOT_PR
hsa-mir-5582	hsa-mir-5582-3p	NOT_PR				hsa-mir-5582	hsa-mir-5582-3p	NOT_PR				hsa-mir-5582	hsa-mir-5582-3p	NOT_PR				hsa-mir-5582	hsa-mir-5582-3p	NOT_PR
hsa-mir-5583	hsa-mir-5583-5p	NOT_PR				hsa-mir-5583	hsa-mir-5583-5p	NOT_PR				hsa-mir-5583	hsa-mir-5583-5p	NOT_PR				hsa-mir-5583	hsa-mir-5583-5p	NOT_PR
hsa-mir-5583	hsa-mir-5583-3p	NOT_PR				hsa-mir-5583	hsa-mir-5583-3p	NOT_PR				hsa-mir-5583	hsa-mir-5583-3p	NOT_PR				hsa-mir-5583	hsa-mir-5583-3p	NOT_PR
hsa-mir-5584	hsa-mir-5584-5p	2	2	YES		hsa-mir-5584	hsa-mir-5584-5p	3	3	YES		hsa-mir-5584	hsa-mir-5584-5p	3	3	YES		hsa-mir-5584	hsa-mir-5584-5p	0	4	NO
hsa-mir-5584	hsa-mir-5584-3p	NOT_PR				hsa-mir-5584	hsa-mir-5584-3p	NOT_PR				hsa-mir-5584	hsa-mir-5584-3p	NOT_PR				hsa-mir-5584	hsa-mir-5584-3p	NOT_PR
hsa-mir-5585	hsa-mir-5585-5p	NOT_PR				hsa-mir-5585	hsa-mir-5585-5p	NOT_PR				hsa-mir-5585	hsa-mir-5585-5p	NOT_PR				hsa-mir-5585	hsa-mir-5585-5p	NOT_PR
hsa-mir-5585	hsa-mir-5585-3p	NOT_PR				hsa-mir-5585	hsa-mir-5585-3p	NOT_PR				hsa-mir-5585	hsa-mir-5585-3p	0	3	NO		hsa-mir-5585	hsa-mir-5585-3p	1	3	NO
hsa-mir-5586	hsa-mir-5586-5p	NOT_PR				hsa-mir-5586	hsa-mir-5586-5p	NOT_PR				hsa-mir-5586	hsa-mir-5586-5p	NOT_PR				hsa-mir-5586	hsa-mir-5586-5p	NOT_PR
hsa-mir-5586	hsa-mir-5586-3p	0	1	NO		hsa-mir-5586	hsa-mir-5586-3p	NOT_PR				hsa-mir-5586	hsa-mir-5586-3p	NOT_PR				hsa-mir-5586	hsa-mir-5586-3p	0	4	NO
hsa-mir-5587	hsa-mir-5587-5p	NOT_PR				hsa-mir-5587	hsa-mir-5587-5p	0	2	NO		hsa-mir-5587	hsa-mir-5587-5p	NOT_PR				hsa-mir-5587	hsa-mir-5587-5p	NOT_PR
hsa-mir-5587	hsa-mir-5587-3p	7	7	YES		hsa-mir-5587	hsa-mir-5587-3p	NOT_PR				hsa-mir-5587	hsa-mir-5587-3p	NOT_PR				hsa-mir-5587	hsa-mir-5587-3p	NOT_PR
hsa-mir-5588	hsa-mir-5588-5p	11	30	NO		hsa-mir-5588	hsa-mir-5588-5p	13	13	YES		hsa-mir-5588	hsa-mir-5588-5p	17	38	NO		hsa-mir-5588	hsa-mir-5588-5p	7	13	NO
hsa-mir-5588	hsa-mir-5588-3p	NOT_PR				hsa-mir-5588	hsa-mir-5588-3p	NOT_PR				hsa-mir-5588	hsa-mir-5588-3p	NOT_PR				hsa-mir-5588	hsa-mir-5588-3p	NOT_PR
hsa-mir-5589	hsa-mir-5589-5p	NOT_PR				hsa-mir-5589	hsa-mir-5589-5p	NOT_PR				hsa-mir-5589	hsa-mir-5589-5p	NOT_PR				hsa-mir-5589	hsa-mir-5589-5p	NOT_PR
hsa-mir-5589	hsa-mir-5589-3p	NOT_PR				hsa-mir-5589	hsa-mir-5589-3p	NOT_PR				hsa-mir-5589	hsa-mir-5589-3p	NOT_PR				hsa-mir-5589	hsa-mir-5589-3p	NOT_PR
hsa-mir-559	hsa-mir-559	NOT_PR				hsa-mir-559	hsa-mir-559	NOT_PR				hsa-mir-559	hsa-mir-559	NOT_PR				hsa-mir-559	hsa-mir-559	NOT_PR
hsa-mir-5590	hsa-mir-5590-5p	NOT_PR				hsa-mir-5590	hsa-mir-5590-5p	NOT_PR				hsa-mir-5590	hsa-mir-5590-5p	NOT_PR				hsa-mir-5590	hsa-mir-5590-5p	NOT_PR
hsa-mir-5590	hsa-mir-5590-3p	NOT_PR				hsa-mir-5590	hsa-mir-5590-3p	NOT_PR				hsa-mir-5590	hsa-mir-5590-3p	NOT_PR				hsa-mir-5590	hsa-mir-5590-3p	NOT_PR
hsa-mir-5591	hsa-mir-5591-5p	NOT_PR				hsa-mir-5591	hsa-mir-5591-5p	NOT_PR				hsa-mir-5591	hsa-mir-5591-5p	NOT_PR				hsa-mir-5591	hsa-mir-5591-5p	NOT_PR
hsa-mir-5591	hsa-mir-5591-3p	NOT_PR				hsa-mir-5591	hsa-mir-5591-3p	NOT_PR				hsa-mir-5591	hsa-mir-5591-3p	NOT_PR				hsa-mir-5591	hsa-mir-5591-3p	NOT_PR
hsa-mir-561	hsa-mir-561-5p	NOT_PR				hsa-mir-561	hsa-mir-561-5p	NOT_PR				hsa-mir-561	hsa-mir-561-5p	NOT_PR				hsa-mir-561	hsa-mir-561-5p	NOT_PR
hsa-mir-561	hsa-mir-561-3p	NOT_PR				hsa-mir-561	hsa-mir-561-3p	NOT_PR				hsa-mir-561	hsa-mir-561-3p	NOT_PR				hsa-mir-561	hsa-mir-561-3p	NOT_PR
hsa-mir-562	hsa-mir-562	NOT_PR				hsa-mir-562	hsa-mir-562	NOT_PR				hsa-mir-562	hsa-mir-562	NOT_PR				hsa-mir-562	hsa-mir-562	NOT_PR
hsa-mir-563	hsa-mir-563	NOT_PR				hsa-mir-563	hsa-mir-563	NOT_PR				hsa-mir-563	hsa-mir-563	NOT_PR				hsa-mir-563	hsa-mir-563	NOT_PR
hsa-mir-564	hsa-mir-564	NOT_PR				hsa-mir-564	hsa-mir-564	NOT_PR				hsa-mir-564	hsa-mir-564	NOT_PR				hsa-mir-564	hsa-mir-564	0	2	NO
hsa-mir-566	hsa-mir-566	NOT_PR				hsa-mir-566	hsa-mir-566	NOT_PR				hsa-mir-566	hsa-mir-566	NOT_PR				hsa-mir-566	hsa-mir-566	NOT_PR
hsa-mir-567	hsa-mir-567	NOT_PR				hsa-mir-567	hsa-mir-567	NOT_PR				hsa-mir-567	hsa-mir-567	NOT_PR				hsa-mir-567	hsa-mir-567	NOT_PR
hsa-mir-568	hsa-mir-568	NOT_PR				hsa-mir-568	hsa-mir-568	NOT_PR				hsa-mir-568	hsa-mir-568	NOT_PR				hsa-mir-568	hsa-mir-568	NOT_PR
hsa-mir-5680	hsa-mir-5680	NOT_PR				hsa-mir-5680	hsa-mir-5680	0	5	NO		hsa-mir-5680	hsa-mir-5680	NOT_PR				hsa-mir-5680	hsa-mir-5680	NOT_PR
hsa-mir-5681a	hsa-mir-5681a	NOT_PR				hsa-mir-5681a	hsa-mir-5681a	NOT_PR				hsa-mir-5681a	hsa-mir-5681a	NOT_PR				hsa-mir-5681a	hsa-mir-5681a	NOT_PR
hsa-mir-5681b	hsa-mir-5681b	NOT_PR				hsa-mir-5681b	hsa-mir-5681b	NOT_PR				hsa-mir-5681b	hsa-mir-5681b	NOT_PR				hsa-mir-5681b	hsa-mir-5681b	NOT_PR
hsa-mir-5682	hsa-mir-5682	NOT_PR				hsa-mir-5682	hsa-mir-5682	NOT_PR				hsa-mir-5682	hsa-mir-5682	NOT_PR				hsa-mir-5682	hsa-mir-5682	NOT_PR
hsa-mir-5683	hsa-mir-5683	NOT_PR				hsa-mir-5683	hsa-mir-5683	NOT_PR				hsa-mir-5683	hsa-mir-5683	NOT_PR				hsa-mir-5683	hsa-mir-5683	NOT_PR
hsa-mir-5684	hsa-mir-5684	NOT_PR				hsa-mir-5684	hsa-mir-5684	0	4	NO		hsa-mir-5684	hsa-mir-5684	NOT_PR				hsa-mir-5684	hsa-mir-5684	0	20	NO
hsa-mir-5685	hsa-mir-5685	0	4	NO		hsa-mir-5685	hsa-mir-5685	NOT_PR				hsa-mir-5685	hsa-mir-5685	NOT_PR				hsa-mir-5685	hsa-mir-5685	NOT_PR
hsa-mir-5686	hsa-mir-5686	NOT_PR				hsa-mir-5686	hsa-mir-5686	NOT_PR				hsa-mir-5686	hsa-mir-5686	NOT_PR				hsa-mir-5686	hsa-mir-5686	NOT_PR
hsa-mir-5687	hsa-mir-5687	NOT_PR				hsa-mir-5687	hsa-mir-5687	NOT_PR				hsa-mir-5687	hsa-mir-5687	NOT_PR				hsa-mir-5687	hsa-mir-5687	NOT_PR
hsa-mir-5688	hsa-mir-5688	NOT_PR				hsa-mir-5688	hsa-mir-5688	NOT_PR				hsa-mir-5688	hsa-mir-5688	NOT_PR				hsa-mir-5688	hsa-mir-5688	NOT_PR
hsa-mir-5689	hsa-mir-5689	NOT_PR				hsa-mir-5689	hsa-mir-5689	NOT_PR				hsa-mir-5689	hsa-mir-5689	NOT_PR				hsa-mir-5689	hsa-mir-5689	NOT_PR
hsa-mir-569	hsa-mir-569	NOT_PR				hsa-mir-569	hsa-mir-569	NOT_PR				hsa-mir-569	hsa-mir-569	NOT_PR				hsa-mir-569	hsa-mir-569	NOT_PR
hsa-mir-5690	hsa-mir-5690	NOT_PR				hsa-mir-5690	hsa-mir-5690	NOT_PR				hsa-mir-5690	hsa-mir-5690	0	2	NO		hsa-mir-5690	hsa-mir-5690	0	2	NO
hsa-mir-5691	hsa-mir-5691	NOT_PR				hsa-mir-5691	hsa-mir-5691	NOT_PR				hsa-mir-5691	hsa-mir-5691	NOT_PR				hsa-mir-5691	hsa-mir-5691	NOT_PR
hsa-mir-5692a	hsa-mir-5692a	NOT_PR				hsa-mir-5692a	hsa-mir-5692a	NOT_PR				hsa-mir-5692a	hsa-mir-5692a	NOT_PR				hsa-mir-5692a	hsa-mir-5692a	NOT_PR
hsa-mir-5692b	hsa-mir-5692b	NOT_PR				hsa-mir-5692b	hsa-mir-5692b	NOT_PR				hsa-mir-5692b	hsa-mir-5692b	NOT_PR				hsa-mir-5692b	hsa-mir-5692b	NOT_PR
hsa-mir-5692c	hsa-mir-5692c	NOT_PR				hsa-mir-5692c	hsa-mir-5692c	NOT_PR				hsa-mir-5692c	hsa-mir-5692c	NOT_PR				hsa-mir-5692c	hsa-mir-5692c	NOT_PR
hsa-mir-5693	hsa-mir-5693	NOT_PR				hsa-mir-5693	hsa-mir-5693	NOT_PR				hsa-mir-5693	hsa-mir-5693	NOT_PR				hsa-mir-5693	hsa-mir-5693	NOT_PR
hsa-mir-5694	hsa-mir-5694	NOT_PR				hsa-mir-5694	hsa-mir-5694	NOT_PR				hsa-mir-5694	hsa-mir-5694	NOT_PR				hsa-mir-5694	hsa-mir-5694	NOT_PR
hsa-mir-5695	hsa-mir-5695	2	4	NO		hsa-mir-5695	hsa-mir-5695	NOT_PR				hsa-mir-5695	hsa-mir-5695	NOT_PR				hsa-mir-5695	hsa-mir-5695	NOT_PR
hsa-mir-5696	hsa-mir-5696	0	3	NO		hsa-mir-5696	hsa-mir-5696	NOT_PR				hsa-mir-5696	hsa-mir-5696	NOT_PR				hsa-mir-5696	hsa-mir-5696	0	13	NO
hsa-mir-5697	hsa-mir-5697	NOT_PR				hsa-mir-5697	hsa-mir-5697	NOT_PR				hsa-mir-5697	hsa-mir-5697	NOT_PR				hsa-mir-5697	hsa-mir-5697	NOT_PR
hsa-mir-5698	hsa-mir-5698	0	3	NO		hsa-mir-5698	hsa-mir-5698	6	6	YES		hsa-mir-5698	hsa-mir-5698	NOT_PR				hsa-mir-5698	hsa-mir-5698	NOT_PR
hsa-mir-5699	hsa-mir-5699	NOT_PR				hsa-mir-5699	hsa-mir-5699	NOT_PR				hsa-mir-5699	hsa-mir-5699	NOT_PR				hsa-mir-5699	hsa-mir-5699	NOT_PR
hsa-mir-570	hsa-mir-570-5p	NOT_PR				hsa-mir-570	hsa-mir-570-5p	0	8	NO		hsa-mir-570	hsa-mir-570-5p	NOT_PR				hsa-mir-570	hsa-mir-570-5p	NOT_PR
hsa-mir-570	hsa-mir-570-3p	NOT_PR				hsa-mir-570	hsa-mir-570-3p	0	3	NO		hsa-mir-570	hsa-mir-570-3p	NOT_PR				hsa-mir-570	hsa-mir-570-3p	2	2	YES
hsa-mir-5700	hsa-mir-5700	NOT_PR				hsa-mir-5700	hsa-mir-5700	NOT_PR				hsa-mir-5700	hsa-mir-5700	NOT_PR				hsa-mir-5700	hsa-mir-5700	NOT_PR
hsa-mir-5701	hsa-mir-5701	NOT_PR				hsa-mir-5701	hsa-mir-5701	NOT_PR				hsa-mir-5701	hsa-mir-5701	NOT_PR				hsa-mir-5701	hsa-mir-5701	NOT_PR
hsa-mir-5702	hsa-mir-5702	NOT_PR				hsa-mir-5702	hsa-mir-5702	NOT_PR				hsa-mir-5702	hsa-mir-5702	NOT_PR				hsa-mir-5702	hsa-mir-5702	NOT_PR
hsa-mir-5703	hsa-mir-5703	0	3	NO		hsa-mir-5703	hsa-mir-5703	NOT_PR				hsa-mir-5703	hsa-mir-5703	0	3	NO		hsa-mir-5703	hsa-mir-5703	NOT_PR
hsa-mir-5704	hsa-mir-5704	NOT_PR				hsa-mir-5704	hsa-mir-5704	NOT_PR				hsa-mir-5704	hsa-mir-5704	NOT_PR				hsa-mir-5704	hsa-mir-5704	NOT_PR
hsa-mir-5705	hsa-mir-5705	NOT_PR				hsa-mir-5705	hsa-mir-5705	NOT_PR				hsa-mir-5705	hsa-mir-5705	NOT_PR				hsa-mir-5705	hsa-mir-5705	NOT_PR
hsa-mir-5706	hsa-mir-5706	8	8	YES		hsa-mir-5706	hsa-mir-5706	1	2	NO		hsa-mir-5706	hsa-mir-5706	5	5	YES		hsa-mir-5706	hsa-mir-5706	0	6	NO
hsa-mir-5707	hsa-mir-5707	NOT_PR				hsa-mir-5707	hsa-mir-5707	NOT_PR				hsa-mir-5707	hsa-mir-5707	NOT_PR				hsa-mir-5707	hsa-mir-5707	NOT_PR
hsa-mir-5708	hsa-mir-5708	NOT_PR				hsa-mir-5708	hsa-mir-5708	NOT_PR				hsa-mir-5708	hsa-mir-5708	NOT_PR				hsa-mir-5708	hsa-mir-5708	NOT_PR
hsa-mir-571	hsa-mir-571	NOT_PR				hsa-mir-571	hsa-mir-571	NOT_PR				hsa-mir-571	hsa-mir-571	NOT_PR				hsa-mir-571	hsa-mir-571	NOT_PR
hsa-mir-572	hsa-mir-572	NOT_PR				hsa-mir-572	hsa-mir-572	NOT_PR				hsa-mir-572	hsa-mir-572	NOT_PR				hsa-mir-572	hsa-mir-572	NOT_PR
hsa-mir-573	hsa-mir-573	NOT_PR				hsa-mir-573	hsa-mir-573	NOT_PR				hsa-mir-573	hsa-mir-573	NOT_PR				hsa-mir-573	hsa-mir-573	NOT_PR
hsa-mir-5739	hsa-mir-5739	NOT_PR				hsa-mir-5739	hsa-mir-5739	NOT_PR				hsa-mir-5739	hsa-mir-5739	NOT_PR				hsa-mir-5739	hsa-mir-5739	NOT_PR
hsa-mir-574	hsa-mir-574-5p	5	16	NO		hsa-mir-574	hsa-mir-574-5p	9	9	YES		hsa-mir-574	hsa-mir-574-5p	7	7	YES		hsa-mir-574	hsa-mir-574-5p	10	38	NO
hsa-mir-574	hsa-mir-574-3p	124	124	YES		hsa-mir-574	hsa-mir-574-3p	98	98	YES		hsa-mir-574	hsa-mir-574-3p	184	184	YES		hsa-mir-574	hsa-mir-574-3p	221	221	YES
hsa-mir-575	hsa-mir-575	NOT_PR				hsa-mir-575	hsa-mir-575	NOT_PR				hsa-mir-575	hsa-mir-575	NOT_PR				hsa-mir-575	hsa-mir-575	0	5	NO
hsa-mir-576	hsa-mir-576-5p	109	109	YES		hsa-mir-576	hsa-mir-576-5p	124	124	YES		hsa-mir-576	hsa-mir-576-5p	37	37	YES		hsa-mir-576	hsa-mir-576-5p	57	57	YES
hsa-mir-576	hsa-mir-576-3p	78	78	YES		hsa-mir-576	hsa-mir-576-3p	39	41	NO		hsa-mir-576	hsa-mir-576-3p	36	36	YES		hsa-mir-576	hsa-mir-576-3p	29	55	NO
hsa-mir-577	hsa-mir-577	2	40	NO		hsa-mir-577	hsa-mir-577	0	28	NO		hsa-mir-577	hsa-mir-577	NOT_PR				hsa-mir-577	hsa-mir-577	NOT_PR
hsa-mir-578	hsa-mir-578	NOT_PR				hsa-mir-578	hsa-mir-578	NOT_PR				hsa-mir-578	hsa-mir-578	NOT_PR				hsa-mir-578	hsa-mir-578	NOT_PR
hsa-mir-5787	hsa-mir-5787	NOT_PR				hsa-mir-5787	hsa-mir-5787	NOT_PR				hsa-mir-5787	hsa-mir-5787	NOT_PR				hsa-mir-5787	hsa-mir-5787	NOT_PR
hsa-mir-579	hsa-mir-579	NOT_PR				hsa-mir-579	hsa-mir-579	0	2	NO		hsa-mir-579	hsa-mir-579	NOT_PR				hsa-mir-579	hsa-mir-579	NOT_PR
hsa-mir-580	hsa-mir-580	0	3	NO		hsa-mir-580	hsa-mir-580	NOT_PR				hsa-mir-580	hsa-mir-580	NOT_PR				hsa-mir-580	hsa-mir-580	NOT_PR
hsa-mir-581	hsa-mir-581	NOT_PR				hsa-mir-581	hsa-mir-581	NOT_PR				hsa-mir-581	hsa-mir-581	NOT_PR				hsa-mir-581	hsa-mir-581	NOT_PR
hsa-mir-582	hsa-mir-582-5p	6	13	NO		hsa-mir-582	hsa-mir-582-5p	5	5	YES		hsa-mir-582	hsa-mir-582-5p	19	25	NO		hsa-mir-582	hsa-mir-582-5p	5	5	YES
hsa-mir-582	hsa-mir-582-3p	3	22	NO		hsa-mir-582	hsa-mir-582-3p	0	9	NO		hsa-mir-582	hsa-mir-582-3p	10	29	NO		hsa-mir-582	hsa-mir-582-3p	0	14	NO
hsa-mir-583	hsa-mir-583	NOT_PR				hsa-mir-583	hsa-mir-583	NOT_PR				hsa-mir-583	hsa-mir-583	NOT_PR				hsa-mir-583	hsa-mir-583	NOT_PR
hsa-mir-584	hsa-mir-584-5p	28	4884	NO		hsa-mir-584	hsa-mir-584-5p	23	3530	NO		hsa-mir-584	hsa-mir-584-5p	7	980	NO		hsa-mir-584	hsa-mir-584-5p	25	5154	NO
hsa-mir-584	hsa-mir-584-3p	NOT_PR				hsa-mir-584	hsa-mir-584-3p	1	1	YES		hsa-mir-584	hsa-mir-584-3p	NOT_PR				hsa-mir-584	hsa-mir-584-3p	3	5	NO
hsa-mir-585	hsa-mir-585	NOT_PR				hsa-mir-585	hsa-mir-585	NOT_PR				hsa-mir-585	hsa-mir-585	NOT_PR				hsa-mir-585	hsa-mir-585	NOT_PR
hsa-mir-586	hsa-mir-586	NOT_PR				hsa-mir-586	hsa-mir-586	NOT_PR				hsa-mir-586	hsa-mir-586	NOT_PR				hsa-mir-586	hsa-mir-586	NOT_PR
hsa-mir-587	hsa-mir-587	NOT_PR				hsa-mir-587	hsa-mir-587	NOT_PR				hsa-mir-587	hsa-mir-587	NOT_PR				hsa-mir-587	hsa-mir-587	NOT_PR
hsa-mir-588	hsa-mir-588	NOT_PR				hsa-mir-588	hsa-mir-588	NOT_PR				hsa-mir-588	hsa-mir-588	3	3	YES		hsa-mir-588	hsa-mir-588	0	5	NO
hsa-mir-589	hsa-mir-589-5p	24	144	NO		hsa-mir-589	hsa-mir-589-5p	12	151	NO		hsa-mir-589	hsa-mir-589-5p	11	85	NO		hsa-mir-589	hsa-mir-589-5p	7	79	NO
hsa-mir-589	hsa-mir-589-3p	20	100	NO		hsa-mir-589	hsa-mir-589-3p	32	32	YES		hsa-mir-589	hsa-mir-589-3p	26	26	YES		hsa-mir-589	hsa-mir-589-3p	35	35	YES
hsa-mir-590	hsa-mir-590-5p	48	48	YES		hsa-mir-590	hsa-mir-590-5p	26	26	YES		hsa-mir-590	hsa-mir-590-5p	22	22	YES		hsa-mir-590	hsa-mir-590-5p	58	58	YES
hsa-mir-590	hsa-mir-590-3p	5	7	NO		hsa-mir-590	hsa-mir-590-3p	1	3	NO		hsa-mir-590	hsa-mir-590-3p	0	1	NO		hsa-mir-590	hsa-mir-590-3p	1	32	NO
hsa-mir-591	hsa-mir-591	NOT_PR				hsa-mir-591	hsa-mir-591	NOT_PR				hsa-mir-591	hsa-mir-591	NOT_PR				hsa-mir-591	hsa-mir-591	NOT_PR
hsa-mir-592	hsa-mir-592	NOT_PR				hsa-mir-592	hsa-mir-592	NOT_PR				hsa-mir-592	hsa-mir-592	NOT_PR				hsa-mir-592	hsa-mir-592	NOT_PR
hsa-mir-593	hsa-mir-593-5p	NOT_PR				hsa-mir-593	hsa-mir-593-5p	NOT_PR				hsa-mir-593	hsa-mir-593-5p	NOT_PR				hsa-mir-593	hsa-mir-593-5p	NOT_PR
hsa-mir-593	hsa-mir-593-3p	NOT_PR				hsa-mir-593	hsa-mir-593-3p	NOT_PR				hsa-mir-593	hsa-mir-593-3p	NOT_PR				hsa-mir-593	hsa-mir-593-3p	NOT_PR
hsa-mir-595	hsa-mir-595	NOT_PR				hsa-mir-595	hsa-mir-595	NOT_PR				hsa-mir-595	hsa-mir-595	NOT_PR				hsa-mir-595	hsa-mir-595	NOT_PR
hsa-mir-596	hsa-mir-596	NOT_PR				hsa-mir-596	hsa-mir-596	NOT_PR				hsa-mir-596	hsa-mir-596	NOT_PR				hsa-mir-596	hsa-mir-596	NOT_PR
hsa-mir-597	hsa-mir-597	NOT_PR				hsa-mir-597	hsa-mir-597	1	1	YES		hsa-mir-597	hsa-mir-597	NOT_PR				hsa-mir-597	hsa-mir-597	NOT_PR
hsa-mir-598	hsa-mir-598	1129	1129	YES		hsa-mir-598	hsa-mir-598	1148	1148	YES		hsa-mir-598	hsa-mir-598	1218	1218	YES		hsa-mir-598	hsa-mir-598	1237	1237	YES
hsa-mir-599	hsa-mir-599	NOT_PR				hsa-mir-599	hsa-mir-599	NOT_PR				hsa-mir-599	hsa-mir-599	NOT_PR				hsa-mir-599	hsa-mir-599	NOT_PR
hsa-mir-600	hsa-mir-600	NOT_PR				hsa-mir-600	hsa-mir-600	NOT_PR				hsa-mir-600	hsa-mir-600	NOT_PR				hsa-mir-600	hsa-mir-600	NOT_PR
hsa-mir-601	hsa-mir-601	NOT_PR				hsa-mir-601	hsa-mir-601	NOT_PR				hsa-mir-601	hsa-mir-601	NOT_PR				hsa-mir-601	hsa-mir-601	NOT_PR
hsa-mir-602	hsa-mir-602	NOT_PR				hsa-mir-602	hsa-mir-602	NOT_PR				hsa-mir-602	hsa-mir-602	NOT_PR				hsa-mir-602	hsa-mir-602	NOT_PR
hsa-mir-603	hsa-mir-603	NOT_PR				hsa-mir-603	hsa-mir-603	NOT_PR				hsa-mir-603	hsa-mir-603	NOT_PR				hsa-mir-603	hsa-mir-603	NOT_PR
hsa-mir-604	hsa-mir-604	NOT_PR				hsa-mir-604	hsa-mir-604	NOT_PR				hsa-mir-604	hsa-mir-604	NOT_PR				hsa-mir-604	hsa-mir-604	NOT_PR
hsa-mir-605	hsa-mir-605	NOT_PR				hsa-mir-605	hsa-mir-605	NOT_PR				hsa-mir-605	hsa-mir-605	NOT_PR				hsa-mir-605	hsa-mir-605	NOT_PR
hsa-mir-606	hsa-mir-606	NOT_PR				hsa-mir-606	hsa-mir-606	NOT_PR				hsa-mir-606	hsa-mir-606	NOT_PR				hsa-mir-606	hsa-mir-606	NOT_PR
hsa-mir-6068	hsa-mir-6068	NOT_PR				hsa-mir-6068	hsa-mir-6068	NOT_PR				hsa-mir-6068	hsa-mir-6068	NOT_PR				hsa-mir-6068	hsa-mir-6068	NOT_PR
hsa-mir-6069	hsa-mir-6069	NOT_PR				hsa-mir-6069	hsa-mir-6069	NOT_PR				hsa-mir-6069	hsa-mir-6069	NOT_PR				hsa-mir-6069	hsa-mir-6069	NOT_PR
hsa-mir-607	hsa-mir-607	NOT_PR				hsa-mir-607	hsa-mir-607	NOT_PR				hsa-mir-607	hsa-mir-607	NOT_PR				hsa-mir-607	hsa-mir-607	NOT_PR
hsa-mir-6070	hsa-mir-6070	NOT_PR				hsa-mir-6070	hsa-mir-6070	NOT_PR				hsa-mir-6070	hsa-mir-6070	NOT_PR				hsa-mir-6070	hsa-mir-6070	NOT_PR
hsa-mir-6071	hsa-mir-6071	NOT_PR				hsa-mir-6071	hsa-mir-6071	NOT_PR				hsa-mir-6071	hsa-mir-6071	NOT_PR				hsa-mir-6071	hsa-mir-6071	NOT_PR
hsa-mir-6072	hsa-mir-6072	NOT_PR				hsa-mir-6072	hsa-mir-6072	NOT_PR				hsa-mir-6072	hsa-mir-6072	NOT_PR				hsa-mir-6072	hsa-mir-6072	NOT_PR
hsa-mir-6073	hsa-mir-6073	NOT_PR				hsa-mir-6073	hsa-mir-6073	NOT_PR				hsa-mir-6073	hsa-mir-6073	NOT_PR				hsa-mir-6073	hsa-mir-6073	NOT_PR
hsa-mir-6074	hsa-mir-6074	NOT_PR				hsa-mir-6074	hsa-mir-6074	NOT_PR				hsa-mir-6074	hsa-mir-6074	NOT_PR				hsa-mir-6074	hsa-mir-6074	NOT_PR
hsa-mir-6075	hsa-mir-6075	NOT_PR				hsa-mir-6075	hsa-mir-6075	NOT_PR				hsa-mir-6075	hsa-mir-6075	NOT_PR				hsa-mir-6075	hsa-mir-6075	NOT_PR
hsa-mir-6076	hsa-mir-6076	NOT_PR				hsa-mir-6076	hsa-mir-6076	NOT_PR				hsa-mir-6076	hsa-mir-6076	NOT_PR				hsa-mir-6076	hsa-mir-6076	NOT_PR
hsa-mir-6077	hsa-mir-6077	NOT_PR				hsa-mir-6077	hsa-mir-6077	NOT_PR				hsa-mir-6077	hsa-mir-6077	NOT_PR				hsa-mir-6077	hsa-mir-6077	NOT_PR
hsa-mir-6078	hsa-mir-6078	NOT_PR				hsa-mir-6078	hsa-mir-6078	NOT_PR				hsa-mir-6078	hsa-mir-6078	NOT_PR				hsa-mir-6078	hsa-mir-6078	NOT_PR
hsa-mir-6079	hsa-mir-6079	NOT_PR				hsa-mir-6079	hsa-mir-6079	NOT_PR				hsa-mir-6079	hsa-mir-6079	NOT_PR				hsa-mir-6079	hsa-mir-6079	NOT_PR
hsa-mir-608	hsa-mir-608	NOT_PR				hsa-mir-608	hsa-mir-608	NOT_PR				hsa-mir-608	hsa-mir-608	NOT_PR				hsa-mir-608	hsa-mir-608	NOT_PR
hsa-mir-6080	hsa-mir-6080	NOT_PR				hsa-mir-6080	hsa-mir-6080	NOT_PR				hsa-mir-6080	hsa-mir-6080	NOT_PR				hsa-mir-6080	hsa-mir-6080	NOT_PR
hsa-mir-6081	hsa-mir-6081	NOT_PR				hsa-mir-6081	hsa-mir-6081	NOT_PR				hsa-mir-6081	hsa-mir-6081	NOT_PR				hsa-mir-6081	hsa-mir-6081	NOT_PR
hsa-mir-6082	hsa-mir-6082	NOT_PR				hsa-mir-6082	hsa-mir-6082	NOT_PR				hsa-mir-6082	hsa-mir-6082	NOT_PR				hsa-mir-6082	hsa-mir-6082	NOT_PR
hsa-mir-6083	hsa-mir-6083	NOT_PR				hsa-mir-6083	hsa-mir-6083	NOT_PR				hsa-mir-6083	hsa-mir-6083	NOT_PR				hsa-mir-6083	hsa-mir-6083	NOT_PR
hsa-mir-6084	hsa-mir-6084	NOT_PR				hsa-mir-6084	hsa-mir-6084	NOT_PR				hsa-mir-6084	hsa-mir-6084	NOT_PR				hsa-mir-6084	hsa-mir-6084	NOT_PR
hsa-mir-6085	hsa-mir-6085	NOT_PR				hsa-mir-6085	hsa-mir-6085	NOT_PR				hsa-mir-6085	hsa-mir-6085	NOT_PR				hsa-mir-6085	hsa-mir-6085	NOT_PR
hsa-mir-6086	hsa-mir-6086	NOT_PR				hsa-mir-6086	hsa-mir-6086	NOT_PR				hsa-mir-6086	hsa-mir-6086	NOT_PR				hsa-mir-6086	hsa-mir-6086	NOT_PR
hsa-mir-6087	hsa-mir-6087	0	3	NO		hsa-mir-6087	hsa-mir-6087	0	6	NO		hsa-mir-6087	hsa-mir-6087	2	6	NO		hsa-mir-6087	hsa-mir-6087	1	5	NO
hsa-mir-6088	hsa-mir-6088	NOT_PR				hsa-mir-6088	hsa-mir-6088	NOT_PR				hsa-mir-6088	hsa-mir-6088	NOT_PR				hsa-mir-6088	hsa-mir-6088	NOT_PR
hsa-mir-6089	hsa-mir-6089	NOT_PR				hsa-mir-6089	hsa-mir-6089	NOT_PR				hsa-mir-6089	hsa-mir-6089	0	9	NO		hsa-mir-6089	hsa-mir-6089	NOT_PR
hsa-mir-609	hsa-mir-609	NOT_PR				hsa-mir-609	hsa-mir-609	NOT_PR				hsa-mir-609	hsa-mir-609	NOT_PR				hsa-mir-609	hsa-mir-609	NOT_PR
hsa-mir-6090	hsa-mir-6090	NOT_PR				hsa-mir-6090	hsa-mir-6090	NOT_PR				hsa-mir-6090	hsa-mir-6090	NOT_PR				hsa-mir-6090	hsa-mir-6090	NOT_PR
hsa-mir-610	hsa-mir-610	NOT_PR				hsa-mir-610	hsa-mir-610	NOT_PR				hsa-mir-610	hsa-mir-610	NOT_PR				hsa-mir-610	hsa-mir-610	NOT_PR
hsa-mir-611	hsa-mir-611	NOT_PR				hsa-mir-611	hsa-mir-611	NOT_PR				hsa-mir-611	hsa-mir-611	NOT_PR				hsa-mir-611	hsa-mir-611	NOT_PR
hsa-mir-612	hsa-mir-612	NOT_PR				hsa-mir-612	hsa-mir-612	NOT_PR				hsa-mir-612	hsa-mir-612	NOT_PR				hsa-mir-612	hsa-mir-612	NOT_PR
hsa-mir-6124	hsa-mir-6124	NOT_PR				hsa-mir-6124	hsa-mir-6124	NOT_PR				hsa-mir-6124	hsa-mir-6124	NOT_PR				hsa-mir-6124	hsa-mir-6124	NOT_PR
hsa-mir-6125	hsa-mir-6125	0	24	NO		hsa-mir-6125	hsa-mir-6125	1	20	NO		hsa-mir-6125	hsa-mir-6125	2	23	NO		hsa-mir-6125	hsa-mir-6125	0	14	NO
hsa-mir-6126	hsa-mir-6126	NOT_PR				hsa-mir-6126	hsa-mir-6126	NOT_PR				hsa-mir-6126	hsa-mir-6126	NOT_PR				hsa-mir-6126	hsa-mir-6126	NOT_PR
hsa-mir-6127	hsa-mir-6127	NOT_PR				hsa-mir-6127	hsa-mir-6127	NOT_PR				hsa-mir-6127	hsa-mir-6127	NOT_PR				hsa-mir-6127	hsa-mir-6127	NOT_PR
hsa-mir-6128	hsa-mir-6128	NOT_PR				hsa-mir-6128	hsa-mir-6128	NOT_PR				hsa-mir-6128	hsa-mir-6128	NOT_PR				hsa-mir-6128	hsa-mir-6128	NOT_PR
hsa-mir-6129	hsa-mir-6129	NOT_PR				hsa-mir-6129	hsa-mir-6129	NOT_PR				hsa-mir-6129	hsa-mir-6129	NOT_PR				hsa-mir-6129	hsa-mir-6129	NOT_PR
hsa-mir-613	hsa-mir-613	NOT_PR				hsa-mir-613	hsa-mir-613	NOT_PR				hsa-mir-613	hsa-mir-613	NOT_PR				hsa-mir-613	hsa-mir-613	NOT_PR
hsa-mir-6130	hsa-mir-6130	NOT_PR				hsa-mir-6130	hsa-mir-6130	NOT_PR				hsa-mir-6130	hsa-mir-6130	NOT_PR				hsa-mir-6130	hsa-mir-6130	NOT_PR
hsa-mir-6131	hsa-mir-6131	NOT_PR				hsa-mir-6131	hsa-mir-6131	NOT_PR				hsa-mir-6131	hsa-mir-6131	NOT_PR				hsa-mir-6131	hsa-mir-6131	NOT_PR
hsa-mir-6132	hsa-mir-6132	NOT_PR				hsa-mir-6132	hsa-mir-6132	NOT_PR				hsa-mir-6132	hsa-mir-6132	NOT_PR				hsa-mir-6132	hsa-mir-6132	NOT_PR
hsa-mir-6133	hsa-mir-6133	NOT_PR				hsa-mir-6133	hsa-mir-6133	NOT_PR				hsa-mir-6133	hsa-mir-6133	NOT_PR				hsa-mir-6133	hsa-mir-6133	NOT_PR
hsa-mir-6134	hsa-mir-6134	NOT_PR				hsa-mir-6134	hsa-mir-6134	NOT_PR				hsa-mir-6134	hsa-mir-6134	NOT_PR				hsa-mir-6134	hsa-mir-6134	NOT_PR
hsa-mir-614	hsa-mir-614	NOT_PR				hsa-mir-614	hsa-mir-614	NOT_PR				hsa-mir-614	hsa-mir-614	NOT_PR				hsa-mir-614	hsa-mir-614	NOT_PR
hsa-mir-615	hsa-mir-615-5p	0	5	NO		hsa-mir-615	hsa-mir-615-5p	2	5	NO		hsa-mir-615	hsa-mir-615-5p	1	4	NO		hsa-mir-615	hsa-mir-615-5p	NOT_PR
hsa-mir-615	hsa-mir-615-3p	NOT_PR				hsa-mir-615	hsa-mir-615-3p	NOT_PR				hsa-mir-615	hsa-mir-615-3p	NOT_PR				hsa-mir-615	hsa-mir-615-3p	NOT_PR
hsa-mir-616	hsa-mir-616-5p	0	3	NO		hsa-mir-616	hsa-mir-616-5p	0	4	NO		hsa-mir-616	hsa-mir-616-5p	3	9	NO		hsa-mir-616	hsa-mir-616-5p	0	19	NO
hsa-mir-616	hsa-mir-616-3p	0	4	NO		hsa-mir-616	hsa-mir-616-3p	NOT_PR				hsa-mir-616	hsa-mir-616-3p	0	3	NO		hsa-mir-616	hsa-mir-616-3p	NOT_PR
hsa-mir-6165	hsa-mir-6165	NOT_PR				hsa-mir-6165	hsa-mir-6165	NOT_PR				hsa-mir-6165	hsa-mir-6165	NOT_PR				hsa-mir-6165	hsa-mir-6165	NOT_PR
hsa-mir-617	hsa-mir-617	NOT_PR				hsa-mir-617	hsa-mir-617	NOT_PR				hsa-mir-617	hsa-mir-617	NOT_PR				hsa-mir-617	hsa-mir-617	NOT_PR
hsa-mir-618	hsa-mir-618	8	10	NO		hsa-mir-618	hsa-mir-618	42	42	YES		hsa-mir-618	hsa-mir-618	9	9	YES		hsa-mir-618	hsa-mir-618	36	36	YES
hsa-mir-619	hsa-mir-619	NOT_PR				hsa-mir-619	hsa-mir-619	NOT_PR				hsa-mir-619	hsa-mir-619	NOT_PR				hsa-mir-619	hsa-mir-619	NOT_PR
hsa-mir-620	hsa-mir-620	NOT_PR				hsa-mir-620	hsa-mir-620	NOT_PR				hsa-mir-620	hsa-mir-620	NOT_PR				hsa-mir-620	hsa-mir-620	NOT_PR
hsa-mir-621	hsa-mir-621	NOT_PR				hsa-mir-621	hsa-mir-621	NOT_PR				hsa-mir-621	hsa-mir-621	NOT_PR				hsa-mir-621	hsa-mir-621	NOT_PR
hsa-mir-622	hsa-mir-622	NOT_PR				hsa-mir-622	hsa-mir-622	NOT_PR				hsa-mir-622	hsa-mir-622	NOT_PR				hsa-mir-622	hsa-mir-622	NOT_PR
hsa-mir-623	hsa-mir-623	NOT_PR				hsa-mir-623	hsa-mir-623	NOT_PR				hsa-mir-623	hsa-mir-623	NOT_PR				hsa-mir-623	hsa-mir-623	NOT_PR
hsa-mir-624	hsa-mir-624-5p	3	3	YES		hsa-mir-624	hsa-mir-624-5p	7	7	YES		hsa-mir-624	hsa-mir-624-5p	5	5	YES		hsa-mir-624	hsa-mir-624-5p	2	4	NO
hsa-mir-624	hsa-mir-624-3p	0	6	NO		hsa-mir-624	hsa-mir-624-3p	NOT_PR				hsa-mir-624	hsa-mir-624-3p	NOT_PR				hsa-mir-624	hsa-mir-624-3p	NOT_PR
hsa-mir-625	hsa-mir-625-5p	13	47	NO		hsa-mir-625	hsa-mir-625-5p	15	32	NO		hsa-mir-625	hsa-mir-625-5p	4	17	NO		hsa-mir-625	hsa-mir-625-5p	24	58	NO
hsa-mir-625	hsa-mir-625-3p	70	70	YES		hsa-mir-625	hsa-mir-625-3p	23	24	NO		hsa-mir-625	hsa-mir-625-3p	17	65	NO		hsa-mir-625	hsa-mir-625-3p	86	86	YES
hsa-mir-626	hsa-mir-626	NOT_PR				hsa-mir-626	hsa-mir-626	NOT_PR				hsa-mir-626	hsa-mir-626	NOT_PR				hsa-mir-626	hsa-mir-626	NOT_PR
hsa-mir-627	hsa-mir-627	0	8	NO		hsa-mir-627	hsa-mir-627	0	4	NO		hsa-mir-627	hsa-mir-627	3	9	NO		hsa-mir-627	hsa-mir-627	8	8	YES
hsa-mir-628	hsa-mir-628-5p	41	41	YES		hsa-mir-628	hsa-mir-628-5p	30	30	YES		hsa-mir-628	hsa-mir-628-5p	78	78	YES		hsa-mir-628	hsa-mir-628-5p	49	49	YES
hsa-mir-628	hsa-mir-628-3p	1	3	NO		hsa-mir-628	hsa-mir-628-3p	3	3	YES		hsa-mir-628	hsa-mir-628-3p	2	2	YES		hsa-mir-628	hsa-mir-628-3p	0	7	NO
hsa-mir-629	hsa-mir-629-5p	287	287	YES		hsa-mir-629	hsa-mir-629-5p	209	209	YES		hsa-mir-629	hsa-mir-629-5p	196	330	NO		hsa-mir-629	hsa-mir-629-5p	150	150	YES
hsa-mir-629	hsa-mir-629-3p	6	12	NO		hsa-mir-629	hsa-mir-629-3p	4	4	YES		hsa-mir-629	hsa-mir-629-3p	7	7	YES		hsa-mir-629	hsa-mir-629-3p	4	43	NO
hsa-mir-630	hsa-mir-630	NOT_PR				hsa-mir-630	hsa-mir-630	NOT_PR				hsa-mir-630	hsa-mir-630	NOT_PR				hsa-mir-630	hsa-mir-630	NOT_PR
hsa-mir-631	hsa-mir-631	NOT_PR				hsa-mir-631	hsa-mir-631	NOT_PR				hsa-mir-631	hsa-mir-631	NOT_PR				hsa-mir-631	hsa-mir-631	NOT_PR
hsa-mir-632	hsa-mir-632	NOT_PR				hsa-mir-632	hsa-mir-632	NOT_PR				hsa-mir-632	hsa-mir-632	NOT_PR				hsa-mir-632	hsa-mir-632	NOT_PR
hsa-mir-633	hsa-mir-633	NOT_PR				hsa-mir-633	hsa-mir-633	NOT_PR				hsa-mir-633	hsa-mir-633	NOT_PR				hsa-mir-633	hsa-mir-633	NOT_PR
hsa-mir-634	hsa-mir-634	NOT_PR				hsa-mir-634	hsa-mir-634	NOT_PR				hsa-mir-634	hsa-mir-634	NOT_PR				hsa-mir-634	hsa-mir-634	NOT_PR
hsa-mir-635	hsa-mir-635	NOT_PR				hsa-mir-635	hsa-mir-635	NOT_PR				hsa-mir-635	hsa-mir-635	NOT_PR				hsa-mir-635	hsa-mir-635	NOT_PR
hsa-mir-636	hsa-mir-636	0	2	NO		hsa-mir-636	hsa-mir-636	1	2	NO		hsa-mir-636	hsa-mir-636	0	3	NO		hsa-mir-636	hsa-mir-636	0	2	NO
hsa-mir-637	hsa-mir-637	NOT_PR				hsa-mir-637	hsa-mir-637	NOT_PR				hsa-mir-637	hsa-mir-637	NOT_PR				hsa-mir-637	hsa-mir-637	NOT_PR
hsa-mir-638	hsa-mir-638	3	3	YES		hsa-mir-638	hsa-mir-638	NOT_PR				hsa-mir-638	hsa-mir-638	0	12	NO		hsa-mir-638	hsa-mir-638	0	9	NO
hsa-mir-639	hsa-mir-639	NOT_PR				hsa-mir-639	hsa-mir-639	NOT_PR				hsa-mir-639	hsa-mir-639	NOT_PR				hsa-mir-639	hsa-mir-639	NOT_PR
hsa-mir-640	hsa-mir-640	NOT_PR				hsa-mir-640	hsa-mir-640	NOT_PR				hsa-mir-640	hsa-mir-640	NOT_PR				hsa-mir-640	hsa-mir-640	NOT_PR
hsa-mir-641	hsa-mir-641	2	12	NO		hsa-mir-641	hsa-mir-641	6	25	NO		hsa-mir-641	hsa-mir-641	2	13	NO		hsa-mir-641	hsa-mir-641	1	19	NO
hsa-mir-642a	hsa-mir-642a-5p	1	21	NO		hsa-mir-642a	hsa-mir-642a-5p	NOT_PR				hsa-mir-642a	hsa-mir-642a-5p	NOT_PR				hsa-mir-642a	hsa-mir-642a-5p	0	91	NO
hsa-mir-642a	hsa-mir-642a-3p	24	24	YES		hsa-mir-642a	hsa-mir-642a-3p	16	20	NO		hsa-mir-642a	hsa-mir-642a-3p	13	21	NO		hsa-mir-642a	hsa-mir-642a-3p	83	83	YES
hsa-mir-642b	hsa-mir-642b-5p	NOT_PR				hsa-mir-642b	hsa-mir-642b-5p	0	35	NO		hsa-mir-642b	hsa-mir-642b-5p	0	14	NO		hsa-mir-642b	hsa-mir-642b-5p	0	57	NO
hsa-mir-642b	hsa-mir-642b-3p	1	4	NO		hsa-mir-642b	hsa-mir-642b-3p	0	4	NO		hsa-mir-642b	hsa-mir-642b-3p	0	4	NO		hsa-mir-642b	hsa-mir-642b-3p	0	14	NO
hsa-mir-643	hsa-mir-643	NOT_PR				hsa-mir-643	hsa-mir-643	3	3	YES		hsa-mir-643	hsa-mir-643	1	5	NO		hsa-mir-643	hsa-mir-643	2	7	NO
hsa-mir-644a	hsa-mir-644a	NOT_PR				hsa-mir-644a	hsa-mir-644a	NOT_PR				hsa-mir-644a	hsa-mir-644a	NOT_PR				hsa-mir-644a	hsa-mir-644a	NOT_PR
hsa-mir-645	hsa-mir-645	NOT_PR				hsa-mir-645	hsa-mir-645	NOT_PR				hsa-mir-645	hsa-mir-645	NOT_PR				hsa-mir-645	hsa-mir-645	NOT_PR
hsa-mir-646	hsa-mir-646	NOT_PR				hsa-mir-646	hsa-mir-646	NOT_PR				hsa-mir-646	hsa-mir-646	NOT_PR				hsa-mir-646	hsa-mir-646	NOT_PR
hsa-mir-647	hsa-mir-647	NOT_PR				hsa-mir-647	hsa-mir-647	NOT_PR				hsa-mir-647	hsa-mir-647	NOT_PR				hsa-mir-647	hsa-mir-647	NOT_PR
hsa-mir-648	hsa-mir-648	NOT_PR				hsa-mir-648	hsa-mir-648	NOT_PR				hsa-mir-648	hsa-mir-648	NOT_PR				hsa-mir-648	hsa-mir-648	NOT_PR
hsa-mir-649	hsa-mir-649	NOT_PR				hsa-mir-649	hsa-mir-649	NOT_PR				hsa-mir-649	hsa-mir-649	NOT_PR				hsa-mir-649	hsa-mir-649	NOT_PR
hsa-mir-6499	hsa-mir-6499-5p	NOT_PR				hsa-mir-6499	hsa-mir-6499-5p	NOT_PR				hsa-mir-6499	hsa-mir-6499-5p	NOT_PR				hsa-mir-6499	hsa-mir-6499-5p	NOT_PR
hsa-mir-6499	hsa-mir-6499-3p	NOT_PR				hsa-mir-6499	hsa-mir-6499-3p	NOT_PR				hsa-mir-6499	hsa-mir-6499-3p	NOT_PR				hsa-mir-6499	hsa-mir-6499-3p	NOT_PR
hsa-mir-650	hsa-mir-650	NOT_PR				hsa-mir-650	hsa-mir-650	NOT_PR				hsa-mir-650	hsa-mir-650	NOT_PR				hsa-mir-650	hsa-mir-650	NOT_PR
hsa-mir-6500	hsa-mir-6500-5p	NOT_PR				hsa-mir-6500	hsa-mir-6500-5p	NOT_PR				hsa-mir-6500	hsa-mir-6500-5p	NOT_PR				hsa-mir-6500	hsa-mir-6500-5p	NOT_PR
hsa-mir-6500	hsa-mir-6500-3p	NOT_PR				hsa-mir-6500	hsa-mir-6500-3p	NOT_PR				hsa-mir-6500	hsa-mir-6500-3p	NOT_PR				hsa-mir-6500	hsa-mir-6500-3p	NOT_PR
hsa-mir-6501	hsa-mir-6501-5p	0	13	NO		hsa-mir-6501	hsa-mir-6501-5p	0	6	NO		hsa-mir-6501	hsa-mir-6501-5p	0	2	NO		hsa-mir-6501	hsa-mir-6501-5p	0	6	NO
hsa-mir-6501	hsa-mir-6501-3p	5	5	YES		hsa-mir-6501	hsa-mir-6501-3p	1	3	NO		hsa-mir-6501	hsa-mir-6501-3p	NOT_PR				hsa-mir-6501	hsa-mir-6501-3p	1	1	YES
hsa-mir-6502	hsa-mir-6502-5p	24	24	YES		hsa-mir-6502	hsa-mir-6502-5p	23	23	YES		hsa-mir-6502	hsa-mir-6502-5p	14	14	YES		hsa-mir-6502	hsa-mir-6502-5p	14	14	YES
hsa-mir-6502	hsa-mir-6502-3p	NOT_PR				hsa-mir-6502	hsa-mir-6502-3p	NOT_PR				hsa-mir-6502	hsa-mir-6502-3p	NOT_PR				hsa-mir-6502	hsa-mir-6502-3p	NOT_PR
hsa-mir-6503	hsa-mir-6503-5p	16	34	NO		hsa-mir-6503	hsa-mir-6503-5p	7	62	NO		hsa-mir-6503	hsa-mir-6503-5p	2	9	NO		hsa-mir-6503	hsa-mir-6503-5p	22	129	NO
hsa-mir-6503	hsa-mir-6503-3p	9	68	NO		hsa-mir-6503	hsa-mir-6503-3p	3	81	NO		hsa-mir-6503	hsa-mir-6503-3p	3	15	NO		hsa-mir-6503	hsa-mir-6503-3p	9	248	NO
hsa-mir-6504	hsa-mir-6504-5p	NOT_PR				hsa-mir-6504	hsa-mir-6504-5p	NOT_PR				hsa-mir-6504	hsa-mir-6504-5p	NOT_PR				hsa-mir-6504	hsa-mir-6504-5p	NOT_PR
hsa-mir-6504	hsa-mir-6504-3p	NOT_PR				hsa-mir-6504	hsa-mir-6504-3p	NOT_PR				hsa-mir-6504	hsa-mir-6504-3p	NOT_PR				hsa-mir-6504	hsa-mir-6504-3p	NOT_PR
hsa-mir-6505	hsa-mir-6505-5p	NOT_PR				hsa-mir-6505	hsa-mir-6505-5p	NOT_PR				hsa-mir-6505	hsa-mir-6505-5p	NOT_PR				hsa-mir-6505	hsa-mir-6505-5p	NOT_PR
hsa-mir-6505	hsa-mir-6505-3p	NOT_PR				hsa-mir-6505	hsa-mir-6505-3p	NOT_PR				hsa-mir-6505	hsa-mir-6505-3p	NOT_PR				hsa-mir-6505	hsa-mir-6505-3p	NOT_PR
hsa-mir-6506	hsa-mir-6506-5p	NOT_PR				hsa-mir-6506	hsa-mir-6506-5p	NOT_PR				hsa-mir-6506	hsa-mir-6506-5p	NOT_PR				hsa-mir-6506	hsa-mir-6506-5p	NOT_PR
hsa-mir-6506	hsa-mir-6506-3p	NOT_PR				hsa-mir-6506	hsa-mir-6506-3p	NOT_PR				hsa-mir-6506	hsa-mir-6506-3p	NOT_PR				hsa-mir-6506	hsa-mir-6506-3p	NOT_PR
hsa-mir-6507	hsa-mir-6507-5p	NOT_PR				hsa-mir-6507	hsa-mir-6507-5p	NOT_PR				hsa-mir-6507	hsa-mir-6507-5p	NOT_PR				hsa-mir-6507	hsa-mir-6507-5p	NOT_PR
hsa-mir-6507	hsa-mir-6507-3p	NOT_PR				hsa-mir-6507	hsa-mir-6507-3p	NOT_PR				hsa-mir-6507	hsa-mir-6507-3p	NOT_PR				hsa-mir-6507	hsa-mir-6507-3p	NOT_PR
hsa-mir-6508	hsa-mir-6508-5p	NOT_PR				hsa-mir-6508	hsa-mir-6508-5p	NOT_PR				hsa-mir-6508	hsa-mir-6508-5p	NOT_PR				hsa-mir-6508	hsa-mir-6508-5p	NOT_PR
hsa-mir-6508	hsa-mir-6508-3p	0	1	NO		hsa-mir-6508	hsa-mir-6508-3p	2	2	YES		hsa-mir-6508	hsa-mir-6508-3p	NOT_PR				hsa-mir-6508	hsa-mir-6508-3p	NOT_PR
hsa-mir-6509	hsa-mir-6509-5p	NOT_PR				hsa-mir-6509	hsa-mir-6509-5p	NOT_PR				hsa-mir-6509	hsa-mir-6509-5p	NOT_PR				hsa-mir-6509	hsa-mir-6509-5p	NOT_PR
hsa-mir-6509	hsa-mir-6509-3p	NOT_PR				hsa-mir-6509	hsa-mir-6509-3p	NOT_PR				hsa-mir-6509	hsa-mir-6509-3p	NOT_PR				hsa-mir-6509	hsa-mir-6509-3p	NOT_PR
hsa-mir-651	hsa-mir-651	10	11	NO		hsa-mir-651	hsa-mir-651	11	11	YES		hsa-mir-651	hsa-mir-651	8	8	YES		hsa-mir-651	hsa-mir-651	12	12	YES
hsa-mir-6510	hsa-mir-6510-5p	NOT_PR				hsa-mir-6510	hsa-mir-6510-5p	NOT_PR				hsa-mir-6510	hsa-mir-6510-5p	NOT_PR				hsa-mir-6510	hsa-mir-6510-5p	NOT_PR
hsa-mir-6510	hsa-mir-6510-3p	NOT_PR				hsa-mir-6510	hsa-mir-6510-3p	NOT_PR				hsa-mir-6510	hsa-mir-6510-3p	NOT_PR				hsa-mir-6510	hsa-mir-6510-3p	NOT_PR
hsa-mir-6511a	hsa-mir-6511a-5p	1	2	NO		hsa-mir-6511a	hsa-mir-6511a-5p	0	5	NO		hsa-mir-6511a	hsa-mir-6511a-5p	0	3	NO		hsa-mir-6511a	hsa-mir-6511a-5p	0	7	NO
hsa-mir-6511a	hsa-mir-6511a-3p	1	6	NO		hsa-mir-6511a	hsa-mir-6511a-3p	0	4	NO		hsa-mir-6511a	hsa-mir-6511a-3p	0	4	NO		hsa-mir-6511a	hsa-mir-6511a-3p	2	7	NO
hsa-mir-6511b	hsa-mir-6511b-5p	NOT_PR				hsa-mir-6511b	hsa-mir-6511b-5p	0	3	NO		hsa-mir-6511b	hsa-mir-6511b-5p	NOT_PR				hsa-mir-6511b	hsa-mir-6511b-5p	0	4	NO
hsa-mir-6511b	hsa-mir-6511b-3p	1	4	NO		hsa-mir-6511b	hsa-mir-6511b-3p	NOT_PR				hsa-mir-6511b	hsa-mir-6511b-3p	2	3	NO		hsa-mir-6511b	hsa-mir-6511b-3p	0	23	NO
hsa-mir-6512	hsa-mir-6512-5p	NOT_PR				hsa-mir-6512	hsa-mir-6512-5p	NOT_PR				hsa-mir-6512	hsa-mir-6512-5p	NOT_PR				hsa-mir-6512	hsa-mir-6512-5p	NOT_PR
hsa-mir-6512	hsa-mir-6512-3p	NOT_PR				hsa-mir-6512	hsa-mir-6512-3p	NOT_PR				hsa-mir-6512	hsa-mir-6512-3p	NOT_PR				hsa-mir-6512	hsa-mir-6512-3p	NOT_PR
hsa-mir-6513	hsa-mir-6513-5p	7	8	NO		hsa-mir-6513	hsa-mir-6513-5p	4	10	NO		hsa-mir-6513	hsa-mir-6513-5p	3	143	NO		hsa-mir-6513	hsa-mir-6513-5p	8	57	NO
hsa-mir-6513	hsa-mir-6513-3p	0	2	NO		hsa-mir-6513	hsa-mir-6513-3p	0	1	NO		hsa-mir-6513	hsa-mir-6513-3p	NOT_PR				hsa-mir-6513	hsa-mir-6513-3p	0	2	NO
hsa-mir-6514	hsa-mir-6514-5p	0	5	NO		hsa-mir-6514	hsa-mir-6514-5p	0	3	NO		hsa-mir-6514	hsa-mir-6514-5p	0	3	NO		hsa-mir-6514	hsa-mir-6514-5p	0	8	NO
hsa-mir-6514	hsa-mir-6514-3p	NOT_PR				hsa-mir-6514	hsa-mir-6514-3p	NOT_PR				hsa-mir-6514	hsa-mir-6514-3p	NOT_PR				hsa-mir-6514	hsa-mir-6514-3p	NOT_PR
hsa-mir-6515	hsa-mir-6515-5p	6	6	YES		hsa-mir-6515	hsa-mir-6515-5p	6	8	NO		hsa-mir-6515	hsa-mir-6515-5p	6	6	YES		hsa-mir-6515	hsa-mir-6515-5p	4	6	NO
hsa-mir-6515	hsa-mir-6515-3p	NOT_PR				hsa-mir-6515	hsa-mir-6515-3p	NOT_PR				hsa-mir-6515	hsa-mir-6515-3p	NOT_PR				hsa-mir-6515	hsa-mir-6515-3p	NOT_PR
hsa-mir-652	hsa-mir-652-5p	0	60	NO		hsa-mir-652	hsa-mir-652-5p	0	10	NO		hsa-mir-652	hsa-mir-652-5p	6	24	NO		hsa-mir-652	hsa-mir-652-5p	0	35	NO
hsa-mir-652	hsa-mir-652-3p	43	312	NO		hsa-mir-652	hsa-mir-652-3p	20	77	NO		hsa-mir-652	hsa-mir-652-3p	25	176	NO		hsa-mir-652	hsa-mir-652-3p	51	207	NO
hsa-mir-653	hsa-mir-653	NOT_PR				hsa-mir-653	hsa-mir-653	NOT_PR				hsa-mir-653	hsa-mir-653	NOT_PR				hsa-mir-653	hsa-mir-653	NOT_PR
hsa-mir-654	hsa-mir-654-5p	3	5	NO		hsa-mir-654	hsa-mir-654-5p	4	4	YES		hsa-mir-654	hsa-mir-654-5p	NOT_PR				hsa-mir-654	hsa-mir-654-5p	1	18	NO
hsa-mir-654	hsa-mir-654-3p	6	6	YES		hsa-mir-654	hsa-mir-654-3p	0	10	NO		hsa-mir-654	hsa-mir-654-3p	0	4	NO		hsa-mir-654	hsa-mir-654-3p	6	6	YES
hsa-mir-655	hsa-mir-655	8	20	NO		hsa-mir-655	hsa-mir-655	8	8	YES		hsa-mir-655	hsa-mir-655	1	6	NO		hsa-mir-655	hsa-mir-655	NOT_PR
hsa-mir-656	hsa-mir-656	1	1	YES		hsa-mir-656	hsa-mir-656	NOT_PR				hsa-mir-656	hsa-mir-656	NOT_PR				hsa-mir-656	hsa-mir-656	NOT_PR
hsa-mir-657	hsa-mir-657	NOT_PR				hsa-mir-657	hsa-mir-657	NOT_PR				hsa-mir-657	hsa-mir-657	NOT_PR				hsa-mir-657	hsa-mir-657	NOT_PR
hsa-mir-658	hsa-mir-658	NOT_PR				hsa-mir-658	hsa-mir-658	NOT_PR				hsa-mir-658	hsa-mir-658	NOT_PR				hsa-mir-658	hsa-mir-658	NOT_PR
hsa-mir-659	hsa-mir-659-5p	43	43	YES		hsa-mir-659	hsa-mir-659-5p	24	24	YES		hsa-mir-659	hsa-mir-659-5p	21	21	YES		hsa-mir-659	hsa-mir-659-5p	31	31	YES
hsa-mir-659	hsa-mir-659-3p	NOT_PR				hsa-mir-659	hsa-mir-659-3p	NOT_PR				hsa-mir-659	hsa-mir-659-3p	NOT_PR				hsa-mir-659	hsa-mir-659-3p	0	19	NO
hsa-mir-660	hsa-mir-660-5p	99	138	NO		hsa-mir-660	hsa-mir-660-5p	115	206	NO		hsa-mir-660	hsa-mir-660-5p	151	151	YES		hsa-mir-660	hsa-mir-660-5p	110	110	YES
hsa-mir-660	hsa-mir-660-3p	4	5	NO		hsa-mir-660	hsa-mir-660-3p	18	18	YES		hsa-mir-660	hsa-mir-660-3p	8	8	YES		hsa-mir-660	hsa-mir-660-3p	11	21	NO
hsa-mir-661	hsa-mir-661	NOT_PR				hsa-mir-661	hsa-mir-661	NOT_PR				hsa-mir-661	hsa-mir-661	NOT_PR				hsa-mir-661	hsa-mir-661	NOT_PR
hsa-mir-662	hsa-mir-662	NOT_PR				hsa-mir-662	hsa-mir-662	NOT_PR				hsa-mir-662	hsa-mir-662	NOT_PR				hsa-mir-662	hsa-mir-662	NOT_PR
hsa-mir-663a	hsa-mir-663a	NOT_PR				hsa-mir-663a	hsa-mir-663a	NOT_PR				hsa-mir-663a	hsa-mir-663a	NOT_PR				hsa-mir-663a	hsa-mir-663a	NOT_PR
hsa-mir-663b	hsa-mir-663b	NOT_PR				hsa-mir-663b	hsa-mir-663b	NOT_PR				hsa-mir-663b	hsa-mir-663b	NOT_PR				hsa-mir-663b	hsa-mir-663b	NOT_PR
hsa-mir-664a	hsa-mir-664a-5p	54	1441	NO		hsa-mir-664a	hsa-mir-664a-5p	53	1692	NO		hsa-mir-664a	hsa-mir-664a-5p	17	984	NO		hsa-mir-664a	hsa-mir-664a-5p	83	1529	NO
hsa-mir-664a	hsa-mir-664a-3p	94	94	YES		hsa-mir-664a	hsa-mir-664a-3p	56	56	YES		hsa-mir-664a	hsa-mir-664a-3p	62	62	YES		hsa-mir-664a	hsa-mir-664a-3p	43	43	YES
hsa-mir-664b	hsa-mir-664b-5p	67	559	NO		hsa-mir-664b	hsa-mir-664b-5p	36	369	NO		hsa-mir-664b	hsa-mir-664b-5p	37	198	NO		hsa-mir-664b	hsa-mir-664b-5p	130	665	NO
hsa-mir-664b	hsa-mir-664b-3p	11	11	YES		hsa-mir-664b	hsa-mir-664b-3p	12	12	YES		hsa-mir-664b	hsa-mir-664b-3p	5	5	YES		hsa-mir-664b	hsa-mir-664b-3p	5	5	YES
hsa-mir-665	hsa-mir-665	NOT_PR				hsa-mir-665	hsa-mir-665	NOT_PR				hsa-mir-665	hsa-mir-665	NOT_PR				hsa-mir-665	hsa-mir-665	0	16	NO
hsa-mir-668	hsa-mir-668	0	3	NO		hsa-mir-668	hsa-mir-668	NOT_PR				hsa-mir-668	hsa-mir-668	0	1	NO		hsa-mir-668	hsa-mir-668	1	3	NO
hsa-mir-670	hsa-mir-670	NOT_PR				hsa-mir-670	hsa-mir-670	NOT_PR				hsa-mir-670	hsa-mir-670	NOT_PR				hsa-mir-670	hsa-mir-670	NOT_PR
hsa-mir-671	hsa-mir-671-5p	5	18	NO		hsa-mir-671	hsa-mir-671-5p	4	14	NO		hsa-mir-671	hsa-mir-671-5p	13	42	NO		hsa-mir-671	hsa-mir-671-5p	1	25	NO
hsa-mir-671	hsa-mir-671-3p	4	6	NO		hsa-mir-671	hsa-mir-671-3p	2	6	NO		hsa-mir-671	hsa-mir-671-3p	8	8	YES		hsa-mir-671	hsa-mir-671-3p	7	7	YES
hsa-mir-6715a	hsa-mir-6715a-3p	NOT_PR				hsa-mir-6715a	hsa-mir-6715a-3p	NOT_PR				hsa-mir-6715a	hsa-mir-6715a-3p	NOT_PR				hsa-mir-6715a	hsa-mir-6715a-3p	NOT_PR
hsa-mir-6715b	hsa-mir-6715b-5p	NOT_PR				hsa-mir-6715b	hsa-mir-6715b-5p	NOT_PR				hsa-mir-6715b	hsa-mir-6715b-5p	NOT_PR				hsa-mir-6715b	hsa-mir-6715b-5p	NOT_PR
hsa-mir-6715b	hsa-mir-6715b-3p	NOT_PR				hsa-mir-6715b	hsa-mir-6715b-3p	NOT_PR				hsa-mir-6715b	hsa-mir-6715b-3p	NOT_PR				hsa-mir-6715b	hsa-mir-6715b-3p	NOT_PR
hsa-mir-6716	hsa-mir-6716-5p	NOT_PR				hsa-mir-6716	hsa-mir-6716-5p	NOT_PR				hsa-mir-6716	hsa-mir-6716-5p	NOT_PR				hsa-mir-6716	hsa-mir-6716-5p	NOT_PR
hsa-mir-6716	hsa-mir-6716-3p	NOT_PR				hsa-mir-6716	hsa-mir-6716-3p	NOT_PR				hsa-mir-6716	hsa-mir-6716-3p	0	3	NO		hsa-mir-6716	hsa-mir-6716-3p	0	6	NO
hsa-mir-6717	hsa-mir-6717-5p	NOT_PR				hsa-mir-6717	hsa-mir-6717-5p	NOT_PR				hsa-mir-6717	hsa-mir-6717-5p	NOT_PR				hsa-mir-6717	hsa-mir-6717-5p	NOT_PR
hsa-mir-6718	hsa-mir-6718-5p	1	4	NO		hsa-mir-6718	hsa-mir-6718-5p	4	4	YES		hsa-mir-6718	hsa-mir-6718-5p	0	3	NO		hsa-mir-6718	hsa-mir-6718-5p	0	5	NO
hsa-mir-6719	hsa-mir-6719-3p	NOT_PR				hsa-mir-6719	hsa-mir-6719-3p	NOT_PR				hsa-mir-6719	hsa-mir-6719-3p	NOT_PR				hsa-mir-6719	hsa-mir-6719-3p	NOT_PR
hsa-mir-6720	hsa-mir-6720-3p	NOT_PR				hsa-mir-6720	hsa-mir-6720-3p	NOT_PR				hsa-mir-6720	hsa-mir-6720-3p	NOT_PR				hsa-mir-6720	hsa-mir-6720-3p	NOT_PR
hsa-mir-6721	hsa-mir-6721-5p	42	62	NO		hsa-mir-6721	hsa-mir-6721-5p	20	29	NO		hsa-mir-6721	hsa-mir-6721-5p	11	12	NO		hsa-mir-6721	hsa-mir-6721-5p	28	37	NO
hsa-mir-6722	hsa-mir-6722-5p	NOT_PR				hsa-mir-6722	hsa-mir-6722-5p	NOT_PR				hsa-mir-6722	hsa-mir-6722-5p	0	4	NO		hsa-mir-6722	hsa-mir-6722-5p	NOT_PR
hsa-mir-6722	hsa-mir-6722-3p	NOT_PR				hsa-mir-6722	hsa-mir-6722-3p	NOT_PR				hsa-mir-6722	hsa-mir-6722-3p	NOT_PR				hsa-mir-6722	hsa-mir-6722-3p	NOT_PR
hsa-mir-6723	hsa-mir-6723-5p	NOT_PR				hsa-mir-6723	hsa-mir-6723-5p	NOT_PR				hsa-mir-6723	hsa-mir-6723-5p	NOT_PR				hsa-mir-6723	hsa-mir-6723-5p	0	3	NO
hsa-mir-6724	hsa-mir-6724-5p	0	5	NO		hsa-mir-6724	hsa-mir-6724-5p	1	7	NO		hsa-mir-6724	hsa-mir-6724-5p	1	3	NO		hsa-mir-6724	hsa-mir-6724-5p	0	3	NO
hsa-mir-675	hsa-mir-675-5p	1	1	YES		hsa-mir-675	hsa-mir-675-5p	NOT_PR				hsa-mir-675	hsa-mir-675-5p	NOT_PR				hsa-mir-675	hsa-mir-675-5p	NOT_PR
hsa-mir-675	hsa-mir-675-3p	NOT_PR				hsa-mir-675	hsa-mir-675-3p	NOT_PR				hsa-mir-675	hsa-mir-675-3p	NOT_PR				hsa-mir-675	hsa-mir-675-3p	NOT_PR
hsa-mir-676	hsa-mir-676-5p	NOT_PR				hsa-mir-676	hsa-mir-676-5p	NOT_PR				hsa-mir-676	hsa-mir-676-5p	NOT_PR				hsa-mir-676	hsa-mir-676-5p	NOT_PR
hsa-mir-676	hsa-mir-676-3p	4	4	YES		hsa-mir-676	hsa-mir-676-3p	4	5	NO		hsa-mir-676	hsa-mir-676-3p	NOT_PR				hsa-mir-676	hsa-mir-676-3p	2	4	NO
hsa-mir-7	hsa-mir-7-5p	312	392	NO		hsa-mir-7	hsa-mir-7-5p	186	267	NO		hsa-mir-7	hsa-mir-7-5p	112	237	NO		hsa-mir-7	hsa-mir-7-5p	144	208	NO
hsa-mir-7	hsa-mir-7-2-3p	NOT_PR				hsa-mir-7	hsa-mir-7-2-3p	NOT_PR				hsa-mir-7	hsa-mir-7-2-3p	NOT_PR				hsa-mir-7	hsa-mir-7-2-3p	NOT_PR
hsa-mir-7	hsa-mir-7-1-3p	130	130	YES		hsa-mir-7	hsa-mir-7-1-3p	90	90	YES		hsa-mir-7	hsa-mir-7-1-3p	97	97	YES		hsa-mir-7	hsa-mir-7-1-3p	104	104	YES
hsa-mir-708	hsa-mir-708-5p	6	6	YES		hsa-mir-708	hsa-mir-708-5p	17	17	YES		hsa-mir-708	hsa-mir-708-5p	44	44	YES		hsa-mir-708	hsa-mir-708-5p	8	8	YES
hsa-mir-708	hsa-mir-708-3p	NOT_PR				hsa-mir-708	hsa-mir-708-3p	2	2	YES		hsa-mir-708	hsa-mir-708-3p	3	3	YES		hsa-mir-708	hsa-mir-708-3p	0	8	NO
hsa-mir-711	hsa-mir-711	NOT_PR				hsa-mir-711	hsa-mir-711	NOT_PR				hsa-mir-711	hsa-mir-711	NOT_PR				hsa-mir-711	hsa-mir-711	NOT_PR
hsa-mir-718	hsa-mir-718	NOT_PR				hsa-mir-718	hsa-mir-718	NOT_PR				hsa-mir-718	hsa-mir-718	NOT_PR				hsa-mir-718	hsa-mir-718	NOT_PR
hsa-mir-744	hsa-mir-744-5p	7545	7545	YES		hsa-mir-744	hsa-mir-744-5p	6905	6905	YES		hsa-mir-744	hsa-mir-744-5p	2763	2763	YES		hsa-mir-744	hsa-mir-744-5p	5466	5466	YES
hsa-mir-744	hsa-mir-744-3p	NOT_PR				hsa-mir-744	hsa-mir-744-3p	NOT_PR				hsa-mir-744	hsa-mir-744-3p	0	4	NO		hsa-mir-744	hsa-mir-744-3p	0	2	NO
hsa-mir-758	hsa-mir-758-5p	NOT_PR				hsa-mir-758	hsa-mir-758-5p	NOT_PR				hsa-mir-758	hsa-mir-758-5p	NOT_PR				hsa-mir-758	hsa-mir-758-5p	0	1	NO
hsa-mir-758	hsa-mir-758-3p	NOT_PR				hsa-mir-758	hsa-mir-758-3p	NOT_PR				hsa-mir-758	hsa-mir-758-3p	NOT_PR				hsa-mir-758	hsa-mir-758-3p	NOT_PR
hsa-mir-759	hsa-mir-759	NOT_PR				hsa-mir-759	hsa-mir-759	NOT_PR				hsa-mir-759	hsa-mir-759	NOT_PR				hsa-mir-759	hsa-mir-759	NOT_PR
hsa-mir-760	hsa-mir-760	27	145	NO		hsa-mir-760	hsa-mir-760	49	175	NO		hsa-mir-760	hsa-mir-760	10	73	NO		hsa-mir-760	hsa-mir-760	28	181	NO
hsa-mir-761	hsa-mir-761	NOT_PR				hsa-mir-761	hsa-mir-761	NOT_PR				hsa-mir-761	hsa-mir-761	NOT_PR				hsa-mir-761	hsa-mir-761	NOT_PR
hsa-mir-762	hsa-mir-762	NOT_PR				hsa-mir-762	hsa-mir-762	NOT_PR				hsa-mir-762	hsa-mir-762	NOT_PR				hsa-mir-762	hsa-mir-762	NOT_PR
hsa-mir-764	hsa-mir-764	NOT_PR				hsa-mir-764	hsa-mir-764	NOT_PR				hsa-mir-764	hsa-mir-764	NOT_PR				hsa-mir-764	hsa-mir-764	NOT_PR
hsa-mir-765	hsa-mir-765	4	12	NO		hsa-mir-765	hsa-mir-765	0	27	NO		hsa-mir-765	hsa-mir-765	0	6	NO		hsa-mir-765	hsa-mir-765	0	14	NO
hsa-mir-766	hsa-mir-766-5p	35	37	NO		hsa-mir-766	hsa-mir-766-5p	37	37	YES		hsa-mir-766	hsa-mir-766-5p	15	15	YES		hsa-mir-766	hsa-mir-766-5p	36	74	NO
hsa-mir-766	hsa-mir-766-3p	73	73	YES		hsa-mir-766	hsa-mir-766-3p	19	30	NO		hsa-mir-766	hsa-mir-766-3p	51	51	YES		hsa-mir-766	hsa-mir-766-3p	111	111	YES
hsa-mir-767	hsa-mir-767-5p	NOT_PR				hsa-mir-767	hsa-mir-767-5p	NOT_PR				hsa-mir-767	hsa-mir-767-5p	NOT_PR				hsa-mir-767	hsa-mir-767-5p	NOT_PR
hsa-mir-767	hsa-mir-767-3p	NOT_PR				hsa-mir-767	hsa-mir-767-3p	NOT_PR				hsa-mir-767	hsa-mir-767-3p	NOT_PR				hsa-mir-767	hsa-mir-767-3p	NOT_PR
hsa-mir-769	hsa-mir-769-5p	47	47	YES		hsa-mir-769	hsa-mir-769-5p	16	16	YES		hsa-mir-769	hsa-mir-769-5p	15	15	YES		hsa-mir-769	hsa-mir-769-5p	21	21	YES
hsa-mir-769	hsa-mir-769-3p	40	40	YES		hsa-mir-769	hsa-mir-769-3p	33	35	NO		hsa-mir-769	hsa-mir-769-3p	29	29	YES		hsa-mir-769	hsa-mir-769-3p	19	27	NO
hsa-mir-770	hsa-mir-770-5p	NOT_PR				hsa-mir-770	hsa-mir-770-5p	NOT_PR				hsa-mir-770	hsa-mir-770-5p	NOT_PR				hsa-mir-770	hsa-mir-770-5p	0	118	NO
hsa-mir-802	hsa-mir-802	NOT_PR				hsa-mir-802	hsa-mir-802	NOT_PR				hsa-mir-802	hsa-mir-802	NOT_PR				hsa-mir-802	hsa-mir-802	NOT_PR
hsa-mir-873	hsa-mir-873-5p	70	70	YES		hsa-mir-873	hsa-mir-873-5p	19	19	YES		hsa-mir-873	hsa-mir-873-5p	16	16	YES		hsa-mir-873	hsa-mir-873-5p	63	63	YES
hsa-mir-873	hsa-mir-873-3p	8	8	YES		hsa-mir-873	hsa-mir-873-3p	0	6	NO		hsa-mir-873	hsa-mir-873-3p	3	3	YES		hsa-mir-873	hsa-mir-873-3p	2	5	NO
hsa-mir-874	hsa-mir-874	10	11	NO		hsa-mir-874	hsa-mir-874	11	11	YES		hsa-mir-874	hsa-mir-874	11	11	YES		hsa-mir-874	hsa-mir-874	6	9	NO
hsa-mir-875	hsa-mir-875-5p	NOT_PR				hsa-mir-875	hsa-mir-875-5p	NOT_PR				hsa-mir-875	hsa-mir-875-5p	NOT_PR				hsa-mir-875	hsa-mir-875-5p	NOT_PR
hsa-mir-875	hsa-mir-875-3p	NOT_PR				hsa-mir-875	hsa-mir-875-3p	NOT_PR				hsa-mir-875	hsa-mir-875-3p	NOT_PR				hsa-mir-875	hsa-mir-875-3p	NOT_PR
hsa-mir-876	hsa-mir-876-5p	8	8	YES		hsa-mir-876	hsa-mir-876-5p	1	6	NO		hsa-mir-876	hsa-mir-876-5p	0	2	NO		hsa-mir-876	hsa-mir-876-5p	0	11	NO
hsa-mir-876	hsa-mir-876-3p	0	5	NO		hsa-mir-876	hsa-mir-876-3p	0	6	NO		hsa-mir-876	hsa-mir-876-3p	NOT_PR				hsa-mir-876	hsa-mir-876-3p	0	25	NO
hsa-mir-877	hsa-mir-877-5p	96	1096	NO		hsa-mir-877	hsa-mir-877-5p	81	864	NO		hsa-mir-877	hsa-mir-877-5p	84	387	NO		hsa-mir-877	hsa-mir-877-5p	202	1248	NO
hsa-mir-877	hsa-mir-877-3p	NOT_PR				hsa-mir-877	hsa-mir-877-3p	NOT_PR				hsa-mir-877	hsa-mir-877-3p	NOT_PR				hsa-mir-877	hsa-mir-877-3p	NOT_PR
hsa-mir-885	hsa-mir-885-5p	NOT_PR				hsa-mir-885	hsa-mir-885-5p	NOT_PR				hsa-mir-885	hsa-mir-885-5p	0	3	NO		hsa-mir-885	hsa-mir-885-5p	NOT_PR
hsa-mir-885	hsa-mir-885-3p	0	3	NO		hsa-mir-885	hsa-mir-885-3p	0	7	NO		hsa-mir-885	hsa-mir-885-3p	1	8	NO		hsa-mir-885	hsa-mir-885-3p	0	9	NO
hsa-mir-887	hsa-mir-887	NOT_PR				hsa-mir-887	hsa-mir-887	NOT_PR				hsa-mir-887	hsa-mir-887	NOT_PR				hsa-mir-887	hsa-mir-887	NOT_PR
hsa-mir-888	hsa-mir-888-5p	NOT_PR				hsa-mir-888	hsa-mir-888-5p	NOT_PR				hsa-mir-888	hsa-mir-888-5p	NOT_PR				hsa-mir-888	hsa-mir-888-5p	NOT_PR
hsa-mir-888	hsa-mir-888-3p	NOT_PR				hsa-mir-888	hsa-mir-888-3p	NOT_PR				hsa-mir-888	hsa-mir-888-3p	NOT_PR				hsa-mir-888	hsa-mir-888-3p	NOT_PR
[truncated: 44 more rows]
