# Supplementary material for: Analysis of the microRNA transcriptome and expression of different isomiRs in human peripheral blood mononuclear cells
Source: BMC Res Notes. 2013 Sep 28;6:390. doi: 10.1186/1756-0500-6-390 (PMC3851811; doi:10.1186/1756-0500-6-390)
Supplement: Additional file 5 — Details of the potential novel miRNAs. A list of the potential novel miRNAs predicted sample wise, with the information on their frequency, isomiRs and prediction scores from CID-miRNA, CSHMM, miRDeep, MiPred (Sheet 1). The precursor and mature sequences of the total potential novel miRNAs are given as text file (Sheet 2). All these 17 potential novel miRNAs names have a prefix: “jnu-pat-hsa” and are numbered from 1 to 17. [file 1756-0500-6-390-S5.xls]

## Sheet: Novel_miRNA_withArmDetails
Normal 1 Details	Sample ID	Novel ID	No of IsomiRs	Rep Freq	Tot Freq	3p or 5p	Intergenic/intronic				CID Score	CSHMM Score	Mirdeep score	Similarity to known miRNA	MiPred Score
S.No								Chromosome_Contig / Chromosome_Contig_gene	Location of the precursor-miRNA	strand								Note
1	12866.21.28	jnu-pat-hsa-5	1	28	28	3p	Intergenic	chr8_NT_008183	[19839010..19839100]	plus	-0.625724	0.226111	4	bta-miR-3432	-	-		This file comprises of the details of the potential novel miRNAs sample wise
2	15059.22.23	jnu-pat-hsa-13	2	23	35	5p	Intergenic	chr4_NT_016354	[12475662..12475735]	minus	-0.596905	0.227576	5.2	mmu-miR-346* hsa-miR-1207-5p ppy-miR-1207-5p	0.567	Real
3	28101.22.11	jnu-pat-hsa-7	1	11	11	5p	Intergenic	chr2_NT_022184	[67117774..67117837]	minus	-0.606859	-	4.2	mmu-miR-363-5p dps-miR-2538	0.595	Real
4	32836.24.9	jnu-pat-hsa-2	1	9	9	5p	Intergenic	chr11_NT_167190	[14188017..14188079]	plus	-0.598309	-	2.3	-	0.613	Real		Sample ID: the sRNAs of each sample are given a unique ID in this format: Running number.Length of the read.Frequency of the read
5	33053.21.9	jnu-pat-hsa-4	2	9	15	3p	Intergenic	chr18_NT_025028	[5357907..5357972]	minus	-0.60009	0.240749	-	-	0.552	Real
6	54447.22.6	jnu-pat-hsa-9	2	6	12	5p	Intergenic	chr4_NT_006051	[5204925..5204985]	minus	-0.586624	0.237222	2.7	-	0.677	Real
7	61277.22.5	jnu-pat-hsa-6	1	5	5	5p	Intergenic	chr17_NT_010783	[22970870..22970937]	plus	-0.608536	0.236352	-	-	-	-		Novel ID: The unique ID with the prefix: jnu-pat-hsa
8	32001.24.10	jnu-pat-hsa-15	1	10	10	3p	intronic	chr16.NT_010498.mRNA.CMIP	[35181704..35181775]	plus	-0.591361	0.24613	2	-	0.773	Real
9	33999.23.9	jnu-pat-hsa-17	2	9	14	3p	intronic	chr4.NT_016354.mRNA.ING2	[108974299..108974398]	minus	-0.622573	0.242734	5.1	mmu-miR-542-5p rno-miR-542-5p eca-miR-542-5p	-	-
10	35597.22.9	jnu-pat-hsa-16	2	9	14	3p	intronic	chr17.NT_010783.mRNA.SLC4A1	[7615483..7615554]	minus	-0.561442	0.277341	-	-	0.761	Real
11	64898.24.5	jnu-pat-hsa-14	1	5	5	5p	intronic	chr11.NT_009237.mRNA.MICALCL	[12283060..12283122]	plus	-0.574992	-	1.9	mdv2-miR-M14-3p	0.751	Real		Rep Freq	Frequency of the representative putative miRNA
																		Tot Freq	Sum of the frequencies of all the isomiR family members
																		No of IsomiRs	IsomiR family members including the representative
Normal 2 Details	Sample ID	Novel ID	No of IsomiRs	Rep Freq	Tot Freq	3p or 5p	Intergenic/intronic				CID Score	CSHMM Score	Mirdeep score	Similarity to known miRNA	MiPred Score
S.No								Chromosome_Contig / Chromosome_Contig_gene	Location of the precursor-miRNA	strand
1	21383.22.14	jnu-pat-hsa-13	2	14	20	5p	Intergenic	chr4_NT_016354	[12475662..12475735]	minus	-0.596905	0.227576	5.2	mmu-miR-346* hsa-miR-1207-5p ppy-miR-1207-5p	0.567	Real
2	23573.22.13	jnu-pat-hsa-9	1	13	13	5p	Intergenic	chr4_NT_006051	[5204925..5204985]	minus	-0.586624	0.237222	2.7	-	0.677	Real
3	25342.21.12	jnu-pat-hsa-11	1	12	12	3p	Intergenic	chr9_NT_024000	[309811..309897]	minus	-0.577137	0.248382	2.2	-	0.79	Real
4	29132.24.10	jnu-pat-hsa-8	2	10	16	3p	Intergenic	chr2_NT_022184	[43573106..43573184]	minus	-0.6089	-	4.6	cel-miR-2213	0.512	Real
5	43230.22.6	jnu-pat-hsa-1	1	6	6	3p	Intergenic	chr10_NT_030059	[65855839..65855924]	minus	-0.480729	-	3.8	bmo-miR-3238	0.803	Real
6	23143.24.13	jnu-pat-hsa-14	1	13	13	5p	intronic	chr11.NT_009237.mRNA.MICALCL	[12283060..12283122]	plus	-0.574992	-	3.7	mdv2-miR-M14-3p	0.751	Real
7	31799.22.9	jnu-pat-hsa-17	1	9	9	3p	intronic	chr4.NT_016354.mRNA.ING2	[108974299..108974399]	minus	-0.622573	0.237891	3.7	mmu-miR-542-5p rno-miR-542-5p eca-miR-542-5p	-	-
Patient 1 Details	Sample ID	Novel ID	No of IsomiRs	Rep Freq	Tot Freq	3p or 5p	Intergenic/intronic				CID Score	CSHMM Score	Mirdeep score	Similarity to known miRNA	MiPred Score
S.No								Chromosome_Contig / Chromosome_Contig_gene	Location of the precursor-miRNA	strand
1	11610.24.30	jnu-pat-hsa-8	1	30	30	3p	Intergenic	chr2_NT_022184	[43573106..43573184]	minus	-0.6089	-	4.6	cel-miR-2213	54.4%%	Real
2	21276.22.14	jnu-pat-hsa-1	1	14	14	3p	Intergenic	chr10_NT_030059	[65855839..65855924]	minus	-0.480729	-	5.2	bmo-miR-3238	0.803	Real
3	28449.22.10	jnu-pat-hsa-13	3	10	20	5p	Intergenic	chr4_NT_016354	[12475662..12475735]	minus	-0.596905	0.227576	5.2	mmu-miR-346* hsa-miR-1207-5p ppy-miR-1207-5p	0.567	Real
4	35048.22.8	jnu-pat-hsa-7	1	8	8	5p	Intergenic	chr2_NT_022184	[67117774..67117837]	minus	-0.606859	-	4.2	mmu-miR-363-5p dps-miR-2538	0.591	Real
5	59457.22.5	jnu-pat-hsa-9	1	5	5	5p	Intergenic	chr4_NT_006051	[5204925..5204985]	minus	-0.586624	0.237222	-	-	0.677	Real
6	35553.23.8	jnu-pat-hsa-17	2	8	14	3p	intronic	chr4.NT_016354.mRNA.ING2	[108974299..108974399]	minus	-0.622573	0.237891	5.1	mmu-miR-542-5p rno-miR-542-5p eca-miR-542-5p	-	-
Patient 2 Details	Sample ID	Novel ID	No of IsomiRs	Rep Freq	Tot Freq	3p or 5p	Intergenic/intronic				CID Score	CSHMM Score	Mirdeep score	Similarity to known miRNA	MiPred Scores
S.No								Chromosome_Contig / Chromosome_Contig_gene	Location of the precursor-miRNA	strand
1	19630.24.22	jnu-pat-hsa-8	2	22	27	3p	Intergenic	chr2_NT_022184	[43573106..43573184]	minus	-0.6089	-	4.6	cel-miR-2213	0.51	Real
2	21618.21.20	jnu-pat-hsa-11	2	20	27	3p	Intergenic	chr9_NT_024000	[309811..309897]	minus	-0.577137	0.248382	2.8	-	0.79	Real
3	32989.22.12	jnu-pat-hsa-6	1	12	12	5p	Intergenic	chr17_NT_010783	[22970870..22970937]	plus	-0.608536	0.236352	-	-	-	-
4	37900.24.10	jnu-pat-hsa-2	1	10	10	5p	Intergenic	chr11_NT_167190	[14188017..14188079]	plus	-0.598309	-	1.4	-	0.613	Real
5	37998.23.10	jnu-pat-hsa-3	1	10	10	5p	Intergenic	chr7_NT_007914	[2769436..2769545]	minus	-0.614269	0.234964	3.8	ppt-miR902h-3p	-	-
6	38224.21.10	jnu-pat-hsa-13	3	10	21	5p	Intergenic	chr4_NT_016354	[12475662..12475735]	minus	-0.596905	0.227576	5.2	mmu-miR-346* hsa-miR-1207-5p ppy-miR-1207-5p	0.554	Real
7	6743.22.73	jnu-pat-hsa-12	1	73	73	3p	Intergenic	chr15_NT_010194	[10510902..10510976]	plus	-0.565349	-	1.9	-	0.686	Real
8	68706.21.6	jnu-pat-hsa-10	2	6	12	3p	Intergenic	chr9_NT_024000	[310663..310749]	minus	-0.591813	0.252456	-	-	0.774	Real
9	39247.22.10	jnu-pat-hsa-17	2	10	15	3p	intronic	chr4.NT_016354.mRNA.ING2	[108974299..108974398]	minus	-0.622573	0.242734	5.1	mmu-miR-542-5p rno-miR-542-5p eca-miR-542-5p	-	-

## Sheet: 17_Novel_miRs_seq
>jnu-pat-hsa-1-mature
AAATGAATCATGTTGGGCCTGT
>jnu-pat-hsa-1-precursor
ATTGTGACCCAATATTTACAGGCCCAACATGATCCATATCCCCAGGGAAATGAATCATGTTGGGCCTGTAAATGTTGGGTCACAAT
>jnu-pat-hsa-2-mature
ACTCCTGGTGCTGAGATGGACGGA
>jnu-pat-hsa-2-precursor
GAGAACTCCTGGTGCTGAGATGGACGGATCATGATTTCCTTCTGTCTGCACCAGGCTTTGCTT
>jnu-pat-hsa-3-mature
AGAAGGGTCAGAATACTGAGGGT
>jnu-pat-hsa-3-precursor
AGTCAGGAATGACTCTGCTTTTACTTTAGGCTGAGAGGTCAGAAGGGTCAGAATACTGAGGGTCAGAGGCCCTCAGTATTCTCCTTTCCAAGACAGAGTATGGCCACTCT
>jnu-pat-hsa-4-mature
AGCGCGACCTGCCCGGACACG
>jnu-pat-hsa-4-precursor
GGGAGCGGACGCGGGACGCGGGCGGGGAAGTACCCCGCTGAGCGCGACCTGCCCGGACACGCTCCC
>jnu-pat-hsa-5-mature
AGCGGGATGTGGAGGGCGGAA
>jnu-pat-hsa-5-precursor
TATTTGCCTTCTCTGCTTCTAATGCGCAGGCTCGGCCTCCGCCATATTAAAGGTAGCTGGAGCCTTAAGAGCGGGATGTGGAGGGCGGAAA
>jnu-pat-hsa-6-mature
CACGGAGAGGGCGGGAGGCTGC
>jnu-pat-hsa-6-precursor
CTGAGTCACGGAGAGGGCGGGAGGCTGCGCCCGTCTGCCCCCGCCACGTCCTCCTGTGAGGGGCTCAG
>jnu-pat-hsa-7-mature
CAGGTGGAAGAAAGTGGGCTAA
>jnu-pat-hsa-7-precursor
GGAAGCAGGTGGAAGAAAGTGGGCTAAGCTGGCTTGCTGCGCCTTCTGGCTTTCACCTTCCTCC
>jnu-pat-hsa-8-mature
GAGCTGTAGGGGGATAGACGTCTT
>jnu-pat-hsa-8-precursor
GGGTGCGGGCAAGCTGCCCTTTCCTTTTACTTCCTTGCGAGTCATAGAGCTGTAGGGGGATAGACGTCTTCCCGCACTC
>jnu-pat-hsa-9-mature
TCTGGATGGCAGCTGGGAACGT
>jnu-pat-hsa-9-precursor
GCTCTGGATGGCAGCTGGGAACGTCTTCTTTTAATGAGGGCTCCCCTCTTCCATCCACAGT
>jnu-pat-hsa-10-mature
TCTGTGGGAGGTGAGACGACG
>jnu-pat-hsa-10-precursor
GGGAGGTGAGATGGCGCCTCCTCTCCTTCCTGACACTTTCACTCTGTCGGTGTCTGTGGGAGGTGAGACGACGCCTCCTCTCCTTCC
>jnu-pat-hsa-11-mature
TCTGTGGGAGGTGAGATGGCG
>jnu-pat-hsa-11-precursor
GGGAGGTGAGATGGTGCCTCCTCTCCTTCCTGACACGTTCACTCTCTTGCTGTCTGTGGGAGGTGAGATGGCGCCTCCTCTCCTTCC
>jnu-pat-hsa-12-mature
TGGAACTGTTACAGTGCCTGGA
>jnu-pat-hsa-12-precursor
TCTACCATGTTCTGGGCACTGGAACAGTGCCTGGAACTGTTGCTGGAACTGTTACAGTGCCTGGAACTTCTTAGA
>jnu-pat-hsa-13-mature
AGGCAGGGTCGGGTAGGGGGCA
>jnu-pat-hsa-13-precursor
GCAGGCAGGGTCGGGTAGGGGGCAGAGCCTGGGCGCCGACAAGCCCTGCTGGTCCCCGGCCGAGCCCCGCCTGC
>jnu-pat-hsa-14-mature
GCAGGAAGAGACGCAGCAGCTTGT
>jnu-pat-hsa-14-precursor
AGGCAGGAAGAGACGCAGCAGCTTGTCTTTGATTCTGCCAAGCTTCTGCATCTTTTCTTCCCT
>jnu-pat-hsa-15-mature
TGAGGTGACCGCAGATGGGAAGGA
>jnu-pat-hsa-15-precursor
CCCTTTCCTTCCATCTCCATCACCTTGAGCATCTTCTGGGCAGCTGAGGTGACCGCAGATGGGAAGGAAGGG
>jnu-pat-hsa-16-mature
TGGTTTGGGGATTCTAAGAGGA
>jnu-pat-hsa-16-precursor
TACTGCCTTAACTCTTAGAATCCCCAAAGCATTCTGTGAAGTGGTTTGGGGATTCTAAGAGGAAGAAGAGTA
>jnu-pat-hsa-17-mature
CTCGGGGAGACTGTCACGGGAG
>jnu-pat-hsa-17-precursor
GGAGGGCCGCCAACCCGGTCTCCAGTCCTCCCAGTCCCGCTCGGCAGACCCTCGGTGCGCTCGGGGAGACTGTCACGGGAGAAAGGGAAGGTGGCACTCC
